# Supplementary material for: A monoclinic polymorph of [(Z)-N-(3-chloro­phen­yl)-O-methyl­thio­carbamato-κS](tri­phenyl­phosphane-κP)gold(I): crystal structure and Hirshfeld surface analysis
Source: Acta Crystallogr E Crystallogr Commun. 2016 Jul 7;72(Pt 8):1068–73. doi: 10.1107/S2056989016010781 (PMC4971843; doi:10.1107/S2056989016010781)
Supplement: Supplementary file 1 [file e-72-01068-sup1.cif]

##############################################################################
#                                                                            #
# This CIF contains the data in a paper accepted for publication in          #
# Acta Crystallographica Section E. It conforms to the requirements of       #
# Notes for Authors for Acta Crystallographica Section E, and has been       #
# peer reviewed under the auspices of the IUCr Commission on Journals.       #
#                                                                            #
# Full details of the Crystallographic Information File format               #
# are given in the paper "The Crystallographic Information File (CIF):       #
# a New Standard Archive File for Crystallography" by S. R. Hall, F. H.      #
# Allen and I. D. Brown [Acta Cryst. (1991), A47, 655-685].                  #
#                                                                            #
# The current version of the core CIF dictionary is obtainable from          #
# ftp://ftp.iucr.org/pub/cif_core.dic.                                       #
#                                                                            #
# Software is freely available for graphical display of the structure(s)     #
# in this CIF. For information consult the CIF software page                 #
# http://www.iucr.org/resources/cif/software.                                #
#                                                                            #
# This file may be used for bona fide research purposes within the           #
# scientific community so long as proper attribution is given to the journal # 
# article from which it was obtained.                                        #
#                                                                            #
##############################################################################
data_I
_database_code_depnum_ccdc_archive 'CCDC 1489737'
_audit_creation_method     'SHELXL-2014/7'
_chemical_name_systematic
;\
[(<i>Z</i>)-<i>N</i>-(3-Chlorophenyl)-<i>O</i>-methylthiocarbamato-\k<i>S</i>]\
(triphenylphosphane-\k<i>P</i>)gold(I)
;
_chemical_name_common     ?
_chemical_formula_moiety     'C26 H22 Au Cl N O P S'
_chemical_formula_sum     'C26 H22 Au Cl N O P S'
_chemical_formula_iupac     '[Au (C8 H7 Cl N O S) (C18 H15 P)]'
_chemical_formula_weight     659.89
_chemical_melting_point     ?
_shelx_space_group_comment
;
The symmetry employed for this shelxl refinement is uniquely defined
by the following loop, which should always be used as a source of
symmetry information in preference to the above space-group names.
They are only intended as comments.
;
_space_group_crystal_system     monoclinic
_space_group_name_H-M_alt     'P 21/n'
_space_group_name_Hall     '-P 2yn'
loop_
    _space_group_symop_operation_xyz
    'x, y, z'
    '-x+1/2, y+1/2, -z+1/2'
    '-x, -y, -z'
    'x-1/2, -y-1/2, z-1/2'
_cell_length_a     9.0078(4)
_cell_length_b     17.4732(7)
_cell_length_c     15.5641(7)
_cell_angle_alpha     90
_cell_angle_beta     97.595(4)
_cell_angle_gamma     90
_cell_volume     2428.22(18)
_cell_formula_units_Z     4
_cell_measurement_reflns_used     5344
_cell_measurement_theta_min     2.27
_cell_measurement_theta_max     27.50
_cell_measurement_temperature     100(2)
_exptl_crystal_description     prism
_exptl_crystal_colour     colourless
_exptl_crystal_size_max     0.10
_exptl_crystal_size_mid     0.05
_exptl_crystal_size_min     0.03
_exptl_crystal_density_diffrn     1.805
_exptl_crystal_density_meas     ?
_exptl_crystal_density_method     ?
_exptl_crystal_F_000     1280
_exptl_absorpt_coefficient_mu     6.340
_exptl_absorpt_correction_type     multi-scan
_exptl_absorpt_process_details
;
(CrysAlis PRO; Agilent, 2010)
;
_shelx_estimated_absorpt_T_min     0.570
_shelx_estimated_absorpt_T_max     0.833
_exptl_absorpt_correction_T_min     0.5697
_exptl_absorpt_correction_T_max     0.8326
_diffrn_ambient_temperature     100(2)
_diffrn_radiation_type     'Mo K\a'
_diffrn_radiation_wavelength     0.71073
_diffrn_radiation_source     'SuperNova (Mo) X-ray Source'
_diffrn_radiation_monochromator     'mirror'
_diffrn_measurement_device_type
           'Agilent SuperNova Dual Source diffractometer with an Atlas detector'
_diffrn_measurement_method     '\w scan'
_diffrn_detector_area_resol_mean     10.4041
_diffrn_reflns_number     18211
_diffrn_reflns_av_R_equivalents     0.0653
_diffrn_reflns_theta_min     2.331
_diffrn_reflns_theta_max     27.559
_diffrn_reflns_theta_full     25.242
_diffrn_measured_fraction_theta_max     0.999
_diffrn_measured_fraction_theta_full     1.000
_diffrn_reflns_limit_h_min     -11
_diffrn_reflns_limit_h_max     9
_diffrn_reflns_limit_k_min     -22
_diffrn_reflns_limit_k_max     22
_diffrn_reflns_limit_l_min     -17
_diffrn_reflns_limit_l_max     20
_diffrn_standards_number     0
_diffrn_standards_interval_count     0
_diffrn_standards_interval_time     0
_diffrn_standards_decay_%     0
_refine_special_details     ?
_reflns_number_total     5613
_reflns_number_gt     4470
_reflns_threshold_expression     'I > 2\s(I)'
_refine_ls_structure_factor_coef     Fsqd
_refine_ls_matrix_type     full
_refine_ls_R_factor_all     0.0575
_refine_ls_R_factor_gt     0.0399
_refine_ls_wR_factor_gt     0.0790
_refine_ls_wR_factor_ref     0.0895
_refine_ls_goodness_of_fit_ref     1.052
_refine_ls_restrained_S_all     1.052
_refine_ls_number_reflns     5613
_refine_ls_number_parameters     290
_refine_ls_number_restraints     0
_refine_ls_hydrogen_treatment     constr
_refine_ls_weighting_scheme     calc
_refine_ls_weighting_details
                      'w=1/[\s^2^(Fo^2^)+(0.0282P)^2^] where P=(Fo^2^+2Fc^2^)/3'
_atom_sites_solution_hydrogens     geom
_atom_sites_solution_primary     ?
_atom_sites_solution_secondary     ?
_refine_ls_shift/su_max     0.000
_refine_ls_shift/su_mean     0.000
_refine_diff_density_max     2.039
_refine_diff_density_min     -1.059
_refine_ls_extinction_method     none
_refine_ls_extinction_coef     .
loop_
    _atom_type_symbol
    _atom_type_description
    _atom_type_scat_dispersion_real
    _atom_type_scat_dispersion_imag
    _atom_type_scat_source
    'C' 'C' 0.0033 0.0016
                         'International Tables Vol C Tables 4.2.6.8 and 6.1.1.4'
    'H' 'H' 0.0000 0.0000
                         'International Tables Vol C Tables 4.2.6.8 and 6.1.1.4'
    'N' 'N' 0.0061 0.0033
                         'International Tables Vol C Tables 4.2.6.8 and 6.1.1.4'
    'O' 'O' 0.0106 0.0060
                         'International Tables Vol C Tables 4.2.6.8 and 6.1.1.4'
    'S' 'S' 0.1246 0.1234
                         'International Tables Vol C Tables 4.2.6.8 and 6.1.1.4'
    'P' 'P' 0.1023 0.0942
                         'International Tables Vol C Tables 4.2.6.8 and 6.1.1.4'
    'Cl' 'Cl' 0.1484 0.1585
                         'International Tables Vol C Tables 4.2.6.8 and 6.1.1.4'
    'Au' 'Au' -2.0133 8.8022
                         'International Tables Vol C Tables 4.2.6.8 and 6.1.1.4'
_computing_data_collection
;
CrysAlis PRO (Agilent, 2010)
;
_computing_cell_refinement
;
CrysAlis PRO (Agilent, 2010)
;
_computing_data_reduction
;
CrysAlis PRO (Agilent, 2010)
;
_computing_structure_solution
;
SHELXS97 (Sheldrick, 2008)
;
_computing_structure_refinement
;
SHELXL2014 (Sheldrick, 2015)
;
_computing_molecular_graphics
;
ORTEP-3 for Windows (Farrugia, 2012), <i>QMol</i> (Gans & Shalloway,
2001) and DIAMOND (Brandenburg, 2006)
;
_computing_publication_material
;
publCIF (Westrip, 2010)
;
loop_
    _atom_site_type_symbol
    _atom_site_label
    _atom_site_fract_x
    _atom_site_fract_y
    _atom_site_fract_z
    _atom_site_U_iso_or_equiv
    _atom_site_adp_type
    _atom_site_calc_flag
    _atom_site_occupancy
    _atom_site_disorder_assembly
    _atom_site_disorder_group
    Au Au 0.19155(2) 0.79563(2) 0.43242(2) 0.02135(8) Uani d 1 . .
    Cl Cl1 0.35621(18) 1.26890(8) 0.33228(10) 0.0342(4) Uani d 1 . .
    P P1 0.11209(17) 0.67786(8) 0.46382(9) 0.0209(3) Uani d 1 . .
    S S1 0.25415(18) 0.91846(8) 0.39637(9) 0.0263(3) Uani d 1 . .
    O O1 0.3390(4) 0.9118(2) 0.5632(2) 0.0231(8) Uani d 1 . .
    N N1 0.2776(5) 1.0330(2) 0.5172(3) 0.0238(10) Uani d 1 . .
    C C1 0.2894(6) 0.9623(3) 0.4991(3) 0.0206(11) Uani d 1 . .
    C C2 0.2162(7) 1.0859(3) 0.4530(4) 0.0240(12) Uani d 1 . .
    C C3 0.3063(6) 1.1426(3) 0.4247(3) 0.0222(12) Uani d 1 . .
    H H3 0.4107 1.1438 0.4442 0.027 Uiso calc 1 . .
    C C4 0.2408(7) 1.1975(3) 0.3675(4) 0.0237(12) Uani d 1 . .
    C C5 0.0901(7) 1.1990(3) 0.3373(4) 0.0231(12) Uani d 1 . .
    H H5 0.0489 1.2371 0.2975 0.028 Uiso calc 1 . .
    C C6 0.0000(7) 1.1425(3) 0.3670(4) 0.0270(13) Uani d 1 . .
    H H6 -0.1046 1.1423 0.3478 0.032 Uiso calc 1 . .
    C C7 0.0618(6) 1.0863(3) 0.4249(4) 0.0262(13) Uani d 1 . .
    H H7 -0.0007 1.0484 0.4452 0.031 Uiso calc 1 . .
    C C8 0.3796(7) 0.9450(3) 0.6480(3) 0.0294(13) Uani d 1 . .
    H H8A 0.4077 0.9042 0.6903 0.044 Uiso calc 1 . .
    H H8B 0.2941 0.9735 0.6647 0.044 Uiso calc 1 . .
    H H8C 0.4645 0.9798 0.6466 0.044 Uiso calc 1 . .
    C C11 -0.0850(6) 0.6656(3) 0.4249(3) 0.0208(12) Uani d 1 . .
    C C12 -0.1829(7) 0.7251(3) 0.4386(4) 0.0258(13) Uani d 1 . .
    H H12 -0.1448 0.7711 0.4657 0.031 Uiso calc 1 . .
    C C13 -0.3350(7) 0.7173(3) 0.4127(4) 0.0316(14) Uani d 1 . .
    H H13 -0.4014 0.7575 0.4228 0.038 Uiso calc 1 . .
    C C14 -0.3908(7) 0.6504(3) 0.3719(4) 0.0301(14) Uani d 1 . .
    H H14 -0.4953 0.6451 0.3544 0.036 Uiso calc 1 . .
    C C15 -0.2952(7) 0.5923(3) 0.3569(4) 0.0289(13) Uani d 1 . .
    H H15 -0.3340 0.5474 0.3277 0.035 Uiso calc 1 . .
    C C16 -0.1436(6) 0.5982(3) 0.3838(3) 0.0252(12) Uani d 1 . .
    H H16 -0.0788 0.5569 0.3747 0.030 Uiso calc 1 . .
    C C21 0.2049(5) 0.6011(3) 0.4174(3) 0.0157(11) Uani d 1 . .
    C C22 0.2091(6) 0.6018(3) 0.3269(3) 0.0222(12) Uani d 1 . .
    H H22 0.1637 0.6431 0.2935 0.027 Uiso calc 1 . .
    C C23 0.2778(6) 0.5437(3) 0.2856(4) 0.0261(13) Uani d 1 . .
    H H23 0.2804 0.5458 0.2248 0.031 Uiso calc 1 . .
    C C24 0.3423(6) 0.4830(3) 0.3338(4) 0.0251(12) Uani d 1 . .
    H H24 0.3879 0.4427 0.3057 0.030 Uiso calc 1 . .
    C C25 0.3412(6) 0.4803(3) 0.4227(4) 0.0258(13) Uani d 1 . .
    H H25 0.3868 0.4386 0.4554 0.031 Uiso calc 1 . .
    C C26 0.2729(6) 0.5389(3) 0.4639(4) 0.0243(12) Uani d 1 . .
    H H26 0.2725 0.5366 0.5248 0.029 Uiso calc 1 . .
    C C31 0.1333(6) 0.6589(3) 0.5800(3) 0.0197(11) Uani d 1 . .
    C C32 0.0283(6) 0.6151(3) 0.6158(3) 0.0233(12) Uani d 1 . .
    H H32 -0.0569 0.5951 0.5804 0.028 Uiso calc 1 . .
    C C33 0.0503(7) 0.6009(3) 0.7051(4) 0.0274(13) Uani d 1 . .
    H H33 -0.0207 0.5709 0.7303 0.033 Uiso calc 1 . .
    C C34 0.1734(7) 0.6299(3) 0.7572(4) 0.0293(14) Uani d 1 . .
    H H34 0.1883 0.6192 0.8176 0.035 Uiso calc 1 . .
    C C35 0.2751(7) 0.6748(3) 0.7201(4) 0.0318(14) Uani d 1 . .
    H H35 0.3587 0.6961 0.7557 0.038 Uiso calc 1 . .
    C C36 0.2558(7) 0.6890(3) 0.6314(4) 0.0286(13) Uani d 1 . .
    H H36 0.3265 0.7192 0.6063 0.034 Uiso calc 1 . .
loop_
    _atom_site_aniso_label
    _atom_site_aniso_U_11
    _atom_site_aniso_U_22
    _atom_site_aniso_U_33
    _atom_site_aniso_U_12
    _atom_site_aniso_U_13
    _atom_site_aniso_U_23
    Au 0.02540(14) 0.01827(12) 0.02023(13) -0.00202(8) 0.00242(9) -0.00004(8)
    Cl1 0.0355(9) 0.0266(7) 0.0414(9) -0.0078(6) 0.0081(7) 0.0040(6)
    P1 0.0232(8) 0.0201(7) 0.0192(7) 0.0002(6) 0.0027(6) 0.0008(5)
    S1 0.0387(9) 0.0204(7) 0.0198(7) -0.0048(6) 0.0033(6) 0.0002(5)
    O1 0.025(2) 0.022(2) 0.022(2) 0.0015(16) 0.0009(16) -0.0001(15)
    N1 0.023(3) 0.021(2) 0.027(3) -0.0022(19) 0.003(2) -0.0017(19)
    C1 0.018(3) 0.024(3) 0.020(3) -0.002(2) 0.004(2) 0.000(2)
    C2 0.031(3) 0.014(3) 0.026(3) -0.001(2) 0.004(2) -0.003(2)
    C3 0.020(3) 0.022(3) 0.025(3) 0.002(2) 0.004(2) -0.005(2)
    C4 0.026(3) 0.020(3) 0.026(3) 0.000(2) 0.007(2) -0.001(2)
    C5 0.031(3) 0.020(3) 0.019(3) 0.006(2) 0.005(2) 0.000(2)
    C6 0.026(3) 0.026(3) 0.028(3) 0.002(2) -0.002(2) -0.003(2)
    C7 0.024(3) 0.023(3) 0.033(3) -0.005(2) 0.006(3) 0.000(2)
    C8 0.033(4) 0.030(3) 0.023(3) 0.001(3) -0.001(3) -0.003(2)
    C11 0.023(3) 0.022(3) 0.016(3) -0.002(2) 0.001(2) 0.002(2)
    C12 0.029(3) 0.023(3) 0.025(3) 0.002(2) 0.006(3) -0.002(2)
    C13 0.030(4) 0.034(3) 0.032(3) 0.009(3) 0.005(3) 0.000(3)
    C14 0.019(3) 0.046(4) 0.023(3) -0.006(3) -0.004(2) 0.004(3)
    C15 0.029(3) 0.033(3) 0.023(3) -0.005(3) 0.000(2) -0.003(2)
    C16 0.024(3) 0.024(3) 0.026(3) 0.001(2) 0.000(2) 0.004(2)
    C21 0.007(3) 0.019(3) 0.019(3) -0.009(2) -0.005(2) 0.006(2)
    C22 0.022(3) 0.021(3) 0.023(3) -0.003(2) 0.001(2) -0.003(2)
    C23 0.028(3) 0.031(3) 0.020(3) -0.005(3) 0.004(2) -0.002(2)
    C24 0.025(3) 0.018(3) 0.032(3) 0.002(2) 0.006(2) -0.006(2)
    C25 0.027(3) 0.019(3) 0.030(3) 0.002(2) 0.001(3) 0.007(2)
    C26 0.027(3) 0.024(3) 0.022(3) -0.001(2) 0.002(2) -0.002(2)
    C31 0.020(3) 0.016(3) 0.023(3) -0.002(2) 0.005(2) -0.005(2)
    C32 0.027(3) 0.015(3) 0.026(3) -0.002(2) -0.003(2) 0.000(2)
    C33 0.031(3) 0.026(3) 0.026(3) -0.001(3) 0.005(3) 0.002(2)
    C34 0.039(4) 0.026(3) 0.021(3) 0.001(3) 0.000(3) 0.003(2)
    C35 0.030(4) 0.040(3) 0.024(3) -0.013(3) -0.004(3) -0.002(3)
    C36 0.031(4) 0.033(3) 0.023(3) -0.004(3) 0.006(3) 0.001(2)
_geom_special_details
;
 All esds (except the esd in the dihedral angle between two l.s. planes)
 are estimated using the full covariance matrix.  The cell esds are taken
 into account individually in the estimation of esds in distances, angles
 and torsion angles; correlations between esds in cell parameters are only
 used when they are defined by crystal symmetry.  An approximate (isotropic)
 treatment of cell esds is used for estimating esds involving l.s. planes.
;
loop_
    _geom_bond_atom_site_label_1
    _geom_bond_atom_site_label_2
    _geom_bond_site_symmetry_2
    _geom_bond_distance
    _geom_bond_publ_flag
    Au P1 . 2.2535(14) ?
    Au S1 . 2.3070(14) ?
    Cl1 C4 . 1.756(6) ?
    P1 C21 . 1.783(5) ?
    P1 C11 . 1.811(6) ?
    P1 C31 . 1.824(5) ?
    S1 C1 . 1.764(5) ?
    O1 C1 . 1.362(6) ?
    O1 C8 . 1.443(6) ?
    N1 C1 . 1.274(6) ?
    N1 C2 . 1.418(7) ?
    C2 C3 . 1.389(8) ?
    C2 C7 . 1.402(8) ?
    C3 C4 . 1.387(7) ?
    C3 H3 . 0.9500 ?
    C4 C5 . 1.378(8) ?
    C5 C6 . 1.395(8) ?
    C5 H5 . 0.9500 ?
    C6 C7 . 1.398(7) ?
    C6 H6 . 0.9500 ?
    C7 H7 . 0.9500 ?
    C8 H8A . 0.9800 ?
    C8 H8B . 0.9800 ?
    C8 H8C . 0.9800 ?
    C11 C12 . 1.398(8) ?
    C11 C16 . 1.409(7) ?
    C12 C13 . 1.383(8) ?
    C12 H12 . 0.9500 ?
    C13 C14 . 1.391(8) ?
    C13 H13 . 0.9500 ?
    C14 C15 . 1.372(8) ?
    C14 H14 . 0.9500 ?
    C15 C16 . 1.378(8) ?
    C15 H15 . 0.9500 ?
    C16 H16 . 0.9500 ?
    C21 C26 . 1.402(7) ?
    C21 C22 . 1.413(7) ?
    C22 C23 . 1.390(7) ?
    C22 H22 . 0.9500 ?
    C23 C24 . 1.383(7) ?
    C23 H23 . 0.9500 ?
    C24 C25 . 1.386(8) ?
    C24 H24 . 0.9500 ?
    C25 C26 . 1.394(7) ?
    C25 H25 . 0.9500 ?
    C26 H26 . 0.9500 ?
    C31 C36 . 1.379(7) ?
    C31 C32 . 1.389(7) ?
    C32 C33 . 1.399(7) ?
    C32 H32 . 0.9500 ?
    C33 C34 . 1.380(8) ?
    C33 H33 . 0.9500 ?
    C34 C35 . 1.389(8) ?
    C34 H34 . 0.9500 ?
    C35 C36 . 1.391(8) ?
    C35 H35 . 0.9500 ?
    C36 H36 . 0.9500 ?
loop_
    _geom_angle_atom_site_label_1
    _geom_angle_atom_site_label_2
    _geom_angle_atom_site_label_3
    _geom_angle_site_symmetry_1
    _geom_angle_site_symmetry_3
    _geom_angle
    _geom_angle_publ_flag
    P1 Au S1 . . 175.62(5) ?
    C21 P1 C11 . . 105.5(2) ?
    C21 P1 C31 . . 105.8(2) ?
    C11 P1 C31 . . 106.2(2) ?
    C21 P1 Au . . 114.80(17) ?
    C11 P1 Au . . 111.17(17) ?
    C31 P1 Au . . 112.75(17) ?
    C1 S1 Au . . 101.78(18) ?
    C1 O1 C8 . . 115.4(4) ?
    C1 N1 C2 . . 120.8(5) ?
    N1 C1 O1 . . 119.7(5) ?
    N1 C1 S1 . . 127.7(4) ?
    O1 C1 S1 . . 112.6(4) ?
    C3 C2 C7 . . 119.6(5) ?
    C3 C2 N1 . . 119.9(5) ?
    C7 C2 N1 . . 120.1(5) ?
    C4 C3 C2 . . 118.8(5) ?
    C4 C3 H3 . . 120.6 ?
    C2 C3 H3 . . 120.6 ?
    C5 C4 C3 . . 123.2(5) ?
    C5 C4 Cl1 . . 118.5(4) ?
    C3 C4 Cl1 . . 118.2(4) ?
    C4 C5 C6 . . 117.6(5) ?
    C4 C5 H5 . . 121.2 ?
    C6 C5 H5 . . 121.2 ?
    C5 C6 C7 . . 120.8(5) ?
    C5 C6 H6 . . 119.6 ?
    C7 C6 H6 . . 119.6 ?
    C6 C7 C2 . . 119.9(5) ?
    C6 C7 H7 . . 120.0 ?
    C2 C7 H7 . . 120.0 ?
    O1 C8 H8A . . 109.5 ?
    O1 C8 H8B . . 109.5 ?
    H8A C8 H8B . . 109.5 ?
    O1 C8 H8C . . 109.5 ?
    H8A C8 H8C . . 109.5 ?
    H8B C8 H8C . . 109.5 ?
    C12 C11 C16 . . 119.0(5) ?
    C12 C11 P1 . . 118.1(4) ?
    C16 C11 P1 . . 122.9(4) ?
    C13 C12 C11 . . 120.2(5) ?
    C13 C12 H12 . . 119.9 ?
    C11 C12 H12 . . 119.9 ?
    C12 C13 C14 . . 120.0(6) ?
    C12 C13 H13 . . 120.0 ?
    C14 C13 H13 . . 120.0 ?
    C15 C14 C13 . . 120.2(6) ?
    C15 C14 H14 . . 119.9 ?
    C13 C14 H14 . . 119.9 ?
    C14 C15 C16 . . 120.8(5) ?
    C14 C15 H15 . . 119.6 ?
    C16 C15 H15 . . 119.6 ?
    C15 C16 C11 . . 119.8(5) ?
    C15 C16 H16 . . 120.1 ?
    C11 C16 H16 . . 120.1 ?
    C26 C21 C22 . . 117.0(5) ?
    C26 C21 P1 . . 124.8(4) ?
    C22 C21 P1 . . 118.2(4) ?
    C23 C22 C21 . . 121.8(5) ?
    C23 C22 H22 . . 119.1 ?
    C21 C22 H22 . . 119.1 ?
    C24 C23 C22 . . 119.4(5) ?
    C24 C23 H23 . . 120.3 ?
    C22 C23 H23 . . 120.3 ?
    C23 C24 C25 . . 120.6(5) ?
    C23 C24 H24 . . 119.7 ?
    C25 C24 H24 . . 119.7 ?
    C24 C25 C26 . . 119.8(5) ?
    C24 C25 H25 . . 120.1 ?
    C26 C25 H25 . . 120.1 ?
    C25 C26 C21 . . 121.5(5) ?
    C25 C26 H26 . . 119.3 ?
    C21 C26 H26 . . 119.3 ?
    C36 C31 C32 . . 120.8(5) ?
    C36 C31 P1 . . 118.4(4) ?
    C32 C31 P1 . . 120.7(4) ?
    C31 C32 C33 . . 118.8(5) ?
    C31 C32 H32 . . 120.6 ?
    C33 C32 H32 . . 120.6 ?
    C34 C33 C32 . . 121.0(5) ?
    C34 C33 H33 . . 119.5 ?
    C32 C33 H33 . . 119.5 ?
    C33 C34 C35 . . 119.1(5) ?
    C33 C34 H34 . . 120.5 ?
    C35 C34 H34 . . 120.5 ?
    C34 C35 C36 . . 120.7(5) ?
    C34 C35 H35 . . 119.7 ?
    C36 C35 H35 . . 119.7 ?
    C31 C36 C35 . . 119.5(5) ?
    C31 C36 H36 . . 120.2 ?
    C35 C36 H36 . . 120.2 ?
loop_
    _geom_torsion_atom_site_label_1
    _geom_torsion_atom_site_label_2
    _geom_torsion_atom_site_label_3
    _geom_torsion_atom_site_label_4
    _geom_torsion_site_symmetry_1
    _geom_torsion_site_symmetry_2
    _geom_torsion_site_symmetry_3
    _geom_torsion_site_symmetry_4
    _geom_torsion
    _geom_torsion_publ_flag
    C2 N1 C1 O1 . . . . -175.5(5) ?
    C2 N1 C1 S1 . . . . 6.8(8) ?
    C8 O1 C1 N1 . . . . -2.1(7) ?
    C8 O1 C1 S1 . . . . 176.0(4) ?
    Au S1 C1 N1 . . . . -153.4(5) ?
    Au S1 C1 O1 . . . . 28.7(4) ?
    C1 N1 C2 C3 . . . . -113.5(6) ?
    C1 N1 C2 C7 . . . . 73.4(7) ?
    C7 C2 C3 C4 . . . . -1.4(8) ?
    N1 C2 C3 C4 . . . . -174.6(5) ?
    C2 C3 C4 C5 . . . . 0.3(8) ?
    C2 C3 C4 Cl1 . . . . -180.0(4) ?
    C3 C4 C5 C6 . . . . 0.7(8) ?
    Cl1 C4 C5 C6 . . . . -179.0(4) ?
    C4 C5 C6 C7 . . . . -0.6(8) ?
    C5 C6 C7 C2 . . . . -0.6(8) ?
    C3 C2 C7 C6 . . . . 1.6(8) ?
    N1 C2 C7 C6 . . . . 174.7(5) ?
    C21 P1 C11 C12 . . . . -169.0(4) ?
    C31 P1 C11 C12 . . . . 79.0(5) ?
    Au P1 C11 C12 . . . . -44.0(5) ?
    C21 P1 C11 C16 . . . . 12.7(5) ?
    C31 P1 C11 C16 . . . . -99.3(5) ?
    Au P1 C11 C16 . . . . 137.7(4) ?
    C16 C11 C12 C13 . . . . 0.6(8) ?
    P1 C11 C12 C13 . . . . -177.7(4) ?
    C11 C12 C13 C14 . . . . -0.8(9) ?
    C12 C13 C14 C15 . . . . -0.3(9) ?
    C13 C14 C15 C16 . . . . 1.7(9) ?
    C14 C15 C16 C11 . . . . -1.9(8) ?
    C12 C11 C16 C15 . . . . 0.8(8) ?
    P1 C11 C16 C15 . . . . 179.0(4) ?
    C11 P1 C21 C26 . . . . -110.0(5) ?
    C31 P1 C21 C26 . . . . 2.3(5) ?
    Au P1 C21 C26 . . . . 127.3(4) ?
    C11 P1 C21 C22 . . . . 69.0(4) ?
    C31 P1 C21 C22 . . . . -178.7(4) ?
    Au P1 C21 C22 . . . . -53.7(4) ?
    C26 C21 C22 C23 . . . . -0.2(7) ?
    P1 C21 C22 C23 . . . . -179.3(4) ?
    C21 C22 C23 C24 . . . . 0.8(8) ?
    C22 C23 C24 C25 . . . . -1.1(8) ?
    C23 C24 C25 C26 . . . . 0.7(8) ?
    C24 C25 C26 C21 . . . . -0.1(8) ?
    C22 C21 C26 C25 . . . . -0.2(8) ?
    P1 C21 C26 C25 . . . . 178.8(4) ?
    C21 P1 C31 C36 . . . . 90.7(5) ?
    C11 P1 C31 C36 . . . . -157.5(4) ?
    Au P1 C31 C36 . . . . -35.5(5) ?
    C21 P1 C31 C32 . . . . -89.3(5) ?
    C11 P1 C31 C32 . . . . 22.4(5) ?
    Au P1 C31 C32 . . . . 144.4(4) ?
    C36 C31 C32 C33 . . . . -1.1(8) ?
    P1 C31 C32 C33 . . . . 179.0(4) ?
    C31 C32 C33 C34 . . . . 0.2(8) ?
    C32 C33 C34 C35 . . . . 1.1(9) ?
    C33 C34 C35 C36 . . . . -1.7(9) ?
    C32 C31 C36 C35 . . . . 0.6(9) ?
    P1 C31 C36 C35 . . . . -179.5(5) ?
    C34 C35 C36 C31 . . . . 0.8(9) ?
loop_
    _geom_hbond_atom_site_label_D
    _geom_hbond_atom_site_label_H
    _geom_hbond_atom_site_label_A
    _geom_hbond_site_symmetry_A
    _geom_hbond_distance_DH
    _geom_hbond_distance_HA
    _geom_hbond_distance_DA
    _geom_hbond_angle_DHA
    C3 H3 O1 3_676 0.95 2.47 3.315(7) 148
    C5 H5 Cg4 3_576 0.95 2.85 3.492(6) 126
    C12 H12 Cg1 3_576 0.95 2.64 3.450(6) 143
    C14 H14 Cg3 1_455 0.95 2.80 3.570(6) 139
    C23 H23 Cg1 2_545 0.95 2.65 3.435(6) 140
_shelx_hkl_file
;
   0   0   2 382952. 11208.0   2
   0   0   3-7.99598 133.041   4
   0   0  -3-87.6399 119.748   4
   0   0  -3 134.079 135.584   2
   0   0   3 174.356 167.419   2
   0   0   4 153415. 5593.67   2
   0   0   4 147614. 5504.07   4
   0   0  -4 153743. 5381.16   4
   0   0  -4 146795. 5729.02   2
   0   0  -5-50.6256 227.840   4
   0   0   5 204.336 360.170   2
   0   0  -5 369.937 354.636   2
   0   0   5-101.592 282.712   4
   0   0   6 232724. 8596.04   2
   0   0   6 242374. 8532.20   4
   0   0  -6 242056. 9039.89   2
   0   0   7 385.716 200.450   4
   0   0   7 277.381 359.603   2
   0   0   8 231517. 9144.88   2
   0   0   8 253789. 8999.19   4
   0   0   9 280.682 343.215   2
   0   0   9 320.442 221.796   4
   0   0  10 57632.1 3782.66   2
   0   0  10 53735.8 3310.11   4
   0   0  11-141.059 394.897   2
   0   0  11-129.711 231.531   4
   0   0  12 19725.7 2199.83   2
   0   0  12 20782.5 1946.82   4
   0   0  13 43.0941 217.347   4
   0   0  13 500.850 460.893   2
   0   0  14 66631.2 4560.28   2
   0   0  14 65850.0 3721.25   4
   0   0  15 31.2048 539.777   2
   0   0  16 37276.5 5155.82   3
   0   0  16 30672.2 3076.59   2
   0   0  17-157.828 345.391   2
   0   0  17-850.113 1099.06   3
   0   0  18 2986.43 942.704   2
   0   0  18 3946.19 1317.07   3
   0   0  19-1009.26 900.587   3
   0   0  20 21433.2 4204.87   3
   0  -1   2 96664.4 3734.55   3
   0   1   2 92698.2 3799.92   2
   0   1   2 99635.0 3976.69   4
   0  -1   3 50558.4 2078.93   2
   0   1   3 48811.9 2741.05   4
   0   1  -3 52275.8 2149.29   2
   0  -1  -3 52161.6 2774.43   4
   0   1   3 53210.5 2758.07   2
   0   1   4 609373. 19380.0   4
   0  -1  -4 646245. 19311.3   4
   0   1  -4 636054. 18490.0   2
   0  -1   4 646395. 18324.0   2
   0   1   4 630089. 19372.8   2
   0   1   5 19052.9 1816.08   2
   0  -1   5 20089.4 1309.96   4
   0   1  -5 20486.4 1558.24   2
   0  -1  -5 18340.6 1718.96   4
   0   1   5 19333.1 1824.30   4
   0  -1   5 19963.2 1434.52   2
   0   1  -6 109404. 4844.67   2
   0   1   6 106822. 5185.96   2
   0  -1   6 107330. 4209.16   4
   0  -1   6 112140. 4567.58   2
   0  -1  -6 105046. 5043.23   4
   0   1   6 112293. 5303.08   4
   0  -1   7 6352.66 802.827   4
   0  -1  -7 7744.79 1190.01   4
   0  -1   7 7300.67 1004.48   2
   0   1   7 8974.27 1330.53   4
   0   1  -7 5351.19 955.659   2
   0   1   7 3888.88 924.629   2
   0   1   8 22636.9 2200.99   4
   0  -1   8 22780.8 1948.02   2
   0  -1   8 22492.5 1654.28   4
   0   1   8 26306.7 2427.22   2
   0   1   9 3955.46 916.160   4
   0   1   9 3186.94 852.125   2
   0  -1   9 4141.81 691.469   4
   0  -1   9 3751.32 769.675   2
   0  -1  10 67394.9 3307.51   4
   0   1  10 69868.8 4176.11   4
   0   1  10 55714.3 4056.10   2
   0  -1  10 67198.8 3924.64   2
   0   1  11 1403.89 590.353   4
   0  -1  11 886.893 547.833   2
   0  -1  11 1522.34 460.970   4
   0   1  12 53256.8 4010.98   2
   0  -1  12 49737.5 2825.19   4
   0  -1  12 53437.7 3650.90   2
   0   1  12 49891.5 3504.00   4
   0   1  13 9944.06 1673.63   2
   0  -1  13 9034.47 1429.72   2
   0  -1  13 8484.46 1020.91   4
   0   1  13 6255.03 1162.28   4
   0  -1  13 9416.42 2257.54   3
   0   1  14 8471.66 1312.35   4
   0  -1  14 9092.09 1049.25   4
   0   1  14 11477.3 1882.49   2
   0  -1  14 10991.1 2583.06   3
   0  -1  14 8145.18 1462.58   2
   0   1  15 9497.08 1758.64   2
   0  -1  15 5604.18 1255.51   2
   0  -1  15 8605.96 2463.19   3
   0  -1  16 7917.93 1456.06   2
   0  -1  16 8133.84 2307.99   3
   0   1  16 7200.93 1510.12   2
   0  -1  17 3483.69 1059.71   2
   0   1  17 5548.35 1232.63   2
   0  -1  17 6393.74 2422.48   3
   0   1  18 22086.1 2815.30   2
   0   1  18 31556.9 5070.44   3
   0  -1  18 30521.1 4981.74   3
   0  -1  19 356.408 839.276   3
   0   1  19-22.5018 645.309   3
   0  -1  20 11886.4 3477.58   3
   0   1  20 7928.27 2603.82   3
   0   2   0 39036.1 2622.82   4
   0  -2   0 182826. 4021.89   3
   0   2  -1 783.092 221.377   4
   0  -2   1 940.868 265.805   3
   0   2   1 769.777 330.956   4
   0  -2   2 60008.9 2900.85   3
   0   2   2 53118.3 3060.68   4
   0  -2   3 1442.26 470.680   3
   0   2   3 1123.61 432.630   2
   0   2   3 2069.42 639.314   4
   0   2   4 22050.0 2094.57   4
   0  -2  -4 22908.7 2106.17   4
   0   2  -4 23004.3 1294.64   2
   0   2   4 23026.2 2105.28   2
   0  -2   4 24652.6 1302.47   2
   0  -2   4 19756.3 1851.16   3
   0  -2  -5 50964.0 3338.74   4
   0   2   5 42313.4 3156.51   4
   0   2   5 38508.4 3023.67   2
   0  -2   5 44297.9 2162.60   2
   0   2  -5 48179.0 2291.66   2
   0  -2   5 42177.9 3059.10   3
   0  -2   6 97146.5 5452.51   3
   0   2   6 110809. 5668.30   4
   0   2   6 107440. 5501.48   2
   0  -2  -6 106572. 5474.88   4
   0   2  -6 115153. 4504.53   2
   0  -2   6 105062. 4244.89   2
   0  -2   7 16333.5 2099.31   3
   0   2   7 13189.6 1869.93   2
   0  -2  -7 16225.5 1892.52   4
   0  -2   7 13691.5 925.689   4
   0   2  -7 16412.4 1528.28   2
   0   2   7 16033.1 1948.41   4
   0  -2   7 15887.8 1374.78   2
   0  -2   8 160362. 5390.04   4
   0   2  -8 171344. 6834.02   2
   0  -2  -8 174269. 7572.81   4
   0   2   8 174448. 7829.11   2
   0  -2   8 163912. 8305.27   3
   0   2   8 161666. 7636.16   4
   0  -2   8 165875. 6386.43   2
   0   2   9 40314.3 3315.01   4
   0  -2   9 40037.0 1927.00   4
   0   2   9 39933.2 3357.42   2
   0  -2   9 39232.0 2616.15   2
   0  -2   9 41442.0 3902.51   3
   0  -2  10 51253.6 2365.79   4
   0  -2  10 53080.8 3248.71   2
   0   2  10 57323.4 4021.19   4
   0  -2  10 56517.9 4880.20   3
   0   2  10 55579.9 4171.17   2
   0   2  11 13541.6 1885.43   4
   0  -2  11 15227.3 1685.99   2
   0  -2  11 12002.3 995.052   4
   0  -2  11 17356.6 2816.91   3
   0   2  11 14870.2 2087.72   2
   0  -2  12 9582.00 860.349   4
   0  -2  12 10531.1 2253.84   3
   0   2  12 10309.8 1653.17   4
   0   2  12 10786.4 1807.33   2
   0  -2  12 10197.8 1455.69   2
   0  -2  13 2469.15 1279.72   3
   0   2  13 1824.17 714.622   2
   0   2  13 1854.32 714.194   4
   0  -2  13 1715.11 596.983   2
   0   2  14 42392.6 3838.80   2
   0  -2  14 41472.6 3238.38   2
   0   2  14 42412.6 3465.92   4
   0   2  15 832.613 515.684   4
   0   2  15-83.1742 399.312   2
   0  -2  15 714.418 693.683   2
   0  -2  15 1198.19 1064.98   3
   0  -2  16 29124.5 2770.79   2
   0   2  16 28575.7 3174.23   2
   0  -2  16 38148.2 5127.17   3
   0  -2  17 3979.52 1040.75   2
   0  -2  17 4353.45 1812.18   3
   0   2  17 5409.98 1417.40   2
   0   2  18-664.533 569.517   2
   0  -2  18 1254.15 845.933   3
   0   2  19 10169.1 1905.28   2
   0  -2  19 17085.9 3625.03   3
   0   2  19 16238.5 3395.07   3
   0  -2  20 17300.9 3961.28   3
   0   2  20 20052.8 4165.40   3
   0  -3   0 334.743 183.985   3
   0   3   0 74.4634 217.559   4
   0   3  -1 37670.3 2114.58   4
   0   3   1 40262.1 2697.34   4
   0  -3   1 36588.3 2147.44   3
   0  -3  -1 35072.0 1997.96   1
   0  -3   1 35318.7 2160.45   4
   0   3  -2 26655.6 1454.20   4
   0  -3   2 22866.2 1499.14   4
   0  -3  -2 28737.0 1525.06   1
   0   3   2 25398.2 1511.37   1
   0   3   2 25218.7 2243.66   4
   0  -3   2 25410.5 1906.96   3
   0   3   3 3161.06 853.678   2
   0  -3   3 2469.74 663.809   3
   0   3   3 5078.14 643.174   1
   0   3   3 3765.31 943.528   4
   0   3   4 351750. 12996.5   4
   0  -3  -4 370665. 13110.5   4
   0   3  -4 369943. 10423.4   2
   0  -3   4 360901. 12354.8   3
   0   3   5 50816.7 3713.56   4
   0   3  -5 43920.7 2040.16   2
   0   3   5 46093.6 3479.65   2
   0  -3  -5 50156.7 3569.34   4
   0  -3   5 44177.0 3205.32   3
   0  -3   6 125581. 4600.24   2
   0   3   6 131134. 6705.16   4
   0   3  -6 124326. 4656.94   2
   0  -3  -6 138607. 6683.12   4
   0   3   6 128059. 6540.22   2
   0  -3   6 120128. 6232.48   3
   0   3   7 137509. 7105.15   4
   0  -3   7 133629. 5078.33   2
   0  -3  -7 133592. 6809.93   4
   0   3  -7 140387. 5277.89   2
   0  -3   7 127061. 6788.91   3
   0   3   7 138342. 6913.53   2
   0   3  -8 9385.70 1150.37   2
   0  -3   8 5174.29 1371.35   3
   0   3   8 9512.79 1656.50   4
   0  -3   8 8651.75 1002.22   2
   0   3   8 7992.72 1485.75   2
   0  -3  -8 9303.34 1569.06   4
   0  -3   9 71587.0 3548.51   2
   0  -3   9 70460.2 5218.66   3
   0   3   9 67698.2 4765.69   4
   0   3   9 68666.1 4805.53   2
   0  -3  -9 73553.0 4785.13   4
   0   3  10 77275.4 5094.77   4
   0  -3  10 68593.0 3672.95   2
   0   3  10 67844.1 4901.15   2
   0  -3  10 76358.9 5737.27   3
   0  -3  11-309.013 554.401   3
   0  -3  11 323.342 412.769   2
   0   3  11 138.754 420.322   4
   0  -3  12 92173.8 6965.96   3
   0  -3  12 87753.2 4556.21   2
   0   3  12 92116.5 5686.56   4
   0   3  12 84271.5 5743.60   2
   0   3  13 39753.3 3820.86   2
   0   3  13 36059.0 3393.15   4
   0  -3  13 39402.7 2890.77   2
   0  -3  13 38034.3 4597.66   3
   0  -3  14 16191.6 1858.81   2
   0   3  14 16960.5 2473.14   2
   0  -3  14 18724.3 3162.82   3
   0   3  14 16359.1 2213.69   4
   0   3  15 43908.7 3790.63   4
   0   3  15 48628.0 4352.02   2
   0  -3  15 48200.5 3408.89   2
   0  -3  16 25583.5 4261.33   3
   0  -3  16 20270.4 2132.07   2
   0   3  16 20714.6 2761.83   2
   0  -3  17 17140.2 3656.99   3
   0   3  17 14693.7 2357.53   2
   0   3  18 16806.4 2556.51   2
   0  -3  18 24467.0 4486.98   3
   0  -3  19 149.889 1506.60   3
   0   3  19-497.706 805.435   2
   0   4   0 3824.26 812.558   4
   0  -4   0 4924.86 791.278   1
   0  -4   0 4598.60 838.815   3
   0  -4  -1 79262.3 3489.98   1
   0   4   1 75858.6 4321.05   4
   0   4   1 77829.4 3448.78   1
   0  -4   1 75662.9 3718.25   3
   0   4  -1 76296.1 3783.54   4
   0  -4   1 67722.4 3711.12   4
   0  -4   2 20221.7 1666.49   4
   0   4  -2 21426.0 1579.44   4
   0   4   2 18392.4 1561.79   1
   0  -4   2 23585.0 1943.56   3
   0   4   2 22115.9 2268.39   4
   0  -4  -2 21099.5 1493.13   1
   0   4   3 125146. 6398.02   4
   0  -4   3 117661. 4697.42   4
   0   4   3 133327. 4814.80   1
   0   4  -3 117720. 4380.24   4
   0  -4   3 117503. 5584.80   3
   0   4   4 7777.11 1476.12   4
   0   4   4 7586.06 1435.47   2
   0   4  -4 8012.66 683.429   4
   0   4   4 9092.74 1006.68   1
   0  -4   4 7513.41 747.970   4
   0   4  -4 7628.59 667.727   2
   0  -4   4 6509.38 1188.06   3
   0  -4  -5 127291. 6787.94   4
   0  -4   5 121675. 6169.86   3
   0   4   5 127098. 6853.04   4
   0   4   5 122515. 6692.53   2
   0   4  -5 126467. 4281.09   2
   0  -4  -6 3750.02 1061.92   4
   0   4   6 5091.25 1285.32   4
   0   4   6 3594.08 1111.12   2
   0   4  -6 3053.99 472.230   2
   0  -4   6 2696.90 764.476   3
   0   4  -7 9576.48 934.557   2
   0   4   7 9652.84 1771.62   4
   0   4   7 8366.53 1634.97   2
   0  -4   7 8694.17 1607.85   3
   0  -4  -7 12122.9 1905.50   4
   0  -4  -8 53306.7 4135.04   4
   0   4   8 47204.4 4041.88   4
   0   4  -8 47847.9 2573.86   2
   0   4   8 42544.4 3828.68   2
   0  -4   8 44104.0 3852.14   3
   0  -4   9 56205.3 4658.48   3
   0  -4   9 61656.9 3022.25   2
   0   4   9 62178.7 4693.15   2
   0   4  -9 59401.5 3208.03   2
   0   4   9 61292.7 4708.24   4
   0  -4  -9 59909.5 4500.24   4
   0  -4  10 9316.50 1050.91   2
   0   4  10 7434.18 1523.09   4
   0   4  10 7131.82 1533.30   2
   0  -4  10 7709.37 1747.16   3
   0   4  11 179413. 8986.38   4
   0  -4  11 181738. 6853.69   2
   0  -4  11 169674. 9668.80   3
   0   4  11 165754. 8868.39   2
   0   4  12 11312.7 2100.36   2
   0  -4  12 13579.9 1477.09   2
   0  -4  12 12817.4 2443.64   3
   0   4  12 15210.8 2279.08   4
   0   4  13 62839.6 5072.71   2
   0   4  13 65430.8 4888.18   4
   0  -4  13 70630.9 6210.76   3
   0  -4  13 59309.6 3514.40   2
   0  -4  14 17573.6 3196.56   3
   0  -4  14 12434.5 1506.74   2
   0   4  14 11568.1 1930.36   4
   0   4  14 13679.8 2289.17   2
   0  -4  15 2061.41 1027.06   3
   0   4  15 2026.93 903.724   2
   0  -4  15 1211.90 453.839   2
   0  -4  16 3412.64 1522.29   3
   0   4  16 3824.63 1253.58   2
   0  -4  17 39991.5 5471.27   3
   0   4  17 35073.4 3806.60   2
   0   4  18 2061.70 848.634   2
   0  -4  18 3045.84 1626.84   3
   0  -4  19 46978.9 6302.07   3
   0   4  19 38550.8 4050.24   2
   0  -5   0-10.0415 253.261   1
   0  -5   0-49.8786 327.080   4
   0   5   0 645.473 458.374   4
   0   5   0-51.1997 469.078   3
   0   5   1 89670.8 4023.73   1
   0  -5   1 78979.2 4182.98   3
   0   5  -1 76565.3 4127.18   3
   0   5  -1 81602.7 4314.31   4
   0  -5   1 76541.5 4398.43   4
   0   5   1 83237.5 4886.61   4
   0  -5  -1 93510.6 4133.13   1
   0   5  -2 1727.37 539.527   3
   0  -5   2 1437.65 500.302   3
   0  -5   2 2357.52 722.507   4
   0  -5  -2 1058.90 411.755   1
   0   5   2 1949.05 789.199   4
   0   5   2 1852.77 501.452   1
   0   5  -2 1765.86 564.935   4
   0   5   3 4387.12 1123.90   4
   0  -5   3 4315.78 974.968   3
   0   5  -3 3966.23 671.094   4
   0  -5   3 4006.29 746.964   4
   0  -5  -3 4776.23 715.749   1
   0   5   3 4480.67 779.899   1
   0   5  -3 4088.23 882.358   3
   0   5   4 28093.2 2862.69   2
   0   5   4 32902.2 2136.74   1
   0  -5   4 31994.4 2770.17   3
   0   5   4 31839.9 3200.76   4
   0   5  -4 28999.4 2628.56   3
   0  -5   4 30000.6 1987.42   4
   0   5  -4 29161.8 1722.22   4
   0  -5  -5 28274.2 3009.64   4
   0   5  -5 28868.2 2759.74   3
   0  -5   5 30302.3 1737.99   4
   0   5   5 34961.2 3424.00   4
   0   5   5 26882.4 2910.88   2
   0   5  -5 29513.9 1574.13   2
   0  -5   5 32689.0 2924.43   3
   0   5   5 34833.8 2319.94   1
   0   5  -6 368.804 257.383   3
   0   5   6 225.213 437.447   2
   0   5   6 253.146 507.045   4
   0   5  -6 180.112 140.204   2
   0  -5   6 391.236 455.581   3
   0  -5  -6 177.005 315.654   4
   0   5   7 81095.4 5705.91   4
   0  -5  -7 87365.4 5681.79   4
   0  -5   7 80998.3 5278.55   3
   0   5   7 85913.5 5686.69   2
   0   5  -7 81532.3 3240.63   2
   0  -5   8 20806.9 2597.22   3
   0   5   8 25139.5 2979.09   4
   0   5   8 17954.4 2536.24   2
   0   5  -8 22579.2 1453.39   2
   0   5   9 47862.7 4110.26   2
   0   5  -9 45110.8 2211.94   2
   0   5   9 53400.5 4352.18   4
   0  -5   9 51905.8 4270.96   3
   0   5  10 645.510 620.581   2
   0   5  10-551.596 619.545   4
   0  -5  10-87.2619 426.640   3
   0  -5  11 124.866 779.491   3
   0   5  11 373.407 499.067   2
   0   5  11 721.390 775.252   4
   0  -5  12-228.903 428.726   3
   0   5  12-432.332 551.183   4
   0   5  12-461.253 538.255   2
   0   5  13 53449.3 4781.92   2
   0  -5  13 54518.6 5460.01   3
   0   5  13 55359.2 4685.02   4
   0   5  14 2.81849 557.067   2
   0  -5  14 497.917 527.663   3
   0   5  15 102044. 7027.57   2
   0  -5  15 109026. 8550.04   3
   0   5  16 931.328 866.211   2
   0  -5  16 1450.46 898.087   3
   0  -5  17 21685.0 4007.97   3
   0   5  17 17197.1 2719.89   2
   0   5  18 333.848 545.513   2
   0  -5  18 18705.6 4838.26   3
   0   5  19 1994.03 1007.58   2
   0  -5  19 169.465 1474.22   3
   0  -6   0 3371.23 923.868   4
   0  -6   0 4226.07 928.659   1
   0   6   0 2813.52 762.414   3
   0   6   0 3716.43 936.826   4
   0  -6   1 58582.9 3702.37   1
   0   6   1 49644.3 3163.14   1
   0   6   1 49175.0 3859.98   4
   0  -6   1 52823.2 3463.45   3
   0   6   1 49046.1 3308.48   3
   0  -6  -1 53435.0 3216.54   1
   0   6  -1 49721.0 3489.90   4
   0   6  -1 49260.9 3365.07   3
   0  -6   1 51073.1 3634.41   4
   0   6  -2 8374.56 1214.18   4
   0  -6   2 8132.49 1298.84   4
   0   6   2 7513.94 1163.98   1
   0  -6   2 8825.26 1353.63   3
   0  -6  -2 9059.72 1247.39   1
   0   6   2 9059.34 1652.98   4
   0   6  -2 8851.28 1341.44   3
   0   6  -3 295742. 11063.9   3
   0  -6   3 304373. 11242.3   3
   0   6   3 287924. 12358.7   4
   0  -6  -3 329170. 10122.0   1
   0  -6   3 289303. 10580.8   4
   0   6  -3 293425. 10033.6   4
   0   6   4 19197.6 1738.96   1
   0   6   4 15608.0 2374.86   2
   0  -6   4 16353.4 1633.11   4
   0   6  -4 18990.9 2160.79   3
   0  -6   4 17107.9 2104.68   3
   0   6   4 17217.1 2453.74   4
   0   6  -4 17095.6 1464.07   4
   0  -6   5 95568.3 5597.46   3
   0  -6  -5 98916.7 6286.37   4
   0   6   5 107128. 6644.76   4
   0   6  -5 95617.8 3874.89   4
   0   6   5 86350.9 5841.16   2
   0   6  -5 99920.8 5687.71   3
   0   6   5 92258.4 4495.78   1
   0  -6   5 97550.0 4230.40   4
   0  -6  -6 271.560 308.535   4
   0  -6   6 73.6924 465.407   3
   0   6  -6 1099.43 718.309   3
   0   6   6 151.985 218.510   1
   0   6   6 131.259 399.037   2
   0  -6   6 451.226 241.595   4
   0   6   6 953.863 680.519   4
   0   6  -6 584.247 252.453   2
   0   6   7 6631.39 1632.63   4
   0   6  -7 7300.73 683.825   2
   0  -6   7 6053.79 1368.87   3
   0   6   7 5610.66 1519.16   2
   0   6   7 6849.46 1126.29   1
   0   6   8 581.864 713.149   4
   0  -6   8 136.829 364.260   3
   0   6  -8 220.667 161.495   2
   0   6   9 69801.3 5400.67   2
   0  -6   9 65596.6 5064.04   3
   0   6   9 73474.7 5601.21   4
   0   6  -9 61882.6 2804.49   2
   0  -6  10 8573.97 1818.42   3
   0   6  10 7516.92 1922.46   2
   0   6  10 8124.08 1760.76   4
   0   6  11 142259. 8196.37   4
   0  -6  11 129694. 8057.27   3
   0  -6  12 2713.19 1378.42   3
   0   6  12 584.797 635.364   2
   0  -6  13 31257.7 4037.18   3
   0   6  13 23483.9 3246.88   2
   0   6  14 5167.90 1504.53   2
   0  -6  14 5817.10 2006.36   3
   0  -6  15 547.686 765.152   3
   0   6  15-1455.84 862.187   2
   0   6  16 584.417 564.242   2
   0  -6  16 1116.18 1127.02   3
   0  -6  17 46754.7 5761.48   3
   0   6  17 37108.1 4222.17   2
   0  -6  18 2490.79 1339.72   3
   0   6  18 2333.19 1002.39   2
   0   6  19 46977.0 4768.02   2
   0  -6  19 60638.2 7047.12   3
   0  -7   0 156.733 330.902   4
   0   7   0-111.738 271.145   3
   0  -7   0 867.060 521.453   1
   0   7   0 132.447 365.041   4
   0  -7  -1 293413. 10226.1   1
   0   7  -1 261342. 10365.6   3
   0   7   1 246727. 10128.0   3
   0   7  -1 259090. 10570.1   4
   0  -7   1 262717. 10374.9   3
   0  -7   1 290724. 10793.6   1
   0  -7   1 230564. 10513.7   4
   0   7   1 262971. 11287.9   4
   0   7   2 13990.5 2102.12   4
   0  -7   2 12724.3 1749.13   4
   0   7  -2 13059.8 1712.23   3
   0   7  -2 11418.6 1574.42   4
   0  -7   2 12435.7 1710.84   3
   0  -7  -2 14358.3 1614.43   1
   0   7   2 13326.7 1576.16   1
   0  -7   3 28284.5 2531.29   4
   0   7  -3 27664.8 2290.83   4
   0   7   3 24933.9 3046.98   4
   0  -7  -3 30450.4 2279.44   1
   0  -7   3 25868.3 2593.61   3
   0   7  -3 25507.0 2500.02   3
   0   7   3 31718.2 2442.83   1
   0  -7   4 79443.2 4304.01   4
   0   7   4 68505.8 5282.56   2
   0  -7  -4 78267.7 3935.11   1
   0   7  -4 89131.6 5135.50   3
   0   7  -4 76595.4 3855.06   4
   0   7   4 64718.2 3860.65   1
   0  -7   4 74324.4 4827.30   3
   0   7   4 85058.4 5939.63   4
   0   7   5 100800. 6513.57   2
   0   7   5 92841.3 4773.06   1
   0  -7   5 101704. 4740.41   4
   0   7  -5 110800. 6080.51   3
   0   7   5 108573. 6946.05   4
   0  -7   5 101046. 5916.72   3
   0   7  -5 94581.6 4218.11   4
   0   7  -6 96345.1 5849.93   3
   0  -7   6 95872.6 4126.27   4
   0   7   6 88993.1 6248.47   2
   0   7   6 83028.5 4551.20   1
   0  -7   6 95504.8 5877.18   3
   0   7   6 92574.7 6540.48   4
   0   7  -6 94350.9 3675.49   2
   0   7   7 143600. 6692.10   1
   0   7  -7 164662. 8330.29   3
   0   7   7 178573. 9474.01   4
   0  -7   7 159255. 8237.10   3
   0   7  -7 152329. 5290.91   2
   0   7   7 175198. 9190.07   2
   0   7   8 2677.27 765.616   1
   0   7   8 5292.35 1494.93   4
   0  -7   8 2542.05 958.711   3
   0   7  -8 2746.86 409.864   2
   0   7   8 4866.14 1558.17   2
   0   7  -9 41657.8 1972.29   2
   0   7   9 49198.5 4647.51   2
   0   7   9 40895.3 3276.36   1
   0  -7   9 46496.6 4248.51   3
   0  -7 -10 9921.21 2023.75   4
   0   7  10 8161.07 1907.57   4
   0  -7  10 11090.4 2182.97   3
   0   7  10 10087.6 2174.97   2
   0   7  10 7868.29 1427.06   1
   0   7  11-14.5424 491.906   2
   0  -7 -11-663.209 687.522   4
   0  -7  11-478.259 845.845   3
   0  -7 -12 7433.78 1729.19   4
   0   7  12 5860.94 1656.53   2
   0  -7  12 7700.46 1897.82   3
   0   7  13 23686.5 3341.56   2
   0  -7  13 29985.4 3902.29   3
   0   7  14 2025.55 1021.98   2
   0  -7  14 2627.07 1277.78   3
   0  -7  15 51558.2 5584.12   3
   0   7  15 40183.4 4452.91   2
   0  -7  16 1179.36 1006.13   3
   0   7  16 1082.61 857.202   2
   0  -7  17 15872.2 3094.14   3
   0   7  17 10723.1 2363.25   2
   0  -7  18 5121.80 1811.44   3
   0   7  18 3080.22 935.527   2
   0  -7  19-568.393 1423.76   3
   0   7  19 712.363 868.551   2
   0   8   0 177079. 8912.60   4
   0  -8   0 204025. 8516.16   1
   0   8   0 193493. 8587.60   3
   0  -8   0 173581. 8961.70   4
   0  -8  -1 34754.0 3597.85   4
   0  -8   1 43120.9 3466.10   1
   0  -8  -1 33861.0 2927.71   1
   0   8  -1 36005.4 3163.49   3
   0  -8   1 38830.7 3307.83   3
   0  -8   1 33189.5 3261.07   4
   0   8  -1 36519.1 3271.67   4
   0   8   1 38262.6 3698.75   4
   0   8   1 33228.7 3041.36   3
   0  -8   2 92230.2 5807.85   4
   0   8  -2 101446. 5670.57   4
   0  -8  -2 114201. 5705.50   1
   0  -8   2 119910. 6500.88   1
   0  -8   2 104567. 5811.91   3
   0   8   2 115386. 5591.35   1
   0   8  -2 103872. 5834.57   3
   0   8   2 106265. 6790.81   4
   0   8   3 85726.2 6021.56   4
   0   8  -3 77226.8 4865.40   3
   0  -8   3 75331.1 4903.85   3
   0  -8  -3 83190.3 4443.15   1
   0   8   3 82377.1 4522.13   1
   0   8  -3 74835.5 4397.49   4
   0  -8   3 73608.3 4777.24   4
   0  -8  -4 107.743 244.070   1
   0   8   4-250.643 518.360   1
   0   8   4-233.442 375.645   2
   0  -8   4 289.654 638.086   3
   0   8   4 101.744 326.175   4
   0  -8   4-313.343 377.672   4
   0   8  -4 177.189 357.953   4
   0   8  -4 24.1787 267.420   3
   0   8   5 35301.7 4001.19   4
   0  -8   5 38213.9 2804.65   4
   0   8  -5 40383.0 3550.37   3
   0   8   5 30589.0 2638.78   1
   0  -8   5 39578.4 3554.76   3
   0   8   5 40585.5 4075.76   2
   0   8  -5 32164.6 2325.10   4
   0   8   6 70037.6 5472.03   2
   0  -8   6 59033.2 3338.68   4
   0   8  -6 62401.3 4660.36   3
   0   8   6 65905.4 5516.47   4
   0  -8   6 58020.2 4585.64   3
   0   8   6 50193.0 3516.77   1
   0   8  -6 56140.2 2994.69   4
   0   8  -7 1986.69 410.685   2
   0   8   7 1738.07 579.499   1
   0   8  -7 2677.99 1018.51   3
   0  -8   7 1675.01 410.970   4
   0   8   7-270.591 389.948   4
   0  -8   7 2032.56 800.274   3
   0   8   7 2098.70 1074.16   2
   0  -8   8 46225.5 4208.96   3
   0   8  -8 52573.3 4438.04   3
   0   8   8 45080.0 4577.45   2
   0   8  -8 44116.0 2041.84   2
   0  -8  -8 41789.3 4359.49   4
   0   8   8 41297.6 3218.53   1
   0   8   8 52553.8 4961.72   4
   0   8   9 13094.3 1777.10   1
   0  -8  -9 19867.9 2928.13   4
   0  -8   9 14964.7 2434.41   3
   0   8   9 20863.6 3151.39   2
   0   8  -9 13110.0 895.995   2
   0  -8  10 13388.2 2299.86   3
   0  -8 -10 14214.6 2474.35   4
   0   8  10 8639.74 1627.28   1
   0   8  10 9088.09 2069.29   2
   0  -8 -11 23892.1 3222.11   4
   0   8  11 22054.8 2542.34   1
   0  -8  11 25385.5 3286.80   3
   0   8  11 19684.9 3058.41   2
   0  -8  12-454.823 1235.17   3
   0   8  12-46.8014 490.103   1
   0   8  12 986.449 914.636   2
   0  -8 -12-22.7619 370.305   4
   0  -8  13 12129.2 2470.65   3
   0   8  13 17232.8 2824.11   2
   0   8  13 11978.7 1980.72   1
   0   8  14 17880.5 2511.66   1
   0   8  14 16567.1 2909.82   2
   0  -8  14 19737.9 3301.85   3
   0   8  15 132.942 326.834   1
   0  -8  15-39.6992 672.545   3
   0   8  15 433.748 539.238   2
   0   8  16 5261.49 1495.04   2
   0  -8  16 7150.95 2180.30   3
   0  -8  17 8394.15 2351.00   3
   0   8  17 1972.78 1148.48   2
   0   8  18 86.1587 511.583   2
   0  -8  18-632.859 945.690   3
   0   9   0 99.1963 383.580   4
   0   9   0-642.206 625.547   3
   0  -9   0-270.704 281.238   1
   0  -9   0 830.407 652.022   4
   0  -9   1 39252.1 3480.99   1
   0  -9  -1 29555.3 3513.52   4
   0  -9  -1 38262.2 3256.65   1
   0  -9   1 32771.9 3173.38   3
   0   9  -1 35112.7 3359.45   4
   0   9  -1 37651.5 3339.77   3
   0  -9   1 34227.3 3489.60   4
   0   9   1 33058.4 3589.63   4
   0   9   1 34642.4 3157.46   3
   0  -9   2 174944. 8450.76   1
   0   9   2 131368. 7037.19   3
   0   9  -2 144802. 7423.07   4
   0   9   2 155144. 8696.93   4
   0  -9   2 137272. 7568.25   4
   0   9  -2 154632. 7664.39   3
   0  -9  -2 172375. 7438.18   1
   0  -9   2 147249. 7557.51   3
   0  -9   3 45580.9 3645.53   3
   0   9   3 47514.8 4440.18   4
   0  -9   3 47897.2 3663.28   4
   0  -9  -3 50920.2 3350.63   1
   0   9  -3 44593.2 3210.97   4
   0   9   3 47071.7 3285.46   1
   0   9  -3 45336.5 3568.07   3
   0   9   4 150961. 8937.46   4
   0  -9   4 149547. 7665.38   3
   0   9   4 141203. 6655.65   1
   0  -9   4 134827. 7005.05   4
   0   9  -4 130899. 6369.44   4
   0   9  -4 149506. 7578.80   3
   0  -9  -4 149453. 6599.13   1
   0   9   4 157498. 8707.09   2
   0   9   5 9553.26 2032.83   2
   0  -9   5 8443.23 1713.09   3
   0   9   5 8655.68 1371.57   1
   0   9  -5 7791.85 1551.45   3
   0  -9   5 5118.56 1007.68   4
   0   9  -5 6973.37 1116.91   4
   0   9   5 7120.82 1788.14   4
   0   9  -6 11013.2 1284.28   4
   0   9   6 10240.8 1510.11   1
   0   9  -6 10179.0 1836.89   3
   0   9   6 14033.7 2508.32   4
   0   9   6 11411.6 2234.38   2
   0  -9   6 9282.68 1318.80   4
   0  -9   6 12675.2 2084.46   3
   0   9   7 69739.7 5785.98   2
   0   9   7 70836.4 6034.57   4
   0   9  -7 77879.2 5489.95   3
   0  -9   7 71153.3 3670.37   4
   0  -9  -7 73431.1 5962.85   4
   0   9  -7 73968.4 3239.67   2
   0   9   7 64913.9 4265.16   1
   0  -9   7 70377.9 5355.92   3
   0   9   8 6839.02 1238.00   1
   0  -9  -8 7668.76 1870.09   4
   0   9  -8 9461.68 869.555   2
   0  -9   8 10647.7 2044.17   3
   0   9   8 6669.88 1815.22   2
   0   9   9 13355.1 1782.18   1
   0  -9  -9 16707.7 2729.02   4
   0   9  -9 11732.6 806.188   2
   0   9   9 15062.6 2706.68   2
   0  -9   9 14001.5 2316.54   3
   0   9  10 74910.4 4842.52   1
   0  -9  10 81032.4 6092.76   3
   0   9  10 76841.5 6366.67   2
   0  -9 -10 72933.5 6030.73   4
   0  -9  11 6389.16 1630.40   3
   0   9  11 6639.49 1497.32   1
   0   9  11 9500.68 2224.29   2
   0  -9 -11 9186.45 2040.57   4
   0  -9 -12 20493.1 3014.79   4
   0  -9  12 21312.4 3171.15   3
   0   9  12 21209.3 2555.94   1
   0   9  12 21577.3 3276.67   2
   0   9  13 2866.48 1030.43   1
   0   9  13 2205.29 999.103   2
   0  -9  13 2706.69 1132.79   3
   0  -9  14 1100.25 554.832   3
   0   9  14-131.181 735.852   2
   0   9  14-302.009 504.583   1
   0   9  15 10985.1 1957.22   1
   0   9  15 14854.8 2868.59   2
   0  -9  15 15775.7 2956.97   3
   0  -9  16 2459.13 1000.42   3
   0   9  16 2443.87 1066.17   2
   0  -9  17 877.656 877.394   3
   0   9  17 431.115 585.145   2
   0   9  18 11070.8 2372.26   2
   0  -9  18 18648.9 3563.14   3
   0 -10   0 229927. 11541.5   4
   0  10   0 240092. 10863.1   3
   0  10   0 245202. 11560.4   4
   0 -10  -1 13507.1 2357.25   4
   0  10   1 10075.1 2020.77   4
   0  10   1 9260.21 1627.47   3
   0 -10  -1 9883.86 1750.10   1
   0  10  -1 11186.6 1865.89   3
   0 -10   1 10138.0 1853.58   1
   0 -10   1 10885.5 2060.78   4
   0  10  -1 11957.9 2043.82   4
   0 -10   2 78582.8 4965.31   3
   0  10  -2 81923.4 5035.69   3
   0 -10  -2 74627.4 5651.28   4
   0 -10   2 72394.4 5009.82   4
   0 -10  -2 96004.8 5003.99   1
   0  10   2 73058.4 4562.14   3
   0  10   2 81801.9 5891.13   4
   0  10  -2 74926.1 4762.70   4
   0 -10   3 18381.9 2430.91   4
   0 -10   3 16805.9 2339.69   3
   0  10   3 18220.2 2826.32   4
   0  10   3 16861.9 2660.54   2
   0 -10  -3 17591.6 2107.91   1
   0  10  -3 15524.1 2018.44   4
   0  10  -3 17454.8 2300.21   3
   0 -10   4 19808.9 2363.55   4
   0  10  -4 22505.6 2711.96   3
   0  10   4 16398.9 2072.36   1
   0 -10   4 19832.0 2544.25   3
   0  10   4 18466.9 2926.11   4
   0  10   4 19013.6 2887.57   2
   0 -10  -4 19301.8 2125.00   1
   0  10  -4 17551.3 2025.69   4
   0 -10   5 13426.3 1871.03   4
   0 -10  -5 11074.7 1553.97   1
   0  10   5 13211.0 1763.72   1
   0  10  -5 12924.2 2025.29   3
   0 -10   5 11867.3 2029.48   3
   0  10   5 13190.1 2436.66   2
   0  10   5 12427.4 2508.78   4
   0  10  -5 11389.4 1491.58   4
   0 -10  -6 117879. 7955.20   4
   0  10   6 115195. 6096.94   1
   0 -10   6 121221. 5906.05   4
   0 -10   6 110074. 6965.90   3
   0  10   6 120546. 7918.52   2
   0  10  -6 122521. 7133.97   3
   0  10  -6 105556. 5170.06   4
   0 -10   7 25976.1 2207.23   4
   0 -10  -7 27759.6 3679.57   4
   0 -10   7 24417.9 3128.04   3
   0  10   7 27116.1 2634.34   1
   0  10   7 25509.8 3497.61   2
   0  10   8 104855. 5921.47   1
   0  10  -8 110793. 4266.04   2
   0 -10   8 106392. 7082.22   3
   0  10   8 106715. 7611.04   2
   0 -10  -8 119947. 8055.12   4
   0  10   9 303.114 415.036   1
   0 -10   9 1334.48 840.999   3
   0  10   9-969.376 775.467   2
   0  10  -9 664.820 199.222   2
   0 -10  -9-662.198 706.168   4
   0  10  10 11721.1 1811.92   1
   0 -10 -10 12405.6 2439.21   4
   0  10  10 11424.4 2442.51   2
   0 -10  10 15064.0 2496.99   3
   0  10  11 16559.9 2200.47   1
   0 -10 -11 18104.9 2972.99   4
   0  10  11 16833.0 2976.84   2
   0 -10  11 20725.2 3077.14   3
   0  10  12 6010.15 1858.71   2
   0 -10  12 5658.79 1611.55   3
   0 -10 -12 10437.4 2248.83   4
   0  10  12 5820.15 1313.01   1
   0 -10  13 809.052 681.174   3
   0  10  13 396.695 517.497   2
   0  10  13 97.3247 581.362   1
   0 -10  14 32875.3 4259.82   3
   0  10  14 32148.6 3233.56   1
   0  10  14 28016.6 3972.14   2
   0 -10  15-316.886 1279.29   3
   0  10  15 1603.54 1031.00   2
   0 -10  16 30524.7 4278.04   3
   0  10  16 25405.0 3798.51   2
   0 -10  17 3865.11 1777.60   3
   0  10  17 911.698 765.586   2
   0  10  18 721.968 473.086   2
   0 -10  18 2448.64 1253.27   3
   0 -11   0 575.220 666.298   4
   0  11   0-295.383 577.172   4
   0  11   0-116.050 577.184   3
   0 -11   0 235.336 387.505   1
   0 -11   1 600.982 481.310   4
   0  11   1-568.984 716.012   3
   0 -11   1 203.727 300.455   1
   0 -11  -1 4.26200 315.658   1
   0  11  -1-157.798 483.113   3
   0  11   1 529.725 477.228   4
   0  11  -1 94.0416 535.539   4
   0 -11  -1-486.012 586.918   4
   0 -11  -2 75445.4 4995.59   1
   0  11   2 71600.4 5893.60   4
   0  11   2 62263.4 4707.84   3
   0 -11  -2 69288.3 5815.80   4
   0  11  -2 73693.6 5246.02   3
   0  11  -2 62398.7 4851.37   4
   0 -11   2 71768.9 5143.87   3
   0 -11   2 66695.8 5256.80   4
   0 -11  -3 4180.19 1512.15   4
   0  11  -3 3709.22 1118.61   3
   0 -11   3 2463.71 927.904   4
   0  11  -3 2661.44 855.710   4
   0  11   3 3523.32 1073.31   3
   0  11   3 1336.72 892.562   4
   0  11   3 5378.30 1460.63   2
   0 -11  -3 1348.64 589.341   1
   0 -11   3 1776.66 924.631   3
   0 -11   4 138676. 7618.74   4
   0  11   4 150512. 9030.72   2
   0  11   4 140373. 7210.21   1
   0  11  -4 139810. 7056.24   4
   0 -11  -4 149084. 7181.92   1
   0  11  -4 147510. 8002.71   3
   0 -11   4 141153. 7964.26   3
   0  11   5 3377.58 1429.23   2
   0  11  -5 4626.68 990.218   4
   0  11  -5 5621.86 1414.74   3
   0 -11  -5 5416.03 1573.51   4
   0 -11   5 2168.60 937.569   3
   0  11   5 1654.29 715.376   1
   0 -11  -5 3698.13 1006.50   1
   0 -11   5 3552.92 978.171   4
   0 -11  -6 74632.0 6290.28   4
   0  11  -6 67580.4 5182.84   3
   0  11  -6 63202.0 3846.53   4
   0 -11   6 72296.1 5489.80   3
   0  11   6 61438.4 4311.16   1
   0 -11   6 64718.1 4354.30   4
   0  11   6 69873.1 6146.99   2
   0  11   7 2510.45 858.567   1
   0 -11  -7 2350.97 1071.20   4
   0 -11   7 4188.65 1419.49   3
   0  11   7 372.712 458.911   2
   0  11  -7 1080.41 358.779   4
   0 -11   7 3031.30 838.346   4
   0 -11   8 6132.77 1753.07   3
   0  11  -8 4196.71 672.955   2
   0 -11  -8 6653.31 1913.17   4
   0  11   8 4564.85 1046.20   1
   0  11  -9 1011.45 253.170   2
   0 -11   9 994.790 727.224   3
   0 -11  -9 1064.39 909.357   4
   0  11   9 613.707 609.944   2
   0  11   9 1104.98 633.902   1
   0  11  10 78970.6 6691.78   2
   0 -11  10 76076.2 6216.31   3
   0 -11 -10 84367.7 6806.45   4
   0  11  10 90225.1 5439.59   1
   0  11  11 1387.96 873.811   2
   0 -11 -11 2095.67 1023.31   4
   0  11  11 2124.87 577.723   1
   0 -11  11 2504.37 1076.11   3
   0 -11  12 63538.3 5802.12   3
   0  11  12 70507.1 4773.87   1
   0  11  12 55132.2 5641.49   2
   0 -11 -12 68921.2 6045.07   4
   0  11  13-350.940 549.482   2
   0  11  13-1136.78 646.420   1
   0 -11  13 482.619 692.213   3
   0 -11 -13-83.0455 471.422   4
   0 -11  14 2331.19 950.606   3
   0  11  14 3590.63 1448.76   2
   0 -11  15 70.3750 740.032   3
   0  11  15 2362.90 1237.50   2
   0 -11  16 14476.7 3002.37   3
   0  11  16 13137.1 2761.92   2
   0  11  17 204.533 670.888   2
   0 -11  17 2264.07 1248.40   3
   0  12   0 84887.2 5460.65   3
   0 -12   0 69895.8 5486.79   4
   0  12   0 89401.3 6032.43   4
   0  12  -1 1638.70 954.772   3
   0  12  -1 412.766 416.210   4
   0 -12   1 291.910 378.228   4
   0 -12  -1 130.927 269.308   1
   0  12   1 448.029 340.073   3
   0 -12  -1 689.564 703.505   4
   0  12   1-449.931 695.507   4
   0 -12   2 27771.9 3407.82   4
   0  12   2 32101.6 3824.73   2
   0  12  -2 31539.7 3360.11   4
   0 -12  -2 34540.2 4111.06   4
   0 -12  -2 33270.4 3356.99   1
   0 -12   2 31075.7 3447.50   3
   0  12  -2 33335.2 3524.68   3
   0  12   2 24702.7 2948.46   3
   0  12  -3 8055.94 1740.29   3
   0  12  -3 9689.38 1740.70   4
   0 -12   3 8710.08 1819.51   4
   0  12   3 8370.66 1671.53   3
   0 -12  -3 9205.41 2133.03   4
   0  12   3 8140.42 1976.77   2
   0 -12   3 7008.09 1569.59   3
   0 -12   3 10532.7 2120.99   1
   0 -12  -3 8685.64 1622.60   1
   0  12  -4 843.262 517.955   4
   0  12  -4 157.904 393.671   3
   0 -12  -4 743.721 488.150   1
   0  12   4 1289.78 856.712   2
   0 -12   4 305.630 647.443   4
   0 -12  -4-308.228 792.968   4
   0 -12   4 785.696 758.875   3
   0 -12   5 9654.83 1692.42   4
   0  12   5 10220.6 2315.45   2
   0  12   5 9479.13 1714.13   1
   0  12  -5 8545.35 1445.81   4
   0 -12   5 10940.8 2082.02   3
   0 -12  -5 8666.96 2083.00   4
   0 -12  -5 7146.86 1300.66   1
   0  12   6 36960.2 4385.41   2
   0 -12  -6 35420.4 4332.59   4
   0 -12   6 32897.4 3680.08   3
   0 -12   6 34640.2 3168.79   4
   0  12   6 30306.4 3028.24   1
   0  12  -6 30454.6 2632.32   4
   0  12  -7 3273.39 738.603   4
   0  12   7 2161.50 736.340   1
   0 -12   7 3112.14 899.438   4
   0 -12  -7 1515.50 956.559   4
   0  12   7 3015.90 1225.36   2
   0 -12   7 2628.08 1156.08   3
   0  12   8 44532.7 3728.20   1
   0  12  -8 51636.2 2768.47   2
   0 -12   8 49042.5 4751.95   3
   0 -12  -8 54022.8 5483.74   4
   0  12   8 47339.9 5355.09   2
   0 -12  -9 6307.15 1936.73   4
   0  12   9 5347.90 1838.43   2
   0  12  -9 4853.09 667.906   2
   0  12   9 5694.27 1288.14   1
   0  12  -9 6361.50 773.868   2
   0 -12   9 4752.66 1466.60   3
   0  12  10 15906.0 3043.67   2
   0 -12 -10 14619.4 2924.02   4
   0  12  10 16006.7 2177.80   1
   0 -12  10 16372.5 2781.20   3
   0 -12  11 2744.85 1111.72   3
   0  12  11 4999.09 1130.33   1
   0 -12 -11 3380.83 1344.35   4
   0  12  11 4311.71 1612.69   2
   0 -12 -12 9651.04 2246.50   4
   0  12  12 11505.1 1892.20   1
   0 -12  12 9680.31 2217.93   3
   0  12  12 7025.43 1968.05   2
   0 -12 -13 11491.1 2413.42   4
   0 -12  13 12437.1 2593.91   3
   0  12  13 6939.68 1966.95   2
   0  12  14 45707.5 5141.61   2
   0 -12  14 48435.3 5198.60   3
   0  12  15 2266.90 1257.04   2
   0 -12  15 562.115 1072.37   3
   0 -12  16 28523.2 4247.04   3
   0  12  16 30001.5 4229.90   2
   0  12  17 5672.27 1897.61   2
   0 -12  17 8919.69 2521.07   3
   0  13   0 403.720 608.904   3
   0 -13   0 761.974 625.513   4
   0  13   1 22272.4 3341.02   2
   0 -13  -1 24053.2 3001.82   1
   0  13   1 21591.3 2886.90   3
   0 -13   1 21908.8 3064.96   4
   0 -13  -1 19157.6 3086.49   4
   0  13  -1 28960.0 3388.60   3
   0  13  -1 23478.4 3096.59   4
   0 -13   2 38598.4 4070.04   1
   0  13   2 31689.9 3403.27   3
   0 -13   2 28008.0 3420.74   4
   0 -13  -2 30853.9 3814.86   4
   0  13   2 31395.9 3751.47   2
   0  13  -2 32883.2 3580.94   3
   0  13  -2 34033.6 3503.62   4
   0 -13   3 1147.13 895.326   4
   0  13   3 1359.77 1005.42   2
   0  13  -3-539.293 516.530   4
   0 -13  -3-1203.70 667.910   1
   0 -13   3 225.780 614.667   3
   0 -13  -3 669.922 720.441   4
   0 -13  -4 62296.1 5934.14   4
   0  13  -4 63036.1 4635.25   4
   0 -13   4 57833.9 4771.80   4
   0 -13  -4 65489.6 4702.50   1
   0 -13   4 63907.6 5247.37   3
   0  13   4 58747.7 5854.80   2
   0 -13   5 467.112 379.927   4
   0  13   5-668.127 721.383   2
   0 -13   5 716.091 634.870   3
   0  13  -5-470.618 339.957   4
   0 -13  -5 97.6462 498.708   4
   0 -13  -5 448.935 474.329   1
   0 -13   6 36954.7 3397.01   4
   0 -13  -6 41136.7 4660.99   4
   0 -13   6 33949.1 3839.69   3
   0  13  -6 31470.1 2833.07   4
   0  13   6 33975.2 4361.39   2
   0  13   7 8488.10 2219.46   2
   0  13  -7 8115.19 1310.15   4
   0 -13   7 12383.8 1768.21   4
   0  13   7 6942.75 1450.09   1
   0 -13   7 12948.4 2337.30   3
   0 -13  -7 9810.82 2337.94   4
   0  13   8 19265.9 3267.90   2
   0 -13  -8 17843.1 3165.09   4
   0  13  -8 16248.2 1663.29   2
   0  13   8 11758.1 1861.16   1
   0 -13   8 16052.0 2694.50   3
   0  13   9 34774.7 4428.75   2
   0 -13   9 32605.0 3959.55   3
   0  13  -9 37153.5 2145.65   2
   0  13   9 29464.9 2921.41   1
   0  13  -9 31210.2 1915.58   2
   0 -13  -9 27504.9 4019.60   4
   0 -13 -10 60735.3 5892.26   4
   0 -13  10 57237.0 5330.86   3
   0  13  10 54218.5 5819.81   2
   0  13  10 51108.0 3907.86   1
   0 -13  11 546.721 831.964   3
   0 -13 -11-202.682 778.741   4
   0  13  11-77.7097 323.378   1
   0  13  11 15.5453 706.633   2
   0  13  12 44934.4 5167.00   2
   0 -13 -12 51388.9 5396.95   4
   0 -13  12 43494.8 4870.33   3
   0  13  13 24012.8 3745.05   2
   0 -13  13 24105.0 3682.67   3
   0  13  14 2866.38 1351.88   2
   0 -13  14 6335.53 1899.60   3
   0 -13  15 16329.5 3139.92   3
   0  13  15 20571.8 3478.18   2
   0 -13  16 4330.15 1636.19   3
   0  13  16 3596.47 1508.65   2
   0  14   0 27269.1 3508.73   2
   0 -14   0 24048.4 3425.67   4
   0 -14   1 3224.57 1220.93   4
   0  14   1 2347.46 1186.19   2
   0 -14   1 3153.70 1282.74   1
   0 -14  -1 2497.71 1060.89   4
   0 -14   2 9404.56 2026.51   4
   0 -14  -2 9509.82 2293.71   4
   0  14   2 11255.6 2448.18   2
   0 -14  -3 70613.9 6181.19   4
   0  14  -3 72604.5 5204.07   4
   0 -14   3 71649.9 5421.64   4
   0 -14   3 67250.7 5235.83   3
   0  14   3 66866.6 5814.36   2
   0 -14   4 12136.0 2171.68   4
   0 -14   4 13965.0 2383.29   3
   0  14  -4 16397.2 2309.35   4
   0  14   4 17129.2 3051.70   2
   0 -14  -4 14353.0 2836.81   4
   0 -14  -5 72384.0 5090.68   1
   0  14  -5 78565.3 5174.86   4
   0  14   5 99652.6 7573.06   2
   0 -14   5 83196.7 5835.03   4
   0 -14  -5 108817. 7943.92   4
   0 -14   5 80666.3 6202.51   3
   0  14   6 46087.5 5149.28   2
   0 -14   6 53867.0 4241.47   4
   0 -14   6 51246.1 4870.69   3
   0  14  -6 42811.6 3470.84   4
   0 -14  -6 45114.0 5111.38   4
   0 -14   7 604.651 584.790   3
   0  14  -7 449.545 245.593   2
   0 -14   7-248.677 426.863   4
   0 -14  -7 248.625 866.476   4
   0  14   7 341.857 531.741   2
   0  14  -7-683.145 429.697   4
   0  14  -8 29523.9 2360.33   2
   0  14   8 28512.6 4138.16   2
   0 -14  -8 23070.6 3655.67   4
   0 -14   8 24414.7 3400.35   3
   0 -14  -9 15251.6 2963.15   4
   0  14  -9 12374.9 1213.02   2
   0 -14   9 11967.6 2433.78   3
   0  14   9 9121.88 1589.37   1
   0  14   9 13583.8 2939.16   2
   0  14  10 2747.41 919.044   1
   0 -14 -10 5486.18 1770.80   4
   0 -14  10 2807.99 1025.14   3
   0  14  10 6385.12 1993.02   2
   0 -14 -11 34786.4 4492.81   4
   0 -14  11 37664.0 4481.40   3
   0  14  11 40036.0 4999.10   2
   0 -14 -12 9859.64 2359.78   4
   0  14  12 6799.56 2045.28   2
   0 -14  12 7180.01 1908.40   3
   0 -14  13 31036.4 4162.08   3
   0  14  13 23882.8 3843.11   2
   0 -14  14 16304.0 3055.64   3
   0  14  14 14328.4 2982.84   2
   0 -14  15-908.381 792.601   3
   0  14  15 589.343 1019.49   2
   0 -15   0-132.701 625.355   1
   0 -15   0 125.872 505.344   4
   0  15   0-834.311 710.720   2
   0  15   1 144206. 9146.61   2
   0 -15   1 152470. 9280.96   4
   0 -15  -1 136347. 9179.27   4
   0  15  -1 157390. 9083.41   2
   0  15   2 9533.85 2162.93   2
   0  15  -2 11257.6 2211.23   2
   0 -15   2 10600.2 2254.51   4
   0 -15  -2 10174.4 2359.95   4
   0 -15   3 581.288 427.351   4
   0  15   3 738.124 652.356   2
   0  15  -3 1110.42 614.750   2
   0 -15  -3 1334.39 668.570   4
   0  15  -4 9758.61 1896.62   2
   0 -15   4 6827.52 1760.16   3
   0  15   4 4786.74 1807.53   2
   0 -15   4 5915.78 1710.03   4
   0 -15  -4 4776.70 1316.26   1
   0 -15  -4 8081.82 2176.07   4
   0  15  -5 22799.5 2704.97   2
   0 -15   5 21067.0 3076.93   3
   0 -15  -5 22696.3 3650.72   4
   0  15  -5 18744.3 2422.74   4
   0  15   5 26407.1 3805.05   2
   0 -15   5 22869.3 2940.54   4
   0 -15   6 1895.22 1078.36   3
   0  15  -6 2333.57 760.495   4
   0 -15   6 4870.74 1221.20   4
   0  15   6 3057.91 1341.00   2
   0 -15  -6 3826.21 1527.76   4
   0  15  -6 4298.18 1135.69   2
   0  15   7 71184.4 6699.97   2
   0  15  -7 58512.7 4143.31   4
   0 -15   7 72169.0 6061.38   3
   0 -15  -7 69463.3 6580.21   4
   0  15  -7 80810.2 4727.48   2
   0 -15   8 9379.52 2091.12   3
   0 -15  -8 9967.52 2398.24   4
   0  15  -8 11242.7 1446.57   2
   0  15   8 4766.31 1781.41   2
   0 -15   9 45870.1 4949.40   3
   0  15   9 54188.1 5752.84   2
   0 -15  -9 60129.2 6066.40   4
   0 -15 -10 3043.70 1298.76   4
   0 -15  10 1931.79 902.711   3
   0  15  10 1192.39 1038.21   2
   0  15  11-1622.52 1085.36   2
   0 -15  11-74.5262 800.024   3
   0 -15 -11-20.3212 775.996   4
   0  15  12 1366.19 854.344   2
   0 -15 -12 2073.89 1240.76   4
   0 -15  12 685.129 671.270   3
   0 -15  13 16384.4 3035.75   3
   0  15  13 20084.3 3605.82   2
   0 -15  14 633.258 503.236   3
   0  15  14 656.732 623.080   2
   0 -15  15 12812.6 2762.38   3
   0  15  15 11156.4 2669.25   2
   0 -16   0 22050.4 3371.00   4
   0  16   0 23098.9 3351.77   2
   0 -16   1 11843.2 2532.19   4
   0 -16  -1 13351.1 2710.05   4
   0  16  -1 12810.9 2585.91   2
   0  16   1 12821.8 2565.66   2
   0 -16  -2 5203.08 1613.51   4
   0 -16   2 6959.99 1894.00   4
   0  16  -2 5555.84 1652.97   2
   0 -16  -2 4984.47 1459.49   1
   0  16   2 3365.05 1520.88   2
   0 -16   3 98606.6 7101.79   4
   0  16  -3 111276. 7152.63   2
   0 -16  -3 106369. 8146.64   4
   0  16   3 99243.6 7908.46   2
   0 -16   4-234.687 793.964   3
   0  16   4 2061.57 1049.37   2
   0 -16   4 921.668 399.101   4
   0  16  -4 2127.51 954.110   2
   0 -16   5 82225.5 6076.35   4
   0 -16   5 88411.1 6782.07   3
   0  16  -5 101048. 6305.78   2
   0  16   5 100663. 7832.69   2
   0 -16  -5 94823.3 7874.04   4
   0 -16   6 3430.31 1149.78   4
   0 -16   6 2755.25 1107.82   3
   0 -16  -6 2324.06 1134.95   4
   0  16   6 4859.44 1753.14   2
   0  16  -6 3203.63 948.255   2
   0 -16  -7-276.154 633.588   4
   0  16  -7 462.258 579.737   2
   0 -16   7-125.453 828.885   3
   0  16   7 259.995 798.725   2
   0 -16  -8 6157.31 2113.18   4
   0  16   8 7035.97 2093.11   2
   0  16  -8 4752.76 917.799   2
   0 -16   8 4000.27 1319.91   3
   0 -16  -9 19870.9 3404.86   4
   0  16   9 22322.1 3740.48   2
   0 -16   9 17339.8 2923.41   3
   0 -16 -10-727.656 923.310   4
   0 -16  10 468.030 572.298   3
   0  16  10-38.3595 1003.33   2
   0 -16 -11 30948.2 4386.63   4
   0 -16  11 24988.8 3707.07   3
   0  16  11 23840.3 3976.12   2
   0 -16  12 1323.82 944.712   3
   0 -16 -12 2837.39 1493.25   4
   0  16  12 517.554 771.122   2
   0 -16  13 9476.90 2241.65   3
   0  16  13 6853.46 2304.59   2
   0  16  14 3198.67 1575.83   2
   0 -16  14 4135.97 1843.06   3
   0  17   0 67.1253 680.821   2
   0 -17   0 314.619 745.500   4
   0  17  -1 158734. 9337.94   2
   0  17   1 148484. 9419.49   2
   0 -17   1 136638. 9151.18   4
   0 -17  -1 136004. 9379.37   4
   0  17   2-261.430 732.261   2
   0  17  -2 872.440 843.844   2
   0 -17  -2 152.195 695.706   4
   0 -17   2-643.596 878.826   4
   0 -17   3 5529.27 1643.78   4
   0  17  -3 7986.59 1878.51   2
   0 -17  -3 8212.11 2186.09   4
   0  17   3 5508.23 1853.56   2
   0 -17   4-361.828 865.601   4
   0  17  -4 277.988 544.594   2
   0  17   4 491.607 860.443   2
   0 -17  -4 1355.92 946.858   4
   0 -17  -5 17688.5 3317.20   4
   0  17  -5 17986.3 2577.78   2
   0 -17   5 14774.7 2753.89   3
   0  17   5 15229.8 2969.29   2
   0 -17   5 17638.0 2698.19   4
   0  17   6-114.352 650.684   2
   0 -17  -6-174.684 947.979   4
   0  17  -6 600.905 632.302   2
   0 -17   6 851.176 782.243   3
   0 -17   6-624.902 817.984   4
   0 -17   7 61542.7 5814.02   3
   0  17   7 60156.8 6274.02   2
   0 -17  -7 74653.9 7359.10   4
   0  17  -7 68653.9 4537.20   2
   0 -17   8 814.085 624.204   3
   0 -17  -8 665.658 843.317   4
   0  17   8 2328.86 1468.81   2
   0 -17  -9 36450.8 4886.48   4
   0  17   9 39377.6 5067.63   2
   0 -17   9 37297.6 4519.53   3
   0 -17 -10 938.932 820.018   4
   0 -17  10-36.7820 436.775   3
   0  17  10 1086.49 1043.18   2
   0  17  11 1241.58 988.476   2
   0 -17  11 1470.01 1029.41   3
   0  17  12-181.208 580.332   2
   0 -17  12 376.978 526.111   3
   0  17  13 9513.26 2534.37   2
   0 -17  13 11343.9 2547.56   3
   0 -18   0 22675.4 3538.65   4
   0  18   0 28387.9 3814.91   2
   0 -18  -1-444.805 925.884   4
   0  18   1 1670.44 1034.88   2
   0  18  -1 96.0657 678.301   2
   0 -18   1 189.414 953.667   4
   0 -18  -2 11580.2 2598.40   4
   0  18  -2 9883.47 2102.32   2
   0 -18   2 12119.5 2396.74   4
   0  18   2 10692.2 2448.00   2
   0 -18   3 40432.7 4497.28   4
   0  18   3 41141.6 4886.88   2
   0 -18  -3 37423.5 4890.63   4
   0  18  -3 45380.2 4483.87   2
   0 -18   4 2555.39 1097.88   4
   0 -18  -4-46.4992 658.519   4
   0  18   4 3840.88 1538.24   2
   0  18  -4 1548.59 801.355   2
   0  18  -5 69418.6 5256.64   2
   0  18   5 65301.0 6360.47   2
   0 -18  -5 61841.7 6372.01   4
   0 -18   5 61034.9 5267.68   4
   0  18  -6 14855.8 2133.23   2
   0  18   6 10891.1 2591.98   2
   0 -18  -6 9239.23 2442.91   4
   0 -18   6 12201.1 2439.02   3
   0  18   7 4532.48 1815.46   2
   0 -18   7 5277.48 1721.31   3
   0 -18  -7 2678.31 1721.87   4
   0 -18  -8-67.1056 681.761   4
   0  18   8 2065.94 1379.71   2
   0 -18  -9 9201.76 2398.41   4
   0 -18   9 9932.31 2367.97   3
   0  18   9 9781.89 2502.14   2
   0  18  10 728.095 918.565   2
   0 -18  10-246.337 750.623   3
   0 -18 -10 157.224 1047.93   4
   0  18  11 13947.4 3112.91   2
   0 -18  11 15085.4 2894.51   3
   0 -18 -11 20854.6 3700.18   4
   0 -18  12-169.227 670.849   3
   0  18  12-1646.41 1136.12   2
   0 -19   0 1379.57 789.634   4
   0  19   0-489.240 404.821   2
   0 -19  -1 20728.3 3431.18   4
   0  19   1 15785.6 2949.18   2
   0  19  -1 14380.5 2735.82   2
   0 -19   1 16311.9 2984.57   4
   0  19   2 16556.8 3048.33   2
   0 -19  -2 15316.1 3085.36   4
   0 -19   2 15093.4 2804.02   4
   0  19  -2 16323.2 2741.19   2
   0 -19  -3 3225.06 1492.17   4
   0  19  -3 2233.84 854.454   2
   0  19   3 2306.61 1249.29   2
   0 -19   3 656.141 614.200   4
   0  19  -4 10195.1 2040.66   2
   0  19   4 10448.0 2406.90   2
   0 -19   4 7835.23 1921.23   4
   0 -19  -4 7934.51 2254.04   4
   0  19   5 992.427 926.236   2
   0  19  -5 228.327 459.331   2
   0 -19  -5-835.078 807.404   4
   0 -19  -6 2915.35 1609.67   4
   0  19   6 2243.09 1329.71   2
   0 -19   6 3030.47 1353.40   3
   0  19   7 12968.1 2896.61   2
   0 -19   7 9131.76 2184.44   3
   0 -19  -7 15641.7 3205.18   4
   0 -19   8 2221.08 972.995   3
   0  19   8 4274.61 1777.52   2
   0 -19  -8 2617.79 1286.80   4
   0 -19  -9 33389.7 4784.50   4
   0  19   9 27651.7 4447.69   2
   0 -19   9 32716.0 4319.67   3
   0 -19  10 9547.35 2328.48   3
   0 -19 -10 11669.2 2912.29   4
   0  19  10 8019.19 2261.64   2
   0 -19  11-695.517 959.109   3
   0  19  11 3280.05 1612.48   2
   0 -20   0 21566.7 3535.46   4
   0  20   0 25126.4 3668.48   2
   0  20   1 1819.56 1101.19   2
   0 -20   1 2042.16 1217.71   4
   0 -20  -1 2709.52 1433.81   4
   0  20  -1 4436.38 1465.19   2
   0  20   2 7291.50 1924.08   2
   0  20  -2 5411.55 1774.45   2
   0 -20   2 9658.39 2090.44   4
   0 -20  -2 6756.72 2124.51   4
   0 -20   3 19536.8 3215.06   4
   0  20  -3 17094.5 2795.54   2
   0 -20  -3 22390.0 3790.46   4
   0  20   3 16713.5 3204.09   2
   0 -20  -4 2955.33 1358.80   4
   0  20   4 2268.73 1367.15   2
   0  20  -4 4438.24 1380.32   2
   0 -20   4 3031.88 1187.61   4
   0  20   5 16571.8 3217.77   2
   0 -20  -5 17909.1 3357.10   4
   0  20   6 14568.2 3031.59   2
   0 -20  -6 16892.7 3367.03   4
   0 -20   7 1588.51 880.890   3
   0 -20  -7 1453.06 1035.66   4
   0  20   7-1371.38 1010.62   2
   0 -20   8 17903.4 3168.00   3
   0  20   8 22256.3 3848.35   2
   0 -20  -8 20052.6 3681.10   4
   0  20   9 340.562 635.035   2
   0 -20   9 1329.49 706.310   3
   0 -21   0-207.057 818.997   4
   0  21   0 1475.19 818.779   2
   0 -21   1 1214.01 760.983   4
   0  21   1-172.784 519.630   2
   0 -21  -1 507.002 474.015   4
   0  21   2 13821.1 2835.02   2
   0  21  -2 11789.8 2387.51   2
   0 -21   2 11848.2 2570.30   4
   0 -21  -2 11365.5 2597.07   4
   0 -21  -3 640.259 702.513   4
   0  21  -3 410.576 544.509   2
   0  21   3 1742.10 1163.87   2
   0 -21  -4 23795.0 3952.82   4
   0  21   4 19809.5 3518.17   2
   0 -21  -5-2031.63 1229.10   4
   0  21   5 1149.15 979.387   2
   0 -21  -6 8483.05 2316.61   4
   0  21   6 9812.09 2585.11   2
   0 -21  -7 931.408 1135.69   4
   0  21   7-593.636 775.811   2
   0  22   0 15518.8 2989.28   2
   0 -22   0 11934.1 2686.90   4
   0 -22   1-788.214 728.351   4
   0 -22  -1-1068.48 1049.44   4
   0  22  -1 601.313 439.494   2
   0  22   1 732.333 1150.03   2
   0  22  -2 11118.3 2300.22   2
   0  22   2 11096.8 2490.05   2
   0 -22  -2 10593.3 2645.13   4
   0 -22  -3-53.8027 936.227   4
   0  22   3 566.527 731.630   2
   0  22   4 2650.15 1366.03   2
   0 -22  -4 2556.21 1385.04   4
   0 -22  -5-350.075 677.347   4
   0  22   5 804.240 699.856   2
  -1   0  20-341.219 777.563   3
  -1   0  19 55868.5 6989.86   3
  -1   0  18-803.470 972.260   3
  -1   0  17 2472.64 1351.99   3
  -1   0  17 2420.26 834.254   2
  -1   0  16 432.355 277.588   2
  -1   0  16-232.646 742.224   3
  -1   0  15 11501.7 1567.17   4
  -1   0  15 10416.2 1646.44   2
  -1   0  14-282.976 459.935   2
  -1   0  14-1150.37 1239.02   3
  -1   0  14 415.211 243.139   4
  -1   0  13 18269.3 3154.73   3
  -1   0  13 18166.3 2017.41   4
  -1   0  13 15832.3 2004.64   2
  -1   0  12-471.931 439.924   4
  -1   0  12 707.188 511.578   2
  -1   0  11 73276.0 4412.31   4
  -1   0  11 69995.9 4357.29   2
  -1   0  10 85.7146 380.253   2
  -1   0  10-157.566 384.431   4
  -1   0   9 50368.9 3392.55   4
  -1   0   9 49823.4 3348.98   2
  -1   0   8 32.5468 297.032   4
  -1   0   8 34.9739 256.392   2
  -1   0   7 201011. 7891.99   4
  -1   0   7 218045. 8160.77   2
  -1   0   6 433.479 277.427   4
  -1   0   6 244.230 217.033   2
  -1   0   3 215792. 7450.52   3
  -1   0   2-49.9046 130.896   3
  -1   0   1 552.430 182.711   3
  -1   0   0 86.7050 104.852   1
   1   0   1 421122. 13127.1   2
  -1   0  -1 462365. 13071.4   1
   1   0   2-22.6585 241.074   1
   1   0   2 0.61587 193.444   2
   1   0   3 565947. 17397.4   2
  -1   0  -3 583746. 16851.2   4
  -1   0  -4 64.6844 325.247   2
  -1   0  -4-94.5547 195.144   4
   1   0   4-33.2934 200.398   2
   1   0   5 60246.9 2899.83   4
  -1   0  -5 59223.0 3422.04   2
   1   0   5 59164.3 3364.76   2
  -1   0  -5 59908.7 2961.39   4
   1   0   6 18.7998 209.863   4
  -1   0  -6-158.670 262.417   2
  -1   0  -6 237.696 187.695   4
   1   0   6 109.900 238.246   2
  -1   0  -7 3024.57 679.955   4
   1   0   7 1745.85 627.190   2
  -1   0  -7 1031.50 508.695   2
   1   0   7 1899.37 485.080   4
  -1   0  -8-212.232 300.623   2
  -1   0  -8-41.1407 200.324   4
   1   0   8 100.650 190.251   4
  -1   0  -9 135776. 6842.33   2
  -1   0  -9 145979. 6086.73   4
   1   0   9 135048. 5680.60   4
   1   0   9 138633. 6652.38   2
  -1   0 -10 662.738 453.058   4
   1   0  10 321.892 327.572   4
  -1   0 -10 458.208 384.523   2
   1   0  10-92.0993 313.034   2
   1   0  11 120115. 5601.22   2
   1   0  11 119384. 4337.23   4
   1   0  12-5.59679 347.682   2
   1   0  13 6140.53 1394.04   2
   1   0  14-500.100 645.107   2
   1   0  15 6418.99 1438.83   2
   1   0  16 554.544 582.386   2
   1   0  17 7224.95 1442.09   2
   1   0  18-515.054 511.328   2
   1   0  18-2103.96 1345.56   3
   1   0  19 19750.6 3991.93   3
  -1  -1  20 7624.81 2398.62   3
  -1   1  20 8943.38 2943.74   3
  -1  -1  19 389.243 983.936   3
  -1   1  19 1976.69 1536.60   3
  -1   1  18 344.006 1030.86   3
  -1   1  18 872.410 538.137   2
  -1  -1  18-934.957 1014.52   3
  -1  -1  17 23091.2 4242.99   3
  -1   1  17 17537.1 2310.20   2
  -1  -1  17 15758.9 1990.92   2
  -1   1  17 20491.9 3928.63   3
  -1   1  16 402.449 735.681   3
  -1  -1  16 403.603 281.437   2
  -1   1  16-563.472 574.358   2
  -1   1  15 43238.1 3415.93   4
  -1   1  15 48391.5 3888.38   2
  -1  -1  15 43187.2 3344.10   2
  -1  -1  14 9259.88 1407.31   2
  -1   1  14 7463.70 1402.81   4
  -1   1  14 8506.33 1528.44   2
  -1  -1  14 9708.86 1256.52   4
  -1  -1  14 11048.2 2596.84   3
  -1   1  13 7372.91 1466.79   2
  -1   1  13 8934.77 1477.18   4
  -1  -1  13 10181.8 1328.93   4
  -1  -1  13 9918.63 1446.43   2
  -1  -1  13 8062.55 2069.07   3
  -1   1  12 7193.83 1392.14   2
  -1  -1  12 8282.18 2014.28   3
  -1  -1  12 8656.17 1340.22   2
  -1  -1  12 7742.24 1216.65   4
  -1   1  12 6992.65 1352.80   4
  -1   1  11 33377.3 3053.99   2
  -1  -1  11 31997.2 2556.18   4
  -1  -1  11 37837.1 4051.39   3
  -1   1  11 32233.6 2989.48   4
  -1  -1  11 32881.2 2609.03   2
  -1   1  10 1396.97 591.481   4
  -1  -1  10 533.823 371.699   2
  -1   1  10 406.355 314.085   2
  -1  -1  10 612.639 240.166   4
  -1  -1  10 644.444 597.876   3
  -1  -1   9 81607.2 5630.45   3
  -1  -1   9 81736.7 4174.07   4
  -1   1   9 83967.3 4871.13   4
  -1   1   9 79519.9 4692.07   2
  -1  -1   9 76713.9 4078.13   2
  -1   1   8 11053.8 1571.59   4
  -1  -1   8 10415.2 1240.52   2
  -1  -1   8 9065.22 1143.41   4
  -1  -1   8 12494.3 1966.28   3
  -1   1   8 9925.25 1492.65   2
  -1   1   7 101997. 5186.01   4
  -1   1   7 111238. 5476.03   2
  -1  -1   7 97650.9 5676.71   3
  -1  -1   7 107616. 4604.51   2
  -1  -1   7 104213. 4529.29   4
  -1   1   6 12320.1 1459.79   4
  -1  -1   6 11878.8 1631.00   3
  -1  -1   6 13866.3 1271.95   2
  -1  -1   5 483.932 386.784   3
  -1   1   5 34.9167 282.464   4
  -1  -1   4 59868.4 3413.64   3
  -1  -1   3 232412. 8269.48   3
  -1  -1   2 34376.8 2042.93   3
   1   1  -1 275406. 8478.90   2
  -1  -1   1 276260. 8849.87   3
  -1   1   0 2482.98 464.142   1
   1   1   0 1797.55 354.599   2
   1   1   1 160905. 5746.29   2
  -1   1  -1 172299. 5927.14   1
   1   1   2 30372.9 1546.02   1
   1  -1   2 34818.9 1935.13   2
   1   1   2 35364.3 2021.57   4
   1   1   2 37395.9 2157.44   2
   1   1   3 1209.74 439.506   2
  -1   1  -3 1660.36 458.860   2
   1   1   3 1485.68 466.114   4
  -1  -1  -3 983.423 335.509   4
   1  -1   3 1885.92 477.402   2
   1  -1   4 23745.6 1834.47   2
   1   1   4 28072.9 2105.77   2
  -1  -1  -4 28159.4 2192.73   2
  -1   1  -4 27305.4 1919.86   2
  -1   1  -4 27266.3 1465.33   4
  -1  -1  -4 26927.4 1947.95   4
   1   1   4 26209.3 1901.67   4
   1   1   5 218824. 7868.28   4
  -1   1  -5 213134. 6934.89   4
   1  -1   5 203695. 7822.68   2
  -1  -1  -5 218895. 7932.85   4
  -1   1  -5 225009. 7942.58   2
   1   1   5 211730. 8268.47   2
  -1  -1  -5 214568. 8380.15   2
  -1  -1  -6 13862.1 1527.87   4
  -1   1  -6 12286.2 1102.85   4
  -1  -1  -6 12565.5 1638.81   2
   1   1   6 13017.3 1566.50   2
  -1   1  -6 14033.3 1546.79   2
   1   1   6 14730.2 1507.05   4
   1  -1   6 12937.9 1424.88   2
  -1  -1  -7 352163. 12414.1   4
   1  -1   7 374718. 12464.9   2
  -1   1  -7 356216. 12500.2   2
   1   1   7 361611. 12243.6   4
   1   1   7 369484. 12929.0   2
  -1   1  -7 377837. 11461.0   4
  -1  -1  -8 24975.4 2617.95   2
   1   1   8 33637.1 2539.82   4
  -1   1  -8 31196.3 2726.54   2
  -1   1  -8 35463.6 2172.78   4
   1  -1   8 32747.8 2635.66   2
   1   1   8 31510.5 2782.94   2
  -1  -1  -8 34124.9 2685.85   4
   1  -1   9 15899.1 1828.29   2
  -1  -1  -9 10556.2 1745.58   2
   1   1   9 15304.7 1718.63   4
  -1   1  -9 17208.7 1469.65   4
  -1  -1  -9 15584.1 1799.67   4
   1   1   9 15955.5 1989.87   2
  -1   1  -9 13863.3 1823.08   2
  -1   1 -10 5750.74 1227.80   2
   1   1  10 7024.08 1399.95   2
   1  -1  10 6000.91 1236.95   2
  -1  -1 -10 7591.14 1233.17   4
   1   1  10 7336.76 1164.89   4
  -1  -1 -11 12538.2 1605.93   4
   1   1  11 10221.4 1404.33   4
   1   1  11 12050.0 1753.06   2
   1  -1  11 10493.1 1593.65   2
   1   1  12 902.322 563.445   2
   1  -1  12 1692.56 717.534   2
   1   1  12 1024.55 494.575   4
  -1   1 -12-157.190 342.067   2
   1   1  13 36973.2 2834.39   4
   1  -1  13 38558.8 3355.57   2
   1   1  13 32379.7 3254.47   2
   1   1  14 19.9886 422.297   2
   1   1  14 777.039 496.221   4
   1  -1  14-7.73070 365.738   2
   1   1  15 44822.2 3951.71   2
   1  -1  15 42831.3 3666.99   2
   1  -1  16 2211.32 1405.49   3
   1  -1  16 1259.90 551.126   2
   1   1  16 827.642 339.639   2
   1  -1  17 3288.53 978.252   2
   1  -1  17 2600.42 1380.42   3
   1   1  17 929.617 385.964   2
   1  -1  18 2095.93 1310.62   3
   1   1  18 1199.23 696.611   2
   1  -1  19 7225.71 2228.01   3
   1   1  19 9833.61 2918.11   3
  -1  -2  20 1567.31 1040.01   3
  -1   2  20 3084.18 2040.32   3
  -1   2  19 39342.8 5922.96   3
  -1  -2  19 37302.0 5748.89   3
  -1   2  18 15477.8 3459.06   3
  -1  -2  18 14498.8 3455.02   3
  -1   2  18 9482.45 1817.68   2
  -1  -2  17 24729.9 4404.20   3
  -1   2  17 16570.3 2395.71   2
  -1   2  17 25106.1 4400.45   3
  -1  -2  16 35763.1 4958.78   3
  -1  -2  16 29012.1 2587.16   2
  -1   2  16 29228.2 3187.20   2
  -1   2  15 3739.22 1109.82   2
  -1   2  15 4762.64 1194.79   4
  -1  -2  15 4231.22 955.991   2
  -1  -2  15 5263.02 1761.91   3
  -1  -2  14 7843.43 1258.07   2
  -1  -2  14 12169.9 2748.87   3
  -1   2  14 9227.10 1629.73   4
  -1  -2  14 9075.23 1046.38   4
  -1   2  14 7608.96 1596.96   2
  -1   2  13 45187.0 3801.55   4
  -1  -2  13 49922.1 5245.20   3
  -1   2  13 43734.9 3830.48   2
  -1  -2  13 45574.7 3096.36   2
  -1  -2  13 47593.4 2733.57   4
  -1  -2  12 645.593 910.466   3
  -1   2  12 113.495 464.317   4
  -1  -2  12 328.944 170.228   4
  -1   2  12 894.474 541.404   2
  -1  -2  12 624.192 393.933   2
  -1  -2  11 71672.0 3691.29   4
  -1   2  11 71616.4 4907.10   4
  -1  -2  11 67556.8 3692.21   2
  -1   2  11 72894.2 4865.46   2
  -1  -2  11 73574.7 5852.08   3
  -1  -2  10 12553.9 2224.56   3
  -1   2  10 10029.4 1685.78   4
  -1  -2  10 11437.3 1274.04   2
  -1   2  10 10704.0 1771.67   2
  -1  -2  10 10104.9 1196.74   4
  -1  -2   9 919.286 374.814   2
  -1  -2   9 1319.42 664.313   3
  -1   2   9 1436.52 679.381   4
  -1  -2   9 629.912 304.484   4
  -1   2   9 357.184 444.801   2
  -1  -2   8 57202.1 4381.00   3
  -1   2   8 61436.1 4203.29   2
  -1  -2   8 64511.1 3082.69   2
  -1  -2   8 60971.5 3045.62   4
  -1   2   8 61675.8 4256.19   4
  -1  -2   7 111758. 4261.17   2
  -1   2   7 106388. 5678.29   4
  -1  -2   7 100243. 5800.24   3
  -1   2   7 106823. 5784.51   2
  -1  -2   6 38601.3 1924.23   2
  -1  -2   6 32871.9 2882.37   3
  -1   2   6 38664.4 2985.04   4
  -1   2   5 69493.8 3969.78   4
  -1  -2   5 67774.4 2643.40   2
  -1  -2   5 65488.9 4026.75   3
  -1  -2   4 34503.3 2595.60   3
  -1   2   4 36386.7 2544.28   4
  -1  -2   3 51633.1 3101.05   3
  -1  -2   2 80203.4 3850.67   3
  -1   2   2 90877.5 3972.92   1
  -1  -2   1 16805.2 1051.56   2
   1   2  -1 15416.8 1041.72   2
  -1  -2   1 17252.0 1382.40   3
  -1   2   1 19378.2 1472.72   1
  -1   2   0 41429.5 2306.15   1
   1   2   0 34056.1 1854.38   2
  -1   2  -1 171334. 6158.55   1
   1  -2   1 161868. 5217.01   3
   1   2   1 156903. 5836.40   2
   1   2   1 156703. 5979.14   4
   1  -2   2 31691.0 1836.31   3
   1   2   2 35524.7 2275.91   2
   1   2   2 34225.1 2217.86   4
   1   2   3 211303. 8056.25   2
   1   2   3 219377. 8004.81   4
  -1  -2  -3 215824. 7928.82   4
  -1   2  -3 217787. 7422.48   2
  -1   2  -4 88543.0 3869.34   2
   1   2   4 90449.9 4426.15   4
   1  -2   4 90921.0 3924.09   2
  -1  -2  -4 86664.1 4335.94   4
   1   2   5 24009.1 2110.82   4
  -1  -2  -5 21253.6 2045.58   4
   1  -2   5 23168.9 1798.96   2
  -1  -2  -5 17875.4 2021.99   2
  -1   2  -5 21790.7 1130.55   4
  -1   2  -5 22633.2 1774.92   2
  -1   2  -6 47901.0 2866.13   2
  -1  -2  -6 48693.9 3318.75   4
   1  -2   6 45721.3 2841.13   2
   1   2   6 50524.5 3495.28   2
   1   2   6 46176.2 3176.94   4
  -1  -2  -6 45892.6 3465.35   2
  -1   2  -6 44665.7 1996.33   4
  -1   2  -7 2059.79 392.775   4
  -1  -2  -7 3507.43 974.941   4
  -1   2  -7 2633.17 729.977   2
   1   2   7 2231.27 795.102   2
   1   2   7 3666.23 896.962   4
  -1  -2  -7 2152.38 775.477   2
   1  -2   7 2629.52 633.318   2
  -1  -2  -8 5057.30 1275.88   2
  -1   2  -8 7117.64 1175.12   2
   1   2   8 5421.57 1176.32   2
   1  -2   8 5430.14 979.541   2
   1   2   8 7207.79 1253.45   4
  -1  -2  -8 6500.72 1286.18   4
  -1  -2  -9 48791.6 3358.27   4
   1  -2   9 50496.2 3135.03   2
   1   2   9 53189.6 3727.66   2
  -1   2  -9 43658.4 3004.78   2
   1   2   9 51202.1 3357.57   4
   1   2  10 1638.63 624.273   4
  -1  -2 -10 579.657 483.920   4
   1   2  10 858.434 596.813   2
  -1   2 -10 1700.94 618.991   2
   1  -2  10 1178.00 651.537   2
  -1   2 -11 106430. 5811.06   2
   1  -2  11 115192. 5828.79   2
   1   2  11 110043. 5861.84   4
  -1  -2 -11 110115. 5868.73   4
   1   2  11 110331. 6410.08   2
  -1  -2 -12 23607.4 2390.74   4
   1   2  12 20606.2 2200.83   4
   1   2  12 23612.1 2713.52   2
   1  -2  12 23833.6 2386.39   2
   1  -2  13 7379.50 1399.11   2
   1   2  13 8533.93 1710.21   2
   1   2  13 6654.43 1265.76   4
   1  -2  13 6640.71 1794.41   3
   1   2  14 27519.0 3173.66   2
   1  -2  14 34706.2 4573.31   3
   1   2  14 26759.7 2620.16   4
   1  -2  14 27497.7 2766.35   2
   1  -2  15 9359.29 2405.04   3
   1   2  15 8050.35 1710.39   2
   1  -2  15 9617.72 1681.82   2
   1   2  16 5648.22 1400.79   2
   1  -2  16 7309.56 1970.25   3
   1  -2  16 3911.47 1146.37   2
   1  -2  17 29985.6 4812.93   3
   1   2  17 31014.6 3500.46   2
   1  -2  17 28838.3 2972.74   2
   1   2  18 293.776 494.623   2
   1  -2  18-608.093 1146.92   3
   1   2  19 14740.7 2428.77   2
   1  -2  19 21049.0 4166.94   3
  -1  -3  20 23493.7 4720.25   3
  -1   3  20 20642.8 4323.94   3
  -1   3  19 431.086 954.627   3
  -1  -3  19 2261.44 1649.21   3
  -1   3  19-299.814 573.882   2
  -1  -3  18 23535.9 4346.46   3
  -1   3  18 16205.6 2408.07   2
  -1  -3  17 13872.5 3181.06   3
  -1   3  17 11694.2 2111.50   2
  -1   3  16 3510.56 1097.29   2
  -1  -3  16 5856.13 2255.85   3
  -1  -3  16 4347.80 892.193   2
  -1  -3  15 45165.9 5346.96   3
  -1   3  15 40890.7 3934.40   2
  -1   3  15 40433.0 3696.14   4
  -1  -3  15 42038.9 2871.84   2
  -1  -3  14 28285.0 2207.68   2
  -1  -3  14 30873.2 4245.93   3
  -1   3  14 28137.6 3059.24   4
  -1  -3  14 22184.7 1271.19   4
  -1   3  14 27560.8 3111.28   2
  -1   3  13 4713.49 1299.30   4
  -1   3  13 4955.14 1320.46   2
  -1  -3  13 5504.27 661.977   4
  -1  -3  13 3940.60 1319.16   3
  -1  -3  13 5899.52 965.556   2
  -1   3  12 98284.8 6225.81   4
  -1   3  12 96271.5 6097.19   2
  -1  -3  12 97351.0 3931.07   4
  -1  -3  12 96886.8 4453.76   2
  -1  -3  12 102548. 7293.35   3
  -1  -3  11 29195.2 1881.51   4
  -1  -3  11 31979.2 3675.85   3
  -1   3  11 27607.0 3098.53   4
  -1  -3  11 26314.7 1929.11   2
  -1   3  11 26792.6 2999.51   2
  -1  -3  10 38987.4 3899.77   3
  -1   3  10 36253.7 3492.36   4
  -1  -3  10 37530.5 2211.91   2
  -1  -3  10 36054.0 2167.73   4
  -1   3  10 38604.1 3532.34   2
  -1  -3   9 48010.9 2453.87   2
  -1   3   9 54831.7 4164.67   2
  -1  -3   9 46618.8 4118.71   3
  -1   3   9 51495.8 4160.10   4
  -1  -3   9 49982.5 2527.22   4
  -1   3   8 10616.8 1719.63   4
  -1  -3   8 11150.3 946.601   2
  -1   3   8 11076.7 1768.56   2
  -1  -3   8 10733.7 1863.72   3
  -1   3   7 38429.9 3313.79   4
  -1  -3   7 33008.5 1622.46   2
  -1  -3   7 36393.3 3228.02   3
  -1   3   6 23948.7 2494.69   4
  -1  -3   6 26736.0 2588.41   3
  -1  -3   5 111.364 285.320   3
  -1   3   5 386.610 332.855   4
  -1   3   4 299530. 11069.7   4
  -1  -3   4 303639. 11140.4   3
  -1  -3   3 136509. 5990.70   3
  -1   3   3 146631. 5832.42   1
  -1   3   2 369335. 11626.3   1
   1   3  -2 351265. 10162.8   2
  -1  -3   2 350626. 10188.8   2
  -1  -3   2 337404. 11652.0   3
  -1   3   2 336797. 11714.2   4
  -1  -3   2 338736. 11005.8   4
  -1   3   1 94094.2 4133.60   1
  -1  -3   1 83470.5 4035.74   3
  -1   3   1 83597.9 3951.66   4
   1   3  -1 84282.7 3329.82   2
  -1  -3   1 84119.8 3342.45   2
   1   3  -1 82878.5 3774.67   4
  -1   3   0 3716.06 457.265   3
   1  -3   0 5105.81 564.364   3
   1   3   0 4443.94 702.065   2
   1   3   0 5155.32 832.709   4
  -1   3  -1 1815.69 569.032   1
  -1   3  -1 1089.01 309.681   3
   1   3   1 1048.64 460.529   4
   1   3   1 1775.48 604.271   2
   1  -3   1 2287.52 432.019   3
   1  -3   2 286799. 9227.46   3
   1   3   2 291814. 10001.0   2
  -1   3  -2 273795. 9091.98   3
   1   3   2 268411. 9952.56   4
   1  -3   3 11721.7 1280.46   3
   1   3   3 14247.8 1625.37   2
   1   3   3 14082.9 1618.71   4
  -1   3  -3 14077.0 1239.40   2
   1   3   4 102333. 5239.10   2
  -1  -3  -4 93951.0 4944.79   4
  -1   3  -4 98929.4 4184.74   2
   1   3   4 101188. 5144.55   4
   1  -3   4 93568.0 4631.08   3
   1   3   5 54847.6 3814.69   2
   1  -3   5 49159.0 3391.72   3
   1   3   5 53433.3 3663.58   4
  -1   3  -5 55970.2 2931.16   2
  -1  -3  -5 56497.9 3752.22   4
   1  -3   6 23788.5 1882.69   2
   1   3   6 22111.7 2434.05   2
   1   3   6 23112.9 2371.28   4
   1  -3   6 23239.5 2365.09   3
  -1  -3  -6 22595.4 2359.46   4
  -1  -3  -6 22399.3 2500.47   2
  -1   3  -6 22783.8 1804.41   2
  -1   3  -7 71939.8 3697.20   2
   1  -3   7 74615.3 4805.32   3
   1  -3   7 68872.8 3694.11   2
   1   3   7 74376.9 4603.08   4
  -1  -3  -7 67070.4 4463.44   4
  -1  -3  -7 68566.0 4811.69   2
   1   3   7 57938.1 4308.02   2
  -1  -3  -8 29183.8 2757.37   4
   1   3   8 18989.0 2298.57   2
   1  -3   8 26659.9 2107.07   2
   1  -3   8 23176.4 2678.33   3
   1   3   8 26424.3 2603.75   4
  -1   3  -8 24105.9 2053.82   2
   1  -3   9 17841.4 1804.94   2
   1   3   9 17619.9 2181.96   4
  -1   3  -9 17644.2 1875.04   2
   1  -3   9 19862.1 2706.35   3
   1   3   9 18172.9 2396.56   2
  -1  -3  -9 19030.3 2293.04   4
  -1  -3 -10 78872.6 4987.01   4
   1  -3  10 81996.8 6019.70   3
   1   3  10 78551.3 5297.91   2
   1  -3  10 73979.7 4284.13   2
   1   3  10 76454.0 4941.31   4
  -1   3 -10 75980.3 4355.11   2
   1   3  11 1185.08 644.206   2
  -1  -3 -11 1130.94 566.370   4
   1  -3  11 1288.91 920.398   3
  -1   3 -11 640.093 294.241   2
   1   3  11 1172.65 483.799   4
   1  -3  11 1701.28 673.049   2
   1   3  12 43597.7 3885.13   2
   1  -3  12 48297.1 3259.41   2
   1  -3  12 48984.1 4888.79   3
  -1   3 -12 38297.4 2990.86   2
   1   3  12 43433.8 3464.75   4
   1   3  13 29376.1 2944.66   4
   1  -3  13 35656.9 4444.76   3
   1  -3  13 28755.2 2690.18   2
   1   3  13 25033.9 3059.70   2
   1   3  14 2040.86 1017.57   2
   1  -3  14 1096.14 419.940   2
   1  -3  14 1720.11 995.422   3
   1   3  14 1716.98 693.655   4
   1  -3  15 37673.0 3275.41   2
   1  -3  15 49910.2 5728.38   3
   1   3  15 43436.6 4181.15   2
   1   3  16 40953.2 4130.85   2
   1  -3  16 42804.0 3518.03   2
   1  -3  16 49166.8 5916.85   3
   1  -3  17 2025.65 787.161   3
   1   3  17 331.144 659.409   2
   1  -3  18 46716.1 6083.02   3
   1   3  18 39919.4 4125.15   2
   1  -3  19 16849.8 3760.30   3
   1   3  19 9986.42 2025.85   2
  -1   4  19 27968.6 3297.32   2
  -1  -4  19 10103.7 2963.14   3
  -1   4  18 13962.3 2406.07   2
  -1  -4  18 17510.8 3822.56   3
  -1   4  17 3202.61 1239.81   2
  -1  -4  17 2450.15 1157.38   3
  -1   4  16 51661.8 4687.85   2
  -1  -4  16 65647.0 6729.60   3
  -1   4  15 1927.93 893.773   2
  -1  -4  15 2247.90 546.973   2
  -1  -4  15 4043.90 1414.44   3
  -1  -4  14 48378.5 5263.58   3
  -1  -4  14 43250.1 2605.50   2
  -1   4  14 42152.5 3995.54   4
  -1   4  14 45764.6 4238.34   2
  -1   4  13 14996.2 2383.12   2
  -1  -4  13 16721.2 1460.43   2
  -1   4  13 18053.2 2563.65   4
  -1  -4  13 20293.7 3198.78   3
  -1  -4  12 4155.39 1479.23   3
  -1  -4  12 1770.99 435.907   2
  -1   4  12 1536.75 763.066   2
  -1   4  12 2681.78 1050.93   4
  -1   4  11 21186.6 2723.32   2
  -1  -4  11 24720.1 3260.10   3
  -1  -4  11 21772.8 1523.27   2
  -1   4  11 25865.6 3095.02   4
  -1  -4  11 21586.1 1222.01   4
  -1  -4  10 76755.6 5707.31   3
  -1   4  10 84068.1 5612.61   2
  -1   4  10 89376.3 5932.76   4
  -1  -4  10 73989.6 3129.18   4
  -1  -4  10 79587.6 3228.22   2
  -1  -4   9 716.824 546.658   3
  -1  -4   9 386.101 181.700   2
  -1   4   9 339.886 352.079   4
  -1   4   9 323.368 452.360   2
  -1  -4   9 432.122 225.211   4
  -1  -4   8 326892. 13429.2   3
  -1   4   8 346228. 13918.7   4
  -1   4   8 343283. 13648.9   2
  -1   4   7 12852.9 2032.81   4
  -1  -4   7 18372.3 2290.60   3
  -1  -4   6 84542.5 5165.09   3
  -1   4   6 79940.3 5255.76   4
  -1  -4   5 8841.90 925.696   4
  -1   4   5 6122.94 1264.99   4
  -1  -4   5 7887.84 1476.08   3
  -1   4   4 101151. 5651.34   4
  -1  -4   4 107194. 5575.17   3
  -1   4   4 117328. 5303.33   1
  -1  -4   4 99715.2 4216.01   4
  -1   4   3 2402.22 668.799   1
  -1   4   3 2056.77 777.685   4
  -1  -4   3 2937.75 723.282   3
  -1  -4   3 2976.36 619.114   4
  -1  -4   2 122353. 5758.85   3
  -1  -4   2 131498. 5347.28   4
  -1   4   2 122015. 5997.90   4
   1  -4  -2 132832. 5598.58   1
   1   4  -2 135780. 4692.10   2
  -1   4   2 146609. 5868.86   1
  -1   4   1 120021. 5207.78   1
  -1  -4   1 106681. 5099.11   3
  -1  -4   1 108586. 4470.88   2
  -1   4   1 99612.1 5026.37   4
  -1  -4   1 106863. 4780.64   4
   1   4  -1 111265. 4388.57   2
   1   4  -1 107943. 4790.51   4
   1   4   0 76524.5 3916.54   2
  -1  -4   0 73287.7 3866.74   2
  -1   4   0 79339.7 3402.79   3
   1  -4   0 92343.0 3686.58   3
   1   4   0 79151.7 4167.63   4
  -1   4   0 91759.2 4371.70   1
  -1   4   0 83189.9 4105.21   4
  -1   4  -1 19878.9 1686.59   4
  -1   4  -1 18448.3 1415.30   3
   1  -4   1 19357.2 1482.37   3
  -1   4  -1 19268.1 1851.40   1
   1   4   1 18285.8 1827.69   2
   1   4   1 15838.8 1843.00   4
  -1   4  -2 59305.5 3058.32   4
   1   4   2 57943.7 3750.12   4
   1   4   2 60513.8 3682.82   2
   1  -4   2 57900.4 3098.35   3
  -1   4  -2 61516.0 3167.73   3
   1   4   3 49454.1 3508.83   4
   1   4   3 47469.8 3419.49   2
  -1   4  -3 47939.0 2925.47   3
   1  -4   3 47945.0 2984.38   3
  -1   4  -3 48463.2 2495.27   4
   1   4   4 17601.4 2153.12   2
  -1   4  -4 21200.1 1627.64   2
  -1  -4  -4 17430.4 2084.37   4
  -1   4  -4 20999.9 1353.36   4
   1  -4   4 17493.2 1833.42   3
   1   4   4 17607.5 2111.28   4
   1  -4   5 2129.96 666.878   3
   1   4   5 1692.38 629.287   2
  -1   4  -5 1188.04 424.209   2
  -1  -4  -5 1708.44 634.012   4
   1   4   5 1575.00 590.817   4
  -1   4  -6 107478. 4617.59   2
   1   4   6 109687. 6157.43   2
   1  -4   6 99755.2 5567.57   3
  -1  -4  -6 105030. 6094.47   2
   1   4   6 101643. 5917.73   4
  -1  -4  -6 105555. 5971.12   4
  -1  -4  -7-101.423 446.474   4
   1  -4   7 339.156 328.042   3
  -1   4  -7 293.461 276.442   2
   1   4   7 738.734 706.590   4
   1   4   7 592.756 493.298   2
  -1  -4  -7-620.541 381.881   2
   1   4   8 95643.5 5865.09   4
   1   4   8 94983.3 6019.68   2
  -1   4  -8 101326. 4657.08   2
   1  -4   8 99797.8 6101.60   3
  -1  -4  -8 102347. 6048.84   4
  -1   4  -9 6421.98 1047.47   2
   1   4   9 8950.78 1621.79   4
   1   4   9 6048.25 1490.16   2
  -1  -4  -9 7422.18 1530.49   4
   1  -4   9 8432.25 1636.77   3
   1  -4  10-32.5044 296.991   2
  -1  -4 -10 145.125 242.493   4
   1   4  10 381.695 523.814   4
  -1   4 -10 451.530 332.341   2
   1  -4  10 712.524 801.687   3
   1   4  10-387.981 492.233   2
   1   4  11 43469.3 3835.14   4
  -1   4 -11 38668.2 2945.90   2
   1   4  11 49481.9 4290.50   2
   1  -4  11 44852.0 3137.83   2
   1  -4  11 44383.3 4491.03   3
   1  -4  12 50346.7 5023.26   3
   1   4  12 40199.5 3722.42   4
   1  -4  12 45846.2 3215.90   2
   1   4  12 45941.1 4189.76   2
  -1   4 -12 36771.8 2985.12   2
   1  -4  13 2316.73 1218.12   3
   1   4  13 3689.07 1185.07   2
   1   4  13 4443.12 1164.69   4
  -1   4 -13 5177.47 1082.99   2
   1  -4  13 5049.39 1132.60   2
   1  -4  14 68055.4 4304.39   2
   1  -4  14 75660.5 6834.65   3
   1   4  14 71933.7 5579.27   2
   1   4  14 69110.2 4987.42   4
   1   4  15 4740.68 1420.96   2
   1  -4  15 4567.91 1698.01   3
   1   4  16 17100.0 2714.44   2
   1  -4  16 20773.9 3732.43   3
   1   4  17 9295.83 1974.00   2
   1  -4  17 11221.0 2635.00   3
   1  -4  18 1798.93 780.128   3
   1   4  18 2290.47 843.291   2
   1   4  19 7282.11 1762.77   2
   1  -4  19 7935.86 2454.47   3
  -1   5  19 2027.58 1022.78   2
  -1  -5  19 4688.17 2234.15   3
  -1  -5  18 50259.3 6227.42   3
  -1   5  18 34347.9 3932.38   2
  -1   5  17 1356.03 772.966   2
  -1  -5  17 2906.88 1326.59   3
  -1  -5  16 5510.25 1933.13   3
  -1   5  16 5487.45 1464.15   2
  -1   5  15 3273.51 1141.84   2
  -1  -5  15 2619.40 1431.71   3
  -1  -5  14 42611.1 4876.30   3
  -1   5  14 37261.0 3906.90   2
  -1   5  13-2.63332 472.482   2
  -1  -5  13 356.924 800.809   3
  -1   5  13-1494.98 797.100   4
  -1   5  12 201194. 10122.0   2
  -1   5  12 208995. 10451.4   4
  -1  -5  12 191613. 10688.7   3
  -1   5  11 1757.83 844.182   2
  -1  -5  11 3120.90 1110.22   3
  -1   5  11 1855.96 942.138   4
  -1   5  10 108246. 6835.77   2
  -1  -5  10 104004. 6852.88   3
  -1   5  10 107933. 7034.36   4
  -1   5   9 3098.34 1118.29   4
  -1   5   9 3186.43 1058.45   2
  -1  -5   9 3888.82 496.617   4
  -1  -5   9 3280.80 1231.71   3
  -1   5   8-239.701 696.050   4
  -1  -5   8 133.370 170.858   4
  -1  -5   8 485.706 628.164   3
  -1   5   8-1376.34 737.699   2
  -1  -5   7 7183.61 810.844   4
  -1  -5   7 5728.79 1300.65   3
  -1   5   7 6905.55 1528.59   4
  -1  -5   6 129560. 5005.00   4
  -1  -5   6 137949. 7157.49   3
  -1   5   6 140953. 6662.17   1
  -1   5   6 130915. 7343.37   4
   1  -5  -5 58827.5 4463.84   4
  -1  -5   5 60713.5 3025.05   4
  -1   5   5 54069.1 4414.05   4
  -1  -5   5 61350.7 4297.70   3
  -1   5   5 67906.3 4019.30   1
  -1  -5   4 314926. 12043.8   3
  -1   5   4 290818. 12222.9   4
  -1  -5   4 300678. 10265.9   4
   1   5  -3 6809.69 701.908   2
  -1   5   3 7841.38 1466.86   4
  -1  -5   3 6998.60 1284.90   3
   1  -5  -3 6648.52 1062.95   1
  -1   5   3 6060.60 1122.91   1
  -1  -5   3 7402.82 1018.76   4
   1  -5  -2 119938. 5366.14   1
  -1   5   2 110604. 5887.57   4
  -1  -5   2 104164. 5450.87   3
   1   5  -2 105093. 4984.20   4
  -1  -5   2 111562. 5070.33   4
   1   5  -2 113861. 4515.73   2
  -1   5   2 126495. 5596.66   1
   1   5  -1 27316.1 2024.26   2
  -1   5   1 24185.2 1868.17   3
  -1   5   1 23502.5 2311.14   4
  -1  -5   1 24896.2 2344.35   3
   1   5  -1 27085.2 2243.84   4
  -1  -5   1 25050.2 2169.41   4
   1  -5  -1 30528.5 2417.23   1
  -1   5   1 30294.3 2443.53   1
  -1   5   0 118024. 4957.32   3
   1   5   0 119109. 5673.73   4
   1   5   0 119260. 5436.48   2
  -1   5   0 120358. 5818.45   4
  -1   5   0 123599. 5732.11   1
  -1   5  -1 9155.15 1061.76   3
  -1   5  -1 7915.41 1167.28   4
   1  -5   1 9132.56 1102.83   3
  -1   5  -1 9660.93 1343.17   1
   1   5   1 8797.55 1342.09   2
   1   5   1 6275.69 1158.31   4
  -1  -5  -1 6714.99 1246.93   2
  -1   5  -2 100964. 4660.17   4
   1   5   2 100936. 5448.64   4
  -1   5  -2 104009. 4592.03   3
   1   5   2 109800. 5475.73   2
   1  -5   2 105422. 4627.44   3
  -1   5  -3-70.4612 209.102   4
   1   5   3-187.712 421.733   4
   1   5   3-164.759 370.653   2
   1  -5   3 171.878 260.623   3
  -1   5  -3 161.785 250.725   3
   1   5   4 106061. 6045.26   4
   1   5   4 109419. 6054.85   2
   1  -5   4 110336. 5467.16   3
  -1   5  -4 106148. 4484.70   4
  -1   5  -4 104078. 5291.90   3
   1   5   5 1827.72 755.134   4
   1  -5   5 1491.50 675.217   3
   1   5   5 515.930 368.843   2
  -1  -5  -5 1122.52 493.608   4
  -1   5  -5 772.816 268.385   4
   1   5   5 1357.11 310.496   1
  -1   5  -5 1549.56 393.139   2
   1  -5   6 16117.5 2042.59   3
  -1  -5  -6 13261.3 2021.97   4
   1   5   6 10682.3 1865.88   4
  -1   5  -6 13430.3 1332.43   2
   1   5   6 13910.8 2144.93   2
   1  -5   7 858.956 584.648   3
  -1  -5  -7 1870.50 719.689   4
   1   5   7 566.242 567.735   2
   1   5   7 582.816 277.730   4
  -1   5  -7 1809.68 467.813   2
  -1   5  -8 76900.4 3252.37   2
   1   5   8 79067.6 5092.92   4
   1  -5   8 77665.7 4863.18   3
   1   5   9 526.509 623.981   2
  -1   5  -9 924.061 316.053   2
   1  -5   9 1646.89 1063.54   3
   1   5   9 554.872 548.329   4
   1   5  10 152690. 8089.39   4
  -1   5 -10 130903. 5854.24   2
   1   5  10 136253. 7955.74   2
   1  -5  10 137629. 8121.80   3
   1   5  11 2429.09 910.560   4
   1   5  11 2005.40 1055.61   2
  -1   5 -11 1970.32 628.225   2
   1  -5  11 2764.34 1227.89   3
   1   5  12 66365.6 5130.48   4
  -1   5 -12 62296.2 3859.00   2
   1   5  12 70989.4 5586.01   2
   1  -5  12 81023.4 6405.47   3
  -1   5 -13 1022.94 466.984   2
   1  -5  13 1954.10 1064.21   3
   1   5  13 2578.87 1203.11   2
  -1  -5 -13 704.511 480.762   4
   1   5  13 470.828 389.397   4
   1   5  14 748.985 818.395   2
  -1  -5 -14 536.641 657.607   4
   1  -5  14 229.455 639.160   3
   1   5  15 3647.63 1324.85   2
   1  -5  15 3254.64 1438.59   3
   1  -5  16 66653.1 6808.23   3
   1   5  16 48403.0 4773.81   2
   1   5  17-1082.08 774.890   2
   1  -5  17-933.453 1538.46   3
   1   5  18 69279.4 5936.66   2
   1  -5  18 97990.9 8773.34   3
   1  -5  19-405.767 1107.82   3
   1   5  19-523.551 593.945   2
  -1   6  19 469.293 741.924   2
  -1  -6  19 204.254 1368.13   3
  -1   6  18 19010.4 2928.15   2
  -1  -6  18 18674.0 3707.64   3
  -1   6  17 3405.13 1325.92   2
  -1  -6  17 5158.57 1999.12   3
  -1   6  16 59579.9 5352.84   2
  -1  -6  16 71529.4 6927.73   3
  -1  -6  15 1641.18 1185.74   3
  -1   6  15 501.828 437.269   2
  -1  -6  14 45441.5 4983.44   3
  -1   6  14 38385.2 4215.83   2
  -1  -6  13 10186.6 2258.26   3
  -1   6  13 11749.8 2306.01   2
  -1   6  12 14481.1 2460.01   2
  -1  -6  12 10878.4 2265.06   3
  -1   6  11 3475.42 1056.61   4
  -1   6  11 2366.68 951.266   2
  -1  -6  11 4043.21 1273.08   3
  -1  -6  10 57687.3 4955.03   3
  -1   6  10 60827.5 5091.24   2
  -1   6  10 58825.6 5147.82   4
  -1  -6   9 13220.8 977.250   4
  -1   6   9 13236.7 2355.36   2
  -1   6   9 17043.2 2607.15   4
  -1  -6   9 12509.7 2142.25   3
  -1  -6   8 262691. 8515.73   4
  -1   6   8 259705. 12024.8   2
  -1  -6   8 255705. 11682.7   3
  -1   6   8 262214. 11060.1   1
  -1   6   8 293132. 12728.2   4
  -1   6   7 8064.81 1466.89   1
  -1  -6   7 8223.08 1685.93   3
  -1  -6   7 7121.54 844.276   4
  -1   6   7 8606.53 1824.12   4
  -1  -6   6 107790. 4491.39   4
  -1   6   6 104343. 6661.89   4
  -1  -6   6 116178. 6530.23   3
  -1   6   6 112323. 5797.28   1
  -1  -6   5 9195.98 1726.56   3
  -1  -6   5 7910.45 1042.62   4
  -1   6   5 9745.08 1812.92   4
  -1   6   5 8626.03 1421.62   1
   1   6  -4 4627.14 560.135   2
  -1  -6   4 4962.17 871.186   4
  -1   6   4 4606.01 917.395   1
  -1   6   4 2638.01 979.278   4
  -1  -6   4 5918.08 1230.42   3
   1  -6  -3 662.541 424.371   1
  -1  -6   3 727.133 397.775   4
  -1   6   3 198.844 285.643   1
   1   6  -3 860.685 412.547   4
  -1  -6   3 565.988 411.488   3
   1   6  -3 1033.83 387.003   2
  -1   6   3 974.463 704.018   4
   1   6  -2 120071. 5132.21   2
  -1  -6   2 115193. 5590.23   4
  -1   6   2 119109. 6537.52   4
   1   6  -2 114598. 5507.79   4
  -1  -6   2 110189. 5889.23   3
   1  -6  -2 127908. 5867.08   1
  -1   6   2 126162. 6037.94   1
  -1   6   1 28543.5 2488.69   1
   1  -6  -1 26652.7 2444.42   1
   1   6  -1 22840.3 2230.15   4
  -1   6   1 23185.8 2534.93   4
  -1  -6   1 22711.7 2405.90   3
  -1   6   1 23835.9 2033.61   3
  -1  -6   1 24617.2 2313.63   4
   1   6  -1 24116.7 2103.82   2
   1  -6   0 287302. 11677.6   4
   1   6   0 318230. 11474.3   2
  -1   6   0 307926. 10809.9   3
  -1  -6   0 305025. 11797.3   4
   1  -6   0 345967. 12091.2   1
  -1   6   0 301159. 11990.2   4
  -1   6   0 332643. 11768.4   1
   1   6   0 309799. 11734.7   4
   1   6   1 862.706 442.731   2
  -1   6  -1 346.529 483.138   4
  -1   6  -1 735.225 591.315   1
   1  -6   1 774.966 474.619   4
   1   6   1 1205.24 499.527   4
  -1   6  -1 644.063 330.698   3
  -1  -6  -1 493.605 296.554   1
   1  -6   1 568.290 243.664   3
   1   6   2 55467.9 4143.01   4
  -1   6  -2 59102.0 3728.20   4
  -1  -6  -2 52713.2 2639.89   1
  -1   6  -2 54770.6 3310.57   3
   1  -6   2 53969.8 3308.34   3
   1   6   2 50017.7 4012.61   2
  -1   6  -3 7095.02 1189.01   4
  -1   6  -3 9805.39 1317.55   3
   1   6   3 9855.77 1678.18   2
   1   6   3 9272.23 1630.22   4
  -1  -6  -3 8185.59 793.961   1
   1  -6   3 11470.3 1488.82   3
  -1   6  -4 77261.0 4375.40   3
   1   6   4 79404.6 5091.72   2
   1  -6   4 73140.0 4342.30   3
   1   6   4 75987.3 5166.31   4
  -1   6  -4 77618.6 3756.01   4
  -1  -6  -5 10479.2 1882.96   4
   1   6   5 8784.51 862.565   1
   1   6   5 12969.2 2111.72   4
   1  -6   5 14206.0 1848.46   3
  -1   6  -5 12443.3 1153.16   4
   1   6   5 9782.43 1883.42   2
  -1   6  -5 12434.7 1735.50   3
  -1   6  -6 163199. 4204.81   4
   1   6   6 181708. 8264.96   2
   1  -6   6 173580. 7290.31   3
  -1   6  -6 182021. 5659.66   2
   1   6   6 181957. 8422.05   4
   1  -6   7 4668.26 1246.42   3
  -1   6  -7 6599.11 916.279   2
   1   6   7 5363.79 848.768   1
   1   6   7 6466.15 1462.62   2
   1   6   7 6905.08 1558.01   4
   1   6   8 113109. 7257.20   2
   1   6   8 133316. 7741.55   4
  -1   6  -8 129135. 5309.09   2
   1  -6   8 122059. 7068.68   3
   1  -6   9 4565.09 1333.02   3
  -1   6  -9 5420.62 864.907   2
   1   6   9 4269.46 1380.14   2
   1   6   9 1481.12 564.023   4
  -1   6 -10 1098.37 422.512   2
   1   6  10 2353.13 1074.53   4
   1   6  10 1108.99 973.621   2
   1  -6  10 593.071 518.303   3
  -1  -6 -11 6536.14 1462.98   4
  -1   6 -11 6064.08 975.028   2
   1   6  11 7428.91 1715.09   2
   1  -6  11 7068.43 1791.11   3
   1   6  11 6870.72 1625.43   4
  -1  -6 -12 103957. 6555.44   4
  -1   6 -12 96373.4 4753.19   2
   1   6  12 88395.6 6582.57   2
  -1  -6 -13 7714.96 1648.33   4
  -1   6 -13 5776.44 1020.39   2
   1   6  13 8027.21 1816.54   2
   1  -6  13 6419.79 1842.12   3
   1   6  14 75955.7 6045.28   2
   1  -6  14 74730.1 6704.29   3
  -1  -6 -14 73582.5 5370.79   4
   1  -6  15 477.060 798.576   3
   1   6  15 687.381 485.211   2
   1   6  16 17911.5 2852.74   2
   1  -6  16 21049.7 3712.28   3
   1   6  17 1464.61 697.217   2
   1  -6  17 2849.96 1654.70   3
   1  -6  18-1088.01 815.377   3
   1   6  18 249.756 581.054   2
   1   6  19-100.940 580.631   2
   1  -6  19 742.770 1256.11   3
  -1  -7  19-441.635 1230.00   3
  -1   7  19-48.4564 540.573   2
  -1   7  18 6953.32 1839.33   2
  -1  -7  18 17788.7 3538.76   3
  -1   7  17 5282.51 1624.47   2
  -1  -7  17 4044.87 1694.45   3
  -1  -7  16 1230.20 1127.71   3
  -1   7  16 282.771 770.463   2
  -1   7  15 7084.36 1817.90   2
  -1  -7  15 10276.3 2465.11   3
  -1   7  14 18057.1 2909.55   2
  -1  -7  14 23694.6 3589.00   3
  -1   7  13 933.409 899.385   2
  -1  -7  13 985.023 856.237   3
  -1  -7  12 74710.7 6188.55   3
  -1   7  12 86027.9 6335.30   2
  -1   7  11 9284.53 2057.63   2
  -1   7  11 9056.96 1873.79   1
  -1  -7  11 7630.66 1822.85   3
  -1   7  10 23677.0 3286.50   4
  -1   7  10 17552.9 2790.70   2
  -1  -7  10 26566.4 3285.58   3
  -1   7  10 22155.9 2712.00   1
  -1  -7   9 21055.0 1438.00   4
  -1  -7   9 20360.1 2836.42   3
  -1   7   9 15368.7 2600.02   2
  -1   7   9 17259.2 2336.38   1
  -1   7   9 23414.6 3231.60   4
  -1   7   8 868.329 764.956   4
  -1  -7   8 1460.75 372.922   4
   1   7  -8 2603.68 987.898   3
  -1   7   8 1070.26 512.045   1
  -1  -7   8 1100.44 636.084   3
  -1   7   8 773.208 530.310   2
  -1  -7   7 15389.3 2299.04   3
  -1  -7   7 16333.0 1530.42   4
  -1   7   7 14852.7 2484.45   4
  -1   7   7 10764.8 1747.01   1
  -1  -7   6 75952.5 3855.11   4
  -1   7   6 67336.6 4535.02   1
  -1  -7   6 66774.9 5052.21   3
  -1   7   6 81214.0 5943.86   4
  -1   7   5 21163.5 2278.47   1
  -1  -7   5 19491.5 1847.56   4
  -1   7   5 21860.2 2906.11   4
  -1  -7   5 20039.0 2517.25   3
   1   7  -5 21554.5 1263.33   2
  -1  -7   4 203903. 8210.41   4
  -1   7   4 222875. 9017.95   1
   1  -7  -4 196020. 8442.41   1
   1   7  -4 197089. 7951.11   4
  -1  -7   4 204889. 9419.16   3
   1   7  -4 218053. 7203.87   2
  -1   7   4 207912. 10230.0   4
   1   7  -3 33913.6 2305.64   2
   1  -7  -3 33731.2 2800.75   1
  -1   7   3 33745.0 2999.85   1
  -1  -7   3 34670.9 3179.34   3
  -1   7   3 33793.7 3461.76   4
  -1  -7   3 30146.6 2602.82   4
   1   7  -3 31637.5 2542.32   4
  -1  -7   2 78744.9 4946.53   3
   1   7  -2 82150.9 4371.83   2
  -1  -7   2 78561.4 4684.99   4
   1  -7  -2 86061.0 4863.85   1
  -1   7   2 78165.7 4745.64   1
   1   7  -2 79607.1 4543.58   4
  -1   7   2 84677.1 5627.13   4
  -1   7   1 92851.8 4867.66   3
  -1  -7   1 90001.9 5447.86   3
   1   7  -1 96763.9 5046.70   2
   1  -7  -1 99530.6 5467.93   1
  -1  -7   1 97205.9 5385.19   4
   1  -7  -1 85216.7 5573.69   4
  -1   7   1 99312.8 6016.57   4
   1   7  -1 90581.3 5181.16   4
  -1   7   1 98791.9 5369.83   1
   1  -7   0 41616.0 3527.17   4
  -1  -7   0 43690.4 3577.80   4
  -1   7   0 43879.9 3710.23   4
   1   7   0 43343.7 3533.92   4
   1  -7   0 51604.3 3765.87   1
   1   7   0 38509.3 3333.54   2
  -1   7   0 43960.8 3043.59   3
  -1   7   0 43921.7 3423.49   1
   1  -7   1 28358.4 2742.47   4
   1  -7   1 31055.3 2512.25   3
   1   7   1 27941.0 2895.33   4
  -1   7  -1 26794.9 2787.11   4
   1   7   1 31456.3 2938.94   2
  -1   7  -1 27655.3 2325.01   3
  -1  -7  -1 25300.6 2072.91   1
   1  -7   2 241481. 9417.05   3
   1   7   2 260381. 10737.6   2
  -1   7  -2 242706. 10159.6   4
  -1   7  -2 241662. 9342.23   3
  -1  -7  -2 240874. 8516.51   1
   1   7   2 249105. 10926.1   4
   1   7   3 815.186 548.443   4
  -1   7  -3 1181.75 514.302   4
   1  -7   3 1377.65 547.417   3
  -1  -7  -3 1368.21 388.429   1
  -1   7  -3 1070.18 501.600   3
   1   7   3 584.765 468.709   2
  -1   7  -4 209470. 8091.20   4
   1  -7   4 193134. 8594.92   3
  -1   7  -4 207815. 8735.47   3
   1   7   4 204739. 9954.77   4
   1   7   4 186631. 9581.13   2
   1   7   5 11710.6 2106.47   4
   1  -7   5 16848.0 2126.29   3
  -1   7  -5 18568.5 2197.30   3
   1   7   5 17300.2 2427.92   2
  -1   7  -5 14567.6 1357.35   4
   1   7   5 12586.4 1069.29   1
   1  -7   6 462.255 303.292   3
  -1   7  -6 547.987 227.266   4
  -1   7  -6 483.474 312.793   2
   1   7   6 102.960 463.031   4
   1   7   6 588.495 301.438   1
   1   7   6 163.017 419.064   2
  -1   7  -6 430.004 355.476   3
   1   7   7 17218.1 1495.43   1
   1  -7   7 20018.0 2488.58   3
  -1   7  -7 18517.5 1087.39   4
   1   7   7 17237.2 2634.54   2
  -1   7  -7 22071.2 1773.24   2
   1   7   7 19515.4 2909.54   4
   1   7   8 71042.1 3767.57   1
   1   7   8 83045.7 6212.31   2
  -1   7  -8 82605.1 3905.88   2
   1   7   8 85072.1 6205.01   4
   1  -7   8 87809.6 5752.68   3
  -1   7  -9 14244.9 1397.76   2
   1  -7   9 15711.9 2454.48   3
   1   7   9 16101.8 2682.34   4
   1   7   9 10816.5 1392.04   1
   1   7   9 14732.9 2483.04   2
  -1  -7 -10 63786.0 5208.26   4
   1   7  10 60468.6 5291.03   2
  -1   7 -10 57888.7 3195.36   2
   1   7  10 55557.7 3600.64   1
   1  -7  10 63540.8 5178.76   3
   1   7  10 56935.9 5063.53   4
  -1  -7 -11 7693.26 1798.57   4
   1   7  11 5658.54 1717.39   2
   1  -7  11 6492.28 1608.72   3
  -1   7 -11 5485.83 885.154   2
   1  -7  12 10273.8 2181.46   3
   1   7  12 8740.67 2014.32   2
  -1  -7 -12 10669.6 2028.83   4
  -1   7 -12 9704.18 1207.06   2
  -1  -7 -13 12367.6 2225.48   4
  -1   7 -13 11078.3 1317.61   2
   1  -7  13 13342.1 2628.59   3
   1   7  13 10471.7 2251.60   2
  -1  -7 -14 179.832 316.565   4
   1   7  14-621.402 560.097   2
   1  -7  15 7287.25 2202.61   3
   1   7  15 4592.23 1499.08   2
   1   7  16 8181.15 2041.16   2
   1  -7  16 10770.4 2689.61   3
   1  -7  17-1146.16 759.034   3
   1   7  17 382.285 577.554   2
   1  -7  18 28403.1 4545.25   3
   1   7  18 16584.0 2929.62   2
  -1   8  18 5256.03 1660.22   2
  -1  -8  18 5956.94 1974.16   3
  -1  -8  17 1947.19 927.297   3
  -1   8  17 1005.57 416.053   1
  -1   8  16 13780.9 2502.56   1
  -1   8  16 17477.5 2919.26   2
  -1  -8  16 21559.0 3641.19   3
  -1   8  15 2787.83 1192.86   2
  -1  -8  15 1094.17 627.456   3
  -1   8  15 686.518 726.041   1
  -1  -8  14 5614.66 1712.55   3
  -1   8  14 7576.11 1944.38   2
  -1   8  14 5698.14 1608.39   1
  -1  -8  13 22427.5 3315.18   3
  -1   8  13 18687.3 2953.34   2
  -1   8  13 18289.7 2715.73   1
  -1  -8  12-62.8445 561.908   3
  -1   8  12-93.2315 415.473   1
  -1   8  12 471.288 616.558   2
  -1  -8  11 15392.5 2594.39   3
  -1   8  11 10640.7 2240.36   2
  -1   8  11 10678.4 1974.00   1
  -1   8  10 13363.5 2142.29   1
  -1  -8  10 16303.2 2656.97   3
  -1   8  10 16508.2 2805.73   2
  -1  -8   9 1543.11 457.509   4
  -1   8   9 804.411 706.283   2
  -1   8   9 1064.26 789.367   1
  -1  -8   9 2917.46 1145.89   3
  -1  -8   8 93828.3 4301.91   4
  -1  -8   8 86753.8 6113.16   3
  -1   8   8 76320.7 6088.48   2
  -1   8   8 97550.2 7013.56   4
   1  -8  -8 86840.1 6431.60   4
  -1   8   8 78035.0 5300.12   1
  -1   8   7 16857.9 2963.68   4
  -1   8   7 12229.5 1884.80   1
  -1  -8   7 12824.5 2253.32   3
  -1  -8   7 15470.8 1642.88   4
   1   8  -7 14495.3 2248.37   3
  -1  -8   6 38005.7 3745.14   3
   1   8  -6 36031.3 1630.68   2
   1   8  -6 35866.7 3604.72   3
  -1   8   6 33844.8 3154.92   1
  -1   8   6 40778.4 4198.55   4
  -1  -8   6 36262.0 2766.51   4
  -1  -8   5 105013. 5393.32   4
  -1   8   5 91260.9 5657.49   1
   1   8  -5 108917. 4212.83   2
   1   8  -5 106764. 6442.95   3
  -1   8   5 115828. 7339.14   4
  -1  -8   5 108177. 6578.39   3
   1   8  -4 12348.9 1316.14   2
   1   8  -4 11242.3 1516.43   4
  -1  -8   4 13462.9 1687.83   4
  -1  -8   4 10183.2 1774.09   3
  -1   8   4 15588.0 2563.35   4
  -1   8   4 9711.25 1540.76   1
   1   8  -4 11301.4 1861.24   3
   1  -8  -4 10756.4 1586.66   1
  -1  -8   3 53185.5 4200.92   3
   1   8  -3 65060.8 3647.13   2
   1   8  -3 59716.4 4458.89   3
   1   8  -3 56296.7 3745.90   4
   1  -8  -3 59114.2 4042.87   1
  -1   8   3 61305.9 4318.57   1
  -1  -8   3 59324.7 4021.88   4
  -1   8   3 58567.2 4913.75   4
   1  -8  -2 131216. 6562.34   1
   1   8  -2 113951. 6079.23   4
  -1  -8   2 120532. 6623.40   3
   1   8  -2 121562. 5942.35   2
  -1  -8   2 114977. 6336.90   4
  -1   8   2 119076. 7278.69   4
  -1   8   2 131642. 6554.56   1
   1   8  -2 125937. 6877.04   3
  -1   8   1 1634.53 662.838   4
  -1  -8   1 1877.59 813.855   3
  -1   8   1 1590.00 565.567   3
   1   8  -1 2334.99 760.559   2
  -1  -8   1 3409.10 989.097   4
   1   8  -1 1792.79 648.663   4
   1  -8  -1 824.397 514.111   1
  -1   8   1 1932.95 785.601   1
   1   8  -1 1819.39 507.521   3
   1  -8  -1 2019.20 884.790   4
  -1   8   0 277163. 10723.2   3
  -1   8   0 284886. 12173.2   4
   1   8   0 285086. 11780.6   3
   1   8   0 254709. 11357.4   2
  -1  -8   0 293423. 10786.4   1
   1  -8   0 268583. 11727.4   4
   1  -8   0 327035. 12172.9   1
  -1   8   0 304523. 11637.2   1
  -1  -8   0 264995. 11705.6   4
   1   8   0 276496. 11721.5   4
   1   8   1 79443.6 5379.12   4
  -1   8  -1 76352.9 4419.56   3
  -1   8  -1 75881.4 5190.92   4
   1   8   1 79823.0 5192.25   2
   1   8   1 70999.0 4804.83   3
   1  -8   1 83363.8 4741.46   3
  -1  -8  -1 68976.8 3999.45   1
   1  -8   1 73416.8 4915.60   4
   1  -8   1 92678.4 5584.09   1
  -1  -8  -2 36088.5 2552.91   1
  -1   8  -2 39292.5 3015.47   3
   1  -8   2 35559.7 2943.48   3
   1  -8   2 48009.0 4020.91   1
  -1   8  -2 40922.8 3449.05   4
   1   8   2 38532.3 3614.87   2
   1  -8   2 33441.7 2992.93   4
   1   8   2 40502.7 3811.96   4
   1  -8   3 131529. 6471.81   3
   1   8   3 136037. 7815.32   4
   1   8   3 118744. 7245.38   2
  -1   8  -3 130796. 6425.23   3
  -1   8  -3 130456. 6602.93   4
  -1  -8  -3 130509. 5410.15   1
   1  -8   4 38790.4 3274.61   3
   1   8   4 38247.2 3790.60   2
  -1   8  -4 42360.7 3396.04   3
  -1   8  -4 38172.0 2937.59   4
  -1  -8  -4 36761.8 2180.31   1
   1   8   4 39837.3 3985.58   4
   1   8   5 77899.0 5882.33   4
  -1   8  -5 71405.6 3759.87   4
   1   8   5 75635.9 5591.56   2
   1  -8   5 68899.5 4690.89   3
  -1   8  -5 81850.9 5004.55   3
   1   8   6 161105. 9013.17   4
  -1   8  -6 166155. 7915.34   3
   1  -8   6 157698. 7834.22   3
  -1   8  -6 145683. 5569.67   4
   1   8   6 159246. 8857.18   2
  -1   8  -7 8575.75 1127.04   2
   1  -8   7 8713.64 1725.16   3
  -1   8  -7 8061.61 821.302   4
   1   8   7 8616.20 1917.18   4
   1   8   7 6027.39 1587.72   2
   1   8   7 6035.71 865.382   1
   1   8   8 49345.5 4765.60   4
  -1   8  -8 47354.7 2778.66   2
   1   8   8 42310.9 2675.14   1
   1  -8   8 44300.8 4044.20   3
  -1  -8  -8 42520.0 4393.94   4
   1   8   8 46464.9 4679.79   2
   1   8   9 41338.6 4512.18   2
  -1   8  -9 46950.2 2722.11   2
   1  -8   9 45170.8 4210.15   3
   1   8   9 43284.4 2849.43   1
  -1  -8  -9 47046.4 4553.32   4
   1   8  10 2285.19 1101.28   2
  -1  -8 -10 3077.87 1208.37   4
  -1   8 -10 1728.62 449.951   2
   1  -8  10 2597.80 1102.48   3
   1   8  10 1464.77 568.511   1
  -1   8 -11 13171.4 1335.49   2
   1   8  11 13924.5 2604.73   2
  -1  -8 -11 16368.3 2622.25   4
   1   8  11 12209.6 1603.08   1
   1  -8  11 15162.8 2499.65   3
   1  -8  12 17437.9 2867.35   3
   1   8  12 16209.6 2859.48   2
  -1  -8 -12 15883.9 2553.71   4
  -1   8 -12 13259.0 1317.08   2
   1   8  12 9502.87 1414.09   1
  -1  -8 -13 2385.73 927.809   4
   1   8  13 2237.12 758.734   1
   1   8  13 1320.43 775.146   2
   1  -8  13 3275.41 1234.70   3
  -1  -8 -14 22420.0 3046.33   4
   1   8  14 22824.3 2474.77   1
   1  -8  14 24240.9 3656.17   3
   1   8  14 20802.0 3189.79   2
   1  -8  15-1019.11 963.590   3
  -1  -8 -15 1033.97 792.753   4
   1   8  15-217.186 463.565   2
   1  -8  16 1492.04 1002.95   3
   1   8  16 2719.94 1029.94   2
   1  -8  17 10761.4 2683.77   3
   1   8  17 9459.60 2299.66   2
   1  -8  18 115.277 807.540   3
   1   8  18 292.068 672.508   2
  -1   9  18 3757.44 1503.42   2
  -1  -9  18 2093.21 924.358   3
  -1   9  17 21460.3 3392.13   2
  -1  -9  17 27153.4 4132.09   3
  -1   9  16 1521.26 955.957   2
  -1   9  16 2226.85 626.595   1
  -1  -9  16 3848.97 1418.63   3
  -1  -9  15 14695.3 2875.06   3
  -1   9  15 11451.7 2496.18   2
  -1   9  15 12361.7 2291.28   1
  -1   9  14 14696.0 2535.02   1
  -1   9  14 11781.4 2437.83   2
  -1  -9  14 10609.3 2316.33   3
  -1  -9  13 3960.45 1422.94   3
  -1   9  13 4264.44 1344.63   1
  -1   9  13 3595.24 1467.97   2
  -1  -9  12 29778.4 3796.08   3
  -1   9  12 31713.8 3981.47   2
  -1   9  12 32442.7 3551.76   1
  -1   9  11-215.527 367.122   1
  -1   9  11-240.171 386.475   2
  -1  -9  11 164.265 581.587   3
  -1  -9  10 761.503 238.783   4
  -1  -9  10 249.421 720.563   3
  -1   9  10 887.070 732.889   1
  -1   9  10 1726.96 1110.86   2
  -1   9   9 38704.2 3701.82   1
  -1  -9   9 43246.3 2610.84   4
  -1  -9   9 43959.3 4397.04   3
  -1   9   9 39885.0 4353.68   2
  -1   9   8 4910.95 1566.48   2
  -1  -9   8 7868.94 1148.02   4
  -1  -9   8 8649.26 1904.53   3
   1  -9  -8 8210.07 2002.11   4
  -1   9   8 9484.22 1710.43   1
  -1   9   7 124394. 8158.28   4
   1   9  -7 125929. 7434.30   3
  -1  -9   7 120483. 7439.25   3
  -1   9   7 105608. 6490.01   1
  -1  -9   7 119740. 5764.98   4
   1  -9  -7 116198. 7752.70   4
  -1  -9   6 28547.4 3313.56   3
   1   9  -6 26877.6 1595.41   2
  -1   9   6 21364.3 2607.33   1
  -1  -9   6 27751.6 2519.68   4
   1   9  -6 24715.8 2922.58   3
  -1   9   6 29234.4 3621.13   4
  -1   9   5 8702.95 1646.11   1
  -1  -9   5 5865.76 1194.75   4
   1   9  -5 7981.54 994.221   2
   1  -9  -5 5694.68 1192.35   1
   1   9  -5 8958.19 1771.68   3
  -1  -9   5 7147.72 1531.09   3
  -1   9   5 4511.91 1529.78   4
   1   9  -5 6231.00 1118.15   4
   1  -9  -4 77412.9 4924.46   1
  -1  -9   4 78734.2 5529.43   3
   1   9  -4 86573.7 4327.54   2
  -1  -9   4 82593.0 5050.11   4
   1   9  -4 82794.6 5626.44   3
  -1   9   4 87847.9 5484.00   1
  -1   9   4 80384.2 6187.28   4
   1   9  -4 83010.7 4720.45   4
   1   9  -3 45510.0 3491.85   4
   1   9  -3 50424.8 3401.60   2
   1  -9  -3 48030.6 3758.74   1
  -1   9   3 43058.1 4433.66   4
  -1  -9   3 45137.9 3760.91   4
  -1  -9   3 46468.9 3971.47   3
   1   9  -3 54024.8 4321.62   3
  -1   9   3 52470.7 4029.81   1
  -1  -9   2 1053.97 772.589   3
  -1   9   2 848.711 598.746   1
  -1   9   2 981.862 378.426   4
   1  -9  -2-52.3089 751.449   4
  -1   9   2-78.2181 433.988   3
   1   9  -2 972.171 575.582   3
  -1  -9   2 1231.34 769.928   4
   1  -9  -2 1059.30 604.600   1
   1   9  -2 669.059 531.475   2
   1   9  -2 505.084 297.806   4
   1   9  -1 245518. 10955.7   3
   1   9  -1 238918. 10210.7   2
   1  -9  -1 267848. 10948.3   1
  -1   9   1 239455. 10003.6   3
   1  -9  -1 223664. 11050.9   4
  -1  -9   1 236857. 10795.7   4
   1   9  -1 230373. 10410.2   4
  -1   9   1 255133. 10608.8   1
  -1   9   1 244136. 11564.7   4
  -1   9   0 22273.5 2345.64   3
   1  -9   0 20847.5 2729.34   4
   1   9   0 23820.2 2766.32   4
  -1  -9   0 20063.0 2669.66   4
   1  -9   0 23539.3 2783.39   1
   1   9   0 21703.6 2575.22   2
   1   9   0 23012.9 2682.87   3
  -1   9   0 24373.7 3002.92   4
  -1  -9   0 25006.6 2442.94   1
  -1  -9  -1 173707. 7297.70   1
   1  -9   1 144484. 7943.32   4
   1   9   1 149473. 7903.02   3
  -1   9  -1 160454. 8494.49   4
   1  -9   1 184722. 8813.08   1
  -1  -9  -1 158467. 8663.31   4
   1  -9   1 161297. 7614.76   3
  -1   9  -1 156341. 7403.15   3
   1   9   1 159283. 8301.38   2
   1   9   1 164480. 8634.01   4
   1  -9   2 49984.0 3769.79   4
   1   9   2 56064.9 4401.85   2
   1   9   2 43111.3 3487.68   3
  -1  -9  -2 57336.8 3340.97   1
   1  -9   2 50917.1 3582.22   3
   1   9   2 54114.1 4558.73   4
  -1   9  -2 55239.0 4069.95   4
  -1   9  -2 52696.8 3556.71   3
  -1   9  -3 6383.36 1233.30   3
   1  -9   3 6827.66 1379.91   3
  -1   9  -3 6582.15 1355.62   4
  -1  -9  -3 7229.16 1095.75   1
   1   9   3 6074.97 1657.07   2
   1   9   3 5699.38 1539.92   4
   1  -9   4 71788.6 4830.06   3
   1   9   4 79438.3 5846.77   2
  -1   9  -4 76691.5 4923.37   3
  -1   9  -4 73368.6 4491.17   4
   1   9   4 72688.9 5842.39   4
  -1  -9  -4 76279.5 3693.24   1
  -1   9  -5 136450. 7172.35   3
   1  -9   5 135354. 7191.11   3
  -1   9  -5 128705. 5921.99   4
   1   9   5 136732. 8350.38   4
   1   9   5 122168. 7966.22   2
   1  -9   6 12725.7 2018.00   3
   1   9   6 10441.4 1117.11   1
  -1   9  -6 12756.8 1959.37   3
  -1   9  -6 10837.8 1267.25   4
   1   9   6 11657.6 2250.26   2
  -1  -9  -6 11229.1 2241.82   4
   1   9   6 13069.6 2481.02   4
  -1  -9  -7 113469. 7509.30   4
  -1   9  -7 118038. 6705.78   3
   1   9   7 98931.7 7173.66   2
  -1   9  -7 116766. 5040.67   2
   1  -9   7 112598. 6731.63   3
   1   9   7 94159.8 4383.82   1
  -1   9  -7 99895.5 4243.09   4
   1   9   8 13538.7 1442.25   1
  -1  -9  -8 17438.5 2835.59   4
   1   9   8 20104.9 3061.70   2
   1  -9   8 17414.3 2544.76   3
  -1   9  -8 15840.0 1558.42   2
  -1  -9  -9 33922.9 3991.40   4
   1   9   9 36973.1 4248.67   2
  -1   9  -9 36907.8 2352.67   2
   1  -9   9 36867.8 3781.86   3
   1   9   9 29362.9 2291.37   1
   1   9  10 14410.7 1607.18   1
  -1  -9 -10 15313.0 2631.52   4
   1  -9  10 16713.7 2635.70   3
  -1   9 -10 18388.2 1523.27   2
   1   9  10 12754.4 2562.84   2
   1   9  11 4405.54 1552.84   2
   1  -9  11 6159.82 1633.07   3
  -1   9 -11 5921.97 830.080   2
   1   9  11 6168.47 1063.93   1
  -1  -9 -11 6649.84 1662.27   4
   1  -9  12 2909.01 1197.82   3
   1   9  12 1778.79 1087.97   2
  -1   9 -12 3270.99 594.456   2
  -1  -9 -12 3461.38 1318.27   4
   1   9  12 4020.46 898.529   1
   1   9  13 40871.7 4736.12   2
   1   9  13 36703.3 2959.91   1
  -1  -9 -13 41052.3 4309.86   4
   1  -9  13 47136.6 4891.92   3
   1   9  14 705.682 525.314   2
   1  -9  14 1771.10 817.164   3
  -1  -9 -14 1511.47 947.265   4
  -1  -9 -15 18259.0 2755.40   4
   1  -9  15 22781.9 3586.84   3
   1   9  15 21760.8 3431.37   2
   1   9  16 1835.90 1148.17   2
   1  -9  16 3026.76 1138.53   3
   1  -9  17 1676.34 814.680   3
   1   9  17 1436.19 693.140   2
   1  -9  18 4881.60 1920.68   3
   1   9  18 306.191 556.221   2
  -1 -10  18 248.016 551.455   3
  -1  10  18-10.8922 569.288   2
  -1  10  17 9826.95 2162.84   2
  -1 -10  17 8812.13 2258.03   3
  -1  10  16 35.5508 589.091   2
  -1 -10  16 1558.58 745.952   3
  -1 -10  15 478.429 997.140   3
  -1  10  15 800.654 696.358   2
  -1  10  15 1435.82 870.730   1
  -1  10  14 1641.60 1124.29   2
  -1  10  14 675.635 438.888   1
  -1 -10  14 2851.95 1180.52   3
  -1  10  13 24060.9 3486.62   2
  -1 -10  13 23282.1 3498.44   3
  -1  10  13 31507.8 3538.08   1
  -1  10  12 1144.96 734.562   1
  -1 -10  12 2681.34 1205.15   3
  -1  10  12 473.288 850.920   2
  -1  10  11 61991.2 5815.78   2
  -1 -10  11 67742.1 5844.28   3
  -1  10  11 65739.7 5154.89   1
  -1 -10  10 5950.65 1629.16   3
  -1  10  10 2586.16 1232.76   2
  -1 -10  10 4424.90 665.588   4
  -1  10  10 3826.82 1308.56   1
  -1  10   9 8129.35 1760.31   1
  -1 -10   9 10070.2 2121.25   3
  -1 -10   9 9234.64 1159.43   4
   1 -10  -9 10971.2 2346.71   4
  -1  10   9 7608.80 2026.04   2
   1 -10  -8 33408.4 4038.63   4
  -1 -10   8 26784.7 2371.62   4
  -1  10   8 27108.8 3678.37   2
  -1  10   8 24869.7 2978.78   1
  -1 -10   8 28190.0 3531.57   3
   1 -10  -7 19799.0 3116.22   4
   1  10  -7 21645.5 1226.59   2
  -1  10   7 20431.2 2614.30   1
  -1 -10   7 20922.6 2213.24   4
  -1 -10   7 22699.4 3024.52   3
   1  10  -6 2380.48 510.682   2
   1 -10  -6 2736.75 1215.33   4
  -1  10   6 2878.12 1144.53   1
  -1 -10   6 3181.78 1212.26   3
  -1 -10   6 2648.68 720.267   4
   1  10  -6 3174.97 1048.30   3
  -1 -10   5 103371. 6719.74   3
  -1 -10   5 108633. 6043.13   4
   1  10  -5 98991.4 5334.35   4
   1  10  -5 116953. 5012.23   2
   1  10  -5 114816. 6922.42   3
   1 -10  -5 86132.6 5548.06   1
  -1  10   5 96139.4 6130.96   1
  -1  10   5 113597. 7832.97   4
  -1  10   4 14024.3 2587.01   4
  -1  10   4 15916.0 2208.98   1
   1  10  -4 17525.9 2060.27   4
   1 -10  -4 12001.5 1825.93   1
   1  10  -4 18625.5 2575.71   3
  -1 -10   4 14066.6 2269.43   3
   1  10  -4 16061.8 1821.48   2
  -1 -10   4 14307.6 2067.98   4
   1  10  -3 178074. 7962.62   2
  -1  10   3 189511. 8864.95   1
   1  10  -3 158684. 7942.91   4
   1 -10  -3 182574. 8653.47   1
   1  10  -3 192621. 9473.15   3
  -1 -10   3 172494. 8948.11   3
  -1 -10   3 178517. 8762.57   4
  -1  10   3 184747. 10121.9   4
   1 -10  -2 12378.0 1984.51   1
  -1 -10   2 7264.00 1648.10   3
  -1  10   2 7172.04 1387.44   3
  -1  10   2 10558.5 1849.26   1
   1  10  -2 10029.5 1862.59   3
   1  10  -2 6609.61 1321.82   2
   1 -10  -2 7345.10 1855.44   4
  -1 -10   2 7817.82 1668.49   4
  -1  10   2 6837.56 1727.27   4
   1  10  -2 9006.72 1596.44   4
  -1  10   1 841.964 609.907   3
   1 -10  -1 126.123 455.083   1
   1 -10  -1 363.533 395.187   4
   1  10  -1-362.597 691.019   3
   1  10  -1 402.547 458.010   2
  -1 -10   1-763.914 814.789   4
   1  10  -1 15.4601 303.738   4
  -1 -10   1 1036.61 584.139   1
  -1  10   1 118.390 380.832   1
  -1  10   1 172.186 745.868   4
  -1  10   0 21939.5 2415.15   3
  -1 -10   0 28386.2 2714.00   1
  -1  10   0 23880.8 3092.60   4
   1  10   0 21381.9 2631.95   2
   1  10   0 25221.5 2937.62   3
   1 -10   0 24433.0 3034.91   4
  -1 -10   0 21870.1 2875.61   4
   1  10   0 22877.8 2799.01   4
  -1  10  -1 131341. 5913.07   3
   1  10   1 124420. 6584.78   2
   1  10   1 121376. 6828.60   4
   1  10   1 122951. 6322.63   3
  -1 -10  -1 131927. 5622.93   1
  -1  10  -1 131929. 6914.32   4
   1 -10   1 113486. 6319.09   4
  -1 -10  -1 124042. 6913.34   4
  -1  10  -2 1535.08 736.078   3
   1  10   2 3992.78 1451.00   4
   1 -10   2 1753.37 866.787   3
   1 -10   2 2358.92 928.680   4
  -1  10  -2 2669.87 922.994   4
   1  10   2 1866.04 918.754   2
  -1 -10  -2 2788.80 787.153   1
   1  10   2 2170.97 843.720   3
  -1  10  -3 158550. 8029.19   4
   1 -10   3 148210. 7688.56   3
  -1 -10  -3 180203. 7247.99   1
  -1  10  -3 164738. 7932.55   3
   1  10   3 158732. 8996.86   2
   1 -10   3 152603. 7709.05   4
   1  10   3 169084. 9504.59   4
   1 -10   4 18086.7 2773.40   1
  -1  10  -4 14057.5 1906.37   4
   1  10   4 11961.2 2333.01   4
  -1  10  -4 12171.2 1905.22   3
   1  10   4 11261.4 2314.33   2
   1 -10   4 13012.6 1979.92   3
  -1 -10  -4 11696.6 1403.80   1
  -1  10  -5 56549.1 4405.23   3
   1 -10   5 54737.5 4328.77   3
   1  10   5 62013.5 5350.09   2
   1 -10   5 68986.2 5806.69   1
  -1  10  -5 54539.6 3618.15   4
  -1  10  -6 2243.41 597.782   4
  -1 -10  -6 3028.56 1187.55   4
  -1  10  -6 4306.59 1141.62   3
   1  10   6 3377.33 1447.05   2
   1 -10   6 3867.85 1153.15   3
   1 -10   7 3605.09 1272.95   3
  -1 -10  -7 2842.78 1123.83   4
   1  10   7 3161.49 1529.25   2
  -1  10  -7 3491.50 1193.02   3
  -1  10  -7 4132.89 720.962   4
   1  10   7 2956.49 626.188   1
  -1  10  -8 21854.0 1862.46   2
  -1  10  -8 18173.6 1392.59   4
   1 -10   8 18904.0 2653.38   3
  -1 -10  -8 19712.4 2950.00   4
   1  10   8 14077.0 1403.30   1
   1  10   8 19108.7 3193.70   2
   1  10   9 72020.8 6169.01   2
   1 -10   9 69744.6 5513.65   3
  -1  10  -9 74635.0 3705.69   2
   1  10   9 66049.4 3602.79   1
  -1 -10  -9 69687.1 5946.38   4
   1 -10  10 13227.4 2350.19   3
  -1 -10 -10 13100.4 2529.11   4
  -1  10 -10 16313.8 1428.52   2
   1  10  10 11394.0 1363.74   1
   1  10  10 12194.1 2591.13   2
  -1  10 -11 57975.7 2968.61   2
   1  10  11 61255.7 3600.70   1
   1  10  11 72853.2 6378.40   2
  -1 -10 -11 70186.6 5893.15   4
   1 -10  11 72219.8 5791.53   3
  -1 -10 -12 1470.31 876.342   4
   1  10  12 821.132 470.635   1
   1  10  12 1652.85 1163.65   2
   1 -10  12 579.234 680.021   3
  -1 -10 -13 5967.53 1700.46   4
   1  10  13 5652.61 1822.22   2
   1 -10  13 3191.36 1435.17   3
  -1 -10 -14 7618.71 1910.71   4
   1  10  14 7434.18 1937.84   2
   1 -10  14 10228.5 2290.98   3
   1  10  15 5102.52 1752.84   2
  -1 -10 -15 5997.48 1666.30   4
   1 -10  15 5152.66 1669.73   3
   1  10  16 462.016 471.289   2
   1 -10  16 42.0114 832.776   3
   1 -10  17 32958.9 4689.22   3
   1  10  17 31328.7 4222.25   2
  -1 -11  17 35889.0 4841.71   3
  -1  11  17 28986.5 4124.29   2
  -1 -11  16 1015.27 960.607   3
  -1  11  16-284.061 528.208   2
  -1  11  15 52859.2 5450.30   2
  -1 -11  15 58508.5 5933.53   3
  -1 -11  14 862.474 577.292   3
  -1  11  14-1057.75 765.443   2
  -1  11  14 594.490 632.677   1
  -1 -11  13 8240.74 2057.83   3
  -1  11  13 7661.86 1784.30   1
  -1  11  13 6398.37 1921.69   2
  -1 -11  12 717.102 531.742   3
  -1  11  12-306.613 576.696   2
  -1  11  12 71.4282 739.439   1
  -1  11  11 11071.0 2077.09   1
  -1  11  11 8589.48 2199.09   2
  -1 -11  11 14043.0 2622.11   3
  -1  11  10 1530.91 1090.76   2
  -1 -11  10 956.275 628.750   3
  -1 -11  10 1990.19 512.674   4
  -1  11  10 1485.99 554.645   1
  -1 -11   9 120359. 5497.22   4
  -1 -11   9 108210. 7594.82   3
  -1  11   9 107801. 6948.10   1
  -1  11   9 119512. 8386.69   2
   1 -11  -9 115883. 8256.13   4
   1 -11  -8 1868.28 1165.56   4
  -1  11   8 224.264 523.676   2
  -1 -11   8 388.741 548.877   4
  -1 -11   8 354.991 690.837   3
  -1  11   8 289.070 449.061   1
  -1 -11   7 96828.1 6930.60   3
  -1  11   7 91164.7 6228.41   1
  -1  11   7 99127.9 7344.64   2
  -1 -11   7 101484. 5695.33   4
   1  11  -7 99418.6 3884.08   2
   1 -11  -7 99641.8 7462.32   4
   1 -11  -6-240.360 916.709   4
  -1 -11   6 1021.66 711.961   4
  -1 -11   6 241.014 714.103   3
   1  11  -6 1091.58 358.855   2
  -1  11   6 192.580 421.631   1
   1  11  -5 1534.18 504.906   2
   1 -11  -5 265.477 519.834   4
  -1 -11   5 1073.59 694.626   4
   1 -11  -5 812.358 667.130   1
  -1 -11   5 199.758 441.395   3
  -1  11   5 896.155 550.252   1
   1  11  -5 40.3537 240.884   4
  -1 -11   4 8138.29 1753.78   3
  -1 -11   4 8777.87 1748.14   4
   1 -11  -4 8295.89 1984.65   4
  -1  11   4 8345.67 1662.89   1
   1 -11  -4 10228.7 1760.17   1
   1  11  -4 8201.01 1780.32   3
   1  11  -4 9103.84 1551.80   4
   1  11  -4 11815.8 1609.67   2
  -1 -11   3 70823.4 5243.36   4
  -1 -11   3 67049.5 5250.68   3
   1 -11  -3 71347.2 5046.07   1
   1  11  -3 61956.5 4532.20   4
  -1  11   3 71051.9 6026.63   4
   1  11  -3 71570.5 5477.34   3
  -1  11   3 73186.2 5203.06   1
   1  11  -3 67868.7 4515.49   2
  -1  11   3 59016.7 4390.53   3
   1 -11  -3 61118.1 5565.78   4
  -1 -11   2 10204.6 1995.79   3
  -1  11   2 11945.6 2239.37   4
  -1 -11   2 61.7982 266.466   1
   1 -11  -2 11342.0 2204.46   4
  -1 -11   2 10354.4 1946.52   4
   1  11  -2 13145.9 2229.84   3
  -1  11   2 8422.64 1872.90   1
   1  11  -2 11106.7 1807.24   2
   1 -11  -2 2907.72 982.809   1
   1  11  -2 10193.7 1758.05   4
  -1  11   2 8950.59 1556.07   3
   1  11  -1 110376. 6337.04   3
   1  11  -1 108062. 5873.94   2
  -1 -11   1 132725. 6430.67   1
   1 -11  -1 97770.7 6407.68   4
   1  11  -1 110337. 6204.25   4
  -1  11   1 124663. 7399.16   4
  -1 -11   1 105584. 6310.09   4
  -1  11   1 104071. 5544.31   3
   1  11   0 8654.58 1765.91   4
  -1  11   0 9685.40 1965.30   4
   1  11   0 9766.83 1828.97   3
   1 -11   0 9127.51 1949.30   4
   1  11   0 8753.39 1796.20   2
  -1 -11   0 8387.41 1636.43   1
  -1 -11   0 7431.15 1823.39   4
  -1  11   0 7744.73 1520.25   3
  -1  11  -1 70006.0 5503.42   4
   1 -11   1 62348.5 5108.85   4
  -1 -11  -1 81407.6 4960.96   1
  -1 -11  -1 66547.0 5501.97   4
   1  11   1 66690.5 5288.22   2
   1  11   1 63566.3 5414.60   4
  -1  11  -1 67283.1 4715.57   3
   1  11   1 63655.7 5022.58   3
   1 -11   2 4872.45 1262.07   3
  -1  11  -2 6589.33 1537.91   4
   1 -11   2 5877.87 1456.37   4
   1  11   2 4581.58 1286.38   3
   1  11   2 4989.85 1520.87   4
   1  11   2 6464.09 1631.60   2
  -1 -11  -2 7169.91 1716.76   4
  -1 -11  -2 5450.55 1169.99   1
  -1  11  -2 5952.61 1342.50   3
   1 -11   3-316.885 695.421   1
  -1  11  -3-526.359 541.653   3
   1 -11   3 569.488 395.598   3
  -1 -11  -3-35.3219 329.109   1
   1  11   3 251.554 304.386   3
   1  11   3 166.611 548.090   4
  -1  11  -3 1561.13 704.999   4
   1  11   3-146.611 658.795   2
   1 -11   3-114.436 338.348   4
   1 -11   4 7924.64 1972.98   1
  -1  11  -4 7546.40 1503.80   3
   1  11   4 4802.27 1501.67   2
  -1  11  -4 6508.44 1373.02   4
  -1 -11  -4 7144.54 1158.52   1
   1 -11   4 5564.96 1319.89   3
   1 -11   5 58454.5 4661.79   3
  -1  11  -5 60890.2 4653.85   3
   1  11   5 68443.2 5770.54   2
  -1  11  -5 57237.4 3911.23   4
  -1 -11  -5 54239.4 5352.88   4
   1  11   6 6048.71 1770.80   2
  -1 -11  -6 8834.44 2205.92   4
   1 -11   6 8464.64 1719.47   3
  -1  11  -6 10098.9 1852.40   3
  -1  11  -6 7737.44 1220.30   4
   1  11   7 92873.9 7124.18   2
   1 -11   7 93425.2 6256.14   3
  -1  11  -7 81588.9 4198.59   4
  -1 -11  -7 97824.2 7223.41   4
   1 -11   8-436.372 404.163   3
  -1  11  -8 124.316 270.342   2
  -1 -11  -8-304.843 531.368   4
  -1  11  -8 216.563 176.101   4
   1  11   8-485.059 643.842   2
   1  11   9 33033.7 4164.73   2
   1 -11   9 23913.7 3202.17   3
   1  11   9 23145.4 1827.90   1
  -1  11  -9 30669.0 2246.68   2
  -1 -11  -9 29274.5 3924.47   4
  -1  11 -10 2526.19 525.660   2
  -1 -11 -10 3663.38 1587.98   4
   1  11  10 3841.21 718.500   1
   1 -11  10 2304.96 931.177   3
   1  11  11 8208.58 2249.80   2
  -1 -11 -11 4997.44 1717.65   4
   1 -11  11 10052.8 2070.59   3
   1  11  11 7561.86 1029.40   1
   1 -11  12 2639.35 1174.15   3
  -1 -11 -12 2269.26 986.764   4
   1  11  12-128.491 1169.51   2
   1  11  13 45472.4 5233.38   2
   1 -11  13 48595.4 5077.10   3
  -1 -11 -13 44361.0 4731.96   4
  -1 -11 -14 2272.40 1104.02   4
   1  11  14 1732.84 933.012   2
   1 -11  14 1756.09 843.411   3
   1 -11  15 42211.0 4995.68   3
   1  11  15 42770.5 5063.09   2
  -1 -11 -15 44490.6 4623.56   4
   1  11  16 586.442 884.166   2
   1 -11  16-975.349 806.616   3
   1  11  17 771.005 709.140   2
   1 -11  17 3011.27 1389.52   3
  -1 -12  17 9475.32 2495.39   3
  -1  12  17 7067.67 2084.73   2
  -1  12  16 3520.58 1321.25   2
  -1 -12  16 9185.18 2418.13   3
  -1 -12  15 609.591 557.136   3
  -1  12  15 379.736 733.736   2
  -1 -12  14 3960.75 1605.78   3
  -1  12  14 3491.48 1480.45   2
  -1 -12  13 73869.3 6484.14   3
  -1  12  13 67484.2 6277.45   2
  -1  12  13 68857.5 5430.55   1
  -1 -12  12-175.343 793.558   3
  -1  12  12-216.091 693.226   1
  -1  12  12 204.832 547.352   2
  -1  12  11 74214.4 5666.18   1
  -1  12  11 65599.4 6309.54   2
  -1 -12  11 70548.6 6136.37   3
  -1  12  10 421.864 875.867   2
  -1 -12  10 543.373 466.518   3
  -1  12  10 923.035 458.835   1
  -1 -12  10 1894.49 522.893   4
  -1  12   9 7885.52 1765.49   1
  -1  12   9 5881.58 1900.51   2
  -1 -12   9 9034.47 1330.41   4
  -1 -12   9 8666.58 2062.80   3
   1 -12  -9 12595.4 2648.97   4
   1  12  -8 5276.19 543.515   2
   1 -12  -8 12692.3 2547.94   4
  -1 -12   8 10772.9 1624.28   4
  -1  12   8 7303.05 1743.34   1
  -1 -12   8 11012.4 2254.93   3
  -1  12   8 5725.18 1711.26   2
   1  12  -8 5470.69 504.181   2
  -1 -12   7 20847.2 2452.46   4
   1 -12  -7 20961.0 3303.70   4
  -1  12   7 20137.1 3332.52   2
  -1  12   7 18542.4 2609.62   1
  -1 -12   7 20872.4 3062.75   3
   1  12  -7 23089.1 1665.52   2
  -1 -12   6 14792.2 2603.85   3
   1 -12  -6 17701.8 3046.31   4
  -1  12   6 19467.0 2729.62   1
  -1 -12   6 15154.0 2215.65   4
   1  12  -6 18677.4 1752.13   2
  -1 -12   5 96129.5 5598.58   4
   1 -12  -5 103323. 7250.67   4
  -1  12   5 99044.7 5996.54   1
   1  12  -5 108257. 4701.80   2
  -1 -12   5 107761. 6622.29   3
   1  12  -5 92837.4 4905.94   4
  -1  12   4 253.203 433.876   1
  -1 -12   4 884.099 1045.59   4
   1 -12  -4 71.3562 208.524   1
   1 -12  -4-548.394 1052.40   4
  -1 -12   4 246.395 630.626   3
   1  12  -4 198.823 493.744   2
   1  12  -4 32.9858 326.407   4
  -1  12   4-289.764 411.840   3
   1 -12  -3 79442.6 6171.42   4
  -1  12   3 77239.8 5273.11   1
  -1 -12   3 73953.9 5455.54   3
   1  12  -3 79848.7 4780.26   2
   1  12  -3 71880.1 4716.53   4
  -1  12   3 69060.8 4574.59   3
  -1 -12   3 72604.6 5232.12   4
  -1 -12   2 8798.99 1883.50   4
   1  12  -2 10560.8 2068.86   3
   1 -12  -2 9383.96 1934.61   1
  -1 -12   2 8475.64 1852.61   3
   1 -12  -2 8548.35 1984.85   4
   1  12  -2 10100.1 1876.07   4
   1  12  -2 14586.4 2168.34   2
  -1  12   2 7041.55 1461.09   3
  -1  12   1 2263.49 905.617   3
  -1 -12   1 97.0443 253.373   1
  -1 -12   1 2845.51 1158.17   4
  -1  12   1 1839.96 770.090   4
   1  12  -1 1731.26 844.863   4
   1  12  -1 3736.66 1353.91   3
   1  12  -1 3564.77 1229.89   2
   1 -12  -1 1853.01 972.782   4
   1 -12   0 1014.09 578.763   4
  -1 -12   0 751.547 574.484   1
   1  12   0-168.112 605.326   3
  -1  12   0 906.172 558.386   4
  -1 -12   0 76.2571 499.642   4
   1  12   0 878.122 573.480   2
  -1  12   0 710.671 606.720   3
   1  12   0 575.628 705.045   4
   1  12   1 37383.0 4043.17   2
   1  12   1 35084.4 3690.52   3
  -1  12  -1 34584.0 3437.76   3
  -1  12  -1 39959.5 4197.96   4
   1  12   1 40917.8 4371.27   4
  -1 -12  -1 40181.0 4308.61   4
  -1 -12  -1 35770.4 3411.10   1
   1 -12   1 33235.4 3692.07   4
  -1 -12  -2 945.000 595.370   4
   1 -12   2 1938.20 788.279   3
   1 -12   2 1998.66 928.755   4
   1 -12   2 1462.21 803.970   1
  -1  12  -2 2366.30 902.294   3
  -1 -12  -2 2192.67 753.274   1
   1  12   2 2027.25 854.419   3
   1  12   2 1569.01 862.936   2
  -1  12  -2 1893.12 771.040   4
   1 -12   3 55796.4 4579.01   3
  -1  12  -3 62539.0 4679.93   3
   1 -12   3 55020.9 4531.84   4
  -1 -12  -3 72123.0 4532.67   1
   1  12   3 71144.3 5845.03   2
  -1 -12  -3 57922.3 5516.69   4
  -1  12  -3 62146.5 4831.39   4
   1 -12   4 1392.21 623.418   3
  -1 -12  -4 1034.44 493.925   1
  -1  12  -4 3130.53 1066.22   3
  -1  12  -4 3578.03 1086.38   4
  -1 -12  -4 1985.91 1186.25   4
   1  12   4 1646.69 748.958   2
   1 -12   5 31289.0 3379.20   3
  -1  12  -5 34593.1 3559.86   3
   1  12   5 38617.8 4365.65   2
  -1 -12  -5 30191.9 2438.41   1
  -1 -12  -5 32072.4 4134.64   4
  -1  12  -5 30030.4 2834.02   4
   1 -12   6 23927.2 2951.31   3
  -1 -12  -6 21846.4 3395.96   4
   1  12   6 17877.3 3053.53   2
  -1  12  -6 16098.9 1905.59   4
  -1  12  -7-35.8465 342.058   4
   1  12   7 319.400 834.476   2
  -1 -12  -7 372.265 791.612   4
   1 -12   7 417.320 515.809   3
   1  12   8 3733.46 1521.21   2
  -1  12  -8 2251.54 564.140   2
   1 -12   8 2438.11 1037.24   3
  -1 -12  -8 1128.06 1219.74   4
  -1  12  -8 2041.08 517.942   4
  -1  12  -9 63437.0 3467.61   2
   1 -12   9 51120.3 4881.36   3
   1  12   9 53802.0 5659.44   2
  -1 -12  -9 61126.5 5838.82   4
  -1 -12 -10-392.392 495.544   4
   1  12  10 325.777 731.749   2
   1 -12  10 1016.53 681.597   3
  -1  12 -10 1358.01 429.564   2
   1 -12  11 68336.4 5875.97   3
  -1 -12 -11 68409.1 6168.15   4
   1  12  11 74288.2 6723.25   2
  -1 -12 -12 3168.91 1250.76   4
   1 -12  12 2797.89 1155.27   3
   1  12  12 4604.11 1644.41   2
   1  12  13 28318.9 4131.41   2
   1 -12  13 25433.8 3652.73   3
  -1 -12 -13 24290.1 3640.87   4
   1 -12  14 10953.4 2542.95   3
  -1 -12 -14 10626.5 2351.26   4
   1  12  14 8911.78 2466.50   2
   1  12  15 12994.3 2909.80   2
  -1 -12 -15 13490.8 2540.13   4
   1 -12  15 17346.7 3107.71   3
   1 -12  16 2712.36 1616.18   3
   1  12  16 5224.52 1678.10   2
  -1 -13  16-1256.94 1023.43   3
  -1  13  16-63.4604 526.490   2
  -1  13  15 36425.6 4636.84   2
  -1 -13  15 33538.8 4574.97   3
  -1  13  14 6685.37 2191.05   2
  -1 -13  14 13297.4 2710.92   3
  -1 -13  13 6060.01 1748.13   3
  -1  13  13 5776.00 1823.74   2
  -1  13  12 28807.8 4067.45   2
  -1  13  12 30991.4 3504.96   1
  -1 -13  12 34348.9 4302.88   3
  -1  13  11 7198.92 2061.43   2
  -1  13  11 6292.03 1778.78   1
  -1 -13  11 6648.03 1777.81   3
  -1  13  10 15306.8 3070.83   2
  -1 -13  10 17094.7 1697.09   4
  -1 -13  10 15810.3 2861.61   3
  -1  13  10 17493.4 2658.66   1
  -1 -13   9 64423.3 4069.13   4
  -1  13   9 63095.1 5225.38   1
  -1 -13   9 59398.5 5630.32   3
  -1  13   9 70634.9 6424.33   2
   1 -13  -9 67770.3 6265.97   4
  -1 -13   8 8731.90 2025.38   3
  -1  13   8 11305.8 2163.20   1
  -1 -13   8 9184.48 1547.01   4
   1  13  -8 7177.46 728.126   2
   1 -13  -8 8967.75 2204.20   4
  -1  13   8 7203.38 2140.46   2
  -1  13   7 35006.6 3861.95   1
   1  13  -7 40578.7 2488.94   2
  -1  13   7 42396.8 4893.82   2
  -1 -13   7 42654.2 3741.70   4
   1 -13  -7 41897.6 4911.25   4
  -1 -13   7 31876.1 3973.85   3
  -1  13   6 24416.3 3104.13   1
   1  13  -6 28242.7 2323.63   2
   1 -13  -6 25142.5 3703.27   4
  -1 -13   6 27388.2 3499.24   3
   1  13  -6 19304.2 2267.67   4
  -1 -13   6 22947.0 2778.68   4
   1  13  -5 2495.72 861.694   4
  -1  13   5 3383.07 1361.39   1
  -1 -13   5 5041.87 1372.49   4
   1  13  -5 3169.56 878.678   2
   1 -13  -5 5203.96 1598.14   4
  -1 -13   5 5526.95 1615.26   3
   1 -13  -5 2884.12 1076.12   1
  -1  13   4 3845.28 1194.53   1
  -1  13   4 2627.28 970.079   3
   1  13  -4 4402.79 1167.36   4
   1 -13  -4 2479.60 1187.88   4
   1  13  -4 2331.70 723.533   2
  -1 -13   4 2292.58 980.475   3
  -1 -13   4 2112.61 1021.34   4
  -1 -13   3 17362.8 2785.21   1
   1 -13  -3 15210.2 2755.86   4
   1  13  -3 14838.4 2237.77   4
  -1  13   3 16840.5 2353.64   3
  -1 -13   3 12771.7 2310.10   4
   1  13  -3 16614.8 2223.32   2
  -1 -13   3 16808.3 2663.54   3
   1  13  -2 1124.33 951.300   4
   1 -13  -2 2664.11 995.919   4
   1  13  -2 1925.48 889.776   2
  -1  13   2 16.2326 343.473   3
  -1 -13   2 2692.61 1227.80   4
  -1 -13   1 43913.9 4543.29   4
  -1  13   1 39337.7 3808.38   3
   1  13  -1 47948.4 4413.92   2
   1 -13  -1 49595.0 4903.57   4
   1 -13   0 313.628 429.888   1
  -1 -13   0 134.216 406.882   4
  -1  13   0-94.5297 439.799   3
  -1 -13   0-1128.89 635.968   1
   1  13   0-356.263 446.225   2
   1 -13   0 643.336 815.549   4
  -1 -13  -1 25148.7 3073.09   1
   1  13   1 39220.6 4178.64   2
   1 -13   1 36402.5 4006.19   4
   1 -13   1 43801.8 4635.83   1
  -1  13  -1 43555.2 4399.49   4
  -1 -13  -1 31757.7 3948.34   4
  -1  13  -1 40238.8 3799.20   3
  -1  13  -2 28438.1 3386.62   4
   1  13   2 18969.6 3207.80   2
  -1  13  -2 23679.4 2867.09   3
   1 -13   2 22263.8 3025.25   4
  -1 -13  -2 24800.3 2810.04   1
  -1 -13  -2 21415.0 3321.63   4
   1 -13   3 270.638 381.620   3
  -1 -13  -3-380.972 476.026   1
  -1  13  -3 416.263 530.266   3
   1  13   3 862.527 828.621   2
  -1 -13  -3 495.676 684.318   4
  -1  13  -3-357.867 299.063   4
  -1 -13  -4 5482.75 1167.52   1
   1 -13   4 7636.22 1697.44   3
  -1  13  -4 6068.21 1478.78   4
  -1  13  -4 6035.60 1565.46   3
   1  13   4 6699.41 1923.02   2
  -1 -13  -4 7171.44 1980.87   4
  -1 -13  -5 29014.7 2491.48   1
   1 -13   5 32284.5 3499.47   3
   1  13   5 27960.8 3897.97   2
  -1 -13  -5 31770.9 4211.28   4
  -1  13  -5 28010.4 2800.20   4
  -1  13  -6 501.066 316.164   4
   1  13   6 263.960 495.819   2
   1 -13   6 1453.31 884.214   3
  -1 -13  -6 2045.14 1200.20   4
   1  13   7 34637.5 4353.08   2
  -1  13  -7 27576.3 2430.82   4
  -1 -13  -7 35721.2 4496.37   4
   1 -13   7 28978.9 3432.43   3
   1  13   8 3947.50 1626.93   2
  -1  13  -8 3532.03 762.845   4
   1 -13   8 3410.83 1283.47   3
  -1 -13  -8 4488.61 1531.34   4
  -1 -13  -9 7289.11 2032.08   4
   1 -13   9 5774.82 1576.27   3
   1  13   9 5376.35 1869.69   2
  -1  13  -9 8308.70 1176.73   2
   1 -13  10 28306.3 3606.75   3
  -1 -13 -10 29019.4 4029.66   4
   1  13  10 30301.5 4274.79   2
   1 -13  11 2446.43 1335.11   3
   1  13  11 4556.31 1753.53   2
  -1 -13 -11 3666.30 1597.86   4
   1 -13  12 9845.15 2217.80   3
  -1 -13 -12 12103.1 2518.30   4
   1  13  12 11569.2 2650.34   2
   1  13  13 37723.0 4963.72   2
   1 -13  13 36266.1 4417.64   3
  -1 -13 -13 34619.8 4354.98   4
  -1 -13 -14-10.9265 461.364   4
   1  13  14 585.305 568.696   2
   1 -13  14 299.863 725.146   3
   1  13  15 17422.0 3349.80   2
  -1 -13 -15 19713.4 3184.33   4
   1 -13  15 23504.2 3677.30   3
   1  13  16 5136.53 1943.31   2
   1 -13  16 7375.08 2389.38   3
  -1  14  15 2792.54 1214.87   2
  -1 -14  15 3016.30 1252.03   3
  -1  14  14 20426.7 3602.63   2
  -1 -14  14 18057.0 3341.65   3
  -1 -14  13 22738.2 3559.73   3
  -1  14  13 19411.4 3501.62   2
  -1 -14  12-347.543 405.134   3
  -1  14  12-708.422 766.752   2
  -1  14  11 19056.7 2798.96   1
  -1 -14  11 23598.9 3596.50   3
  -1  14  11 25159.8 3926.62   2
  -1  14  10 28922.2 3472.02   1
  -1 -14  10 26592.1 3777.00   3
  -1  14  10 29534.9 4246.57   2
  -1 -14  10 23239.1 2142.23   4
  -1  14   9 8778.63 2150.78   2
  -1 -14   9 3268.52 1465.59   3
  -1  14   9 4508.85 1397.58   1
  -1 -14   9 6829.25 1271.11   4
   1  14  -8 35160.5 2057.51   2
  -1  14   8 50100.5 5361.39   2
  -1 -14   8 39349.2 4448.59   3
  -1 -14   8 45686.3 3725.72   4
  -1  14   8 39539.4 4070.40   1
   1 -14  -8 45373.4 5225.80   4
  -1 -14   7-1145.77 1054.61   3
   1 -14  -7 1334.70 1355.36   4
  -1  14   7-720.719 779.892   1
  -1  14   7 1306.09 1203.90   2
   1  14  -7 1091.39 476.046   2
  -1 -14   7 886.785 788.262   4
  -1 -14   6 16870.6 2832.49   3
   1  14  -6 15900.2 2090.99   4
   1 -14  -6 18278.9 3141.95   4
  -1 -14   6 14707.0 2338.78   4
  -1  14   6 13897.8 2396.77   1
   1  14  -6 18979.8 1986.71   2
  -1  14   6 17477.6 3184.57   2
   1  14  -5 20970.8 2547.22   4
  -1 -14   5 23541.6 3297.43   3
   1  14  -5 27770.4 2682.47   2
   1 -14  -5 25648.6 3790.11   4
  -1 -14   5 22420.3 2957.04   4
  -1  14   5 15980.2 2656.58   1
  -1 -14   4 19358.3 2891.55   4
  -1 -14   4 14284.2 2558.58   3
   1  14  -4 25832.6 2747.30   2
   1  14  -4 21322.4 2634.84   4
   1 -14  -4 20090.5 3219.32   4
  -1 -14   3 34592.1 3879.43   4
   1 -14  -3 32937.2 4241.32   4
   1  14  -3 42272.6 3753.36   2
  -1  14   3 29972.7 3310.64   3
  -1 -14   3 38322.6 4184.11   3
   1 -14  -2 91810.3 7201.01   4
  -1 -14   2 83501.3 6566.21   4
   1  14  -2 93208.2 6306.51   2
  -1  14   2 85172.9 6016.27   3
  -1 -14   2 106960. 7074.97   1
   1 -14  -1 6628.71 1787.10   1
   1  14  -1 5160.64 1588.00   2
  -1 -14   1 4568.81 1629.69   4
  -1  14   1 3292.86 1075.37   3
   1 -14  -1 6027.48 1742.65   4
   1  14   0 12739.3 2344.55   2
  -1  14   0 11710.3 2049.99   3
   1 -14   0 8736.03 2072.92   4
  -1 -14   0 10972.3 2413.67   4
  -1 -14  -1 4975.33 1333.25   1
  -1  14  -1 11921.0 2097.99   3
   1 -14   1 14296.1 2554.85   4
   1  14   1 14296.4 2559.22   2
  -1 -14  -1 14742.1 2680.74   4
  -1 -14  -2 3819.68 1493.48   4
  -1  14  -2 6143.29 1556.89   3
   1  14   2 4520.28 1647.50   2
  -1 -14  -2 3659.94 1103.30   1
   1 -14   2 3637.56 1266.34   4
  -1 -14  -3 41073.8 4813.83   4
   1 -14   3 40331.2 4006.92   3
  -1 -14  -3 42309.4 3754.23   1
  -1  14  -3 41916.7 4102.47   4
   1  14   3 42168.5 4659.99   2
   1 -14   4 870.808 705.692   3
   1  14   4 2677.67 1217.47   2
  -1  14  -4 1024.23 399.292   4
  -1 -14  -4 469.955 710.300   4
  -1 -14  -4 718.220 424.204   1
  -1 -14  -5 6447.94 1851.48   4
  -1  14  -5 5320.69 1182.02   4
   1  14   5 7494.77 2112.77   2
  -1 -14  -5 5074.27 1118.28   1
   1 -14   5 7730.00 1744.35   3
   1  14   6 50454.4 5337.60   2
  -1  14  -6 41771.1 3424.03   4
   1 -14   6 41869.6 4274.17   3
  -1 -14  -6 44869.0 5222.20   4
  -1 -14  -7 5261.69 1630.82   4
   1 -14   7 5551.45 1526.30   3
   1  14   7 4755.58 1628.71   2
  -1  14  -7 4580.04 1040.55   4
   1 -14   8 37307.3 4113.07   3
  -1 -14  -8 42644.8 4903.49   4
   1 -14   9 23672.6 3351.97   3
  -1 -14  -9 21568.2 3561.52   4
   1  14   9 28012.4 4001.98   2
   1 -14  10 470.362 710.145   3
  -1 -14 -10-437.817 494.703   4
   1  14  10-1226.14 947.817   2
   1 -14  11 10611.0 2313.40   3
   1  14  11 14854.1 2898.61   2
  -1 -14 -11 14868.1 2866.64   4
   1 -14  12 8599.60 1927.85   3
   1  14  12 5364.87 1817.01   2
  -1 -14 -12 9347.22 2465.75   4
  -1 -14 -13 952.838 970.455   4
   1  14  13-51.4051 632.986   2
   1 -14  13 468.407 754.122   3
   1  14  14 23825.0 3965.98   2
   1 -14  14 21044.0 3385.48   3
  -1 -14 -14 24149.1 3635.25   4
  -1 -14 -15 5883.58 1805.18   4
   1 -14  15 6208.90 1741.83   3
   1  14  15 6478.75 1952.59   2
  -1 -15  15 1738.95 1208.17   3
  -1  15  15 3474.00 1331.66   2
  -1  15  14 8085.82 2271.05   2
  -1 -15  14 8141.30 2136.04   3
  -1 -15  13 1168.53 681.449   3
  -1  15  13-104.630 1029.61   2
  -1 -15  12 20291.4 3421.01   3
  -1  15  12 17936.2 3507.17   2
  -1  15  11-1284.74 960.578   2
  -1 -15  11-626.264 973.734   3
  -1  15  10 24917.3 3177.27   1
  -1 -15  10 33031.4 4241.56   3
  -1  15  10 24857.9 4011.71   2
  -1  15   9 7178.04 2270.74   2
  -1  15   9 4854.13 1388.82   1
  -1 -15   9 6250.52 1227.15   4
  -1 -15   9 4956.53 1644.97   3
  -1  15   8 3059.52 1270.37   1
  -1  15   8 9601.36 2432.92   2
  -1 -15   8 8096.45 1565.24   4
  -1 -15   8 10513.1 2339.67   3
   1  15  -8 5119.45 762.092   2
   1 -15  -8 7065.57 2172.43   4
  -1 -15   7 14440.5 2178.11   4
  -1  15   7 12956.5 2376.23   1
   1 -15  -7 16030.2 3141.30   4
  -1 -15   7 15957.6 2818.14   3
   1  15  -7 14306.8 1592.00   2
  -1  15   7 13489.6 2794.67   2
  -1 -15   6 59735.7 4947.62   4
   1 -15  -6 64356.0 6275.08   4
  -1  15   6 66234.5 6284.39   2
  -1  15   6 53898.0 5048.77   1
  -1 -15   6 63721.2 5791.07   3
   1  15  -6 53226.9 4191.95   4
   1  15  -6 68126.7 4159.27   2
  -1  15   5 6733.72 2151.34   2
   1 -15  -5 9567.36 2201.24   4
  -1 -15   5 9008.68 2146.29   3
  -1 -15   5 7728.74 1726.37   4
   1  15  -5 12131.7 1802.19   2
   1  15  -4 67826.1 4873.34   2
   1 -15  -4 63542.4 6172.87   4
  -1 -15   4 67767.6 5801.71   3
  -1 -15   4 71854.5 5719.10   4
   1 -15  -3 2217.30 1041.19   4
   1  15  -3 2264.56 903.997   2
   1 -15  -3 2165.55 864.870   1
  -1 -15   3 562.368 686.311   4
  -1 -15   2 22247.1 3344.42   4
   1 -15  -2 24252.6 3339.94   1
   1  15  -2 23733.9 3118.81   2
   1 -15  -2 20998.2 3382.49   4
   1 -15  -1 7081.87 1770.12   4
   1  15  -1 5238.60 1371.06   2
  -1 -15   1 5258.68 1573.57   1
  -1 -15   1 3903.61 1415.26   4
   1 -15   0 17300.2 2865.70   4
  -1 -15   0 18750.4 3105.47   4
   1  15   0 15979.7 2649.21   2
  -1 -15  -1 1289.18 628.158   4
   1  15   1 1383.29 625.110   2
   1  15   2 145794. 8848.77   2
  -1 -15  -2 150966. 9339.77   4
   1 -15   2 129824. 7895.01   4
  -1 -15  -3-129.235 293.430   1
  -1 -15  -3-83.3890 557.178   4
   1  15   3-185.608 459.495   2
  -1 -15  -4 55690.8 5786.84   4
   1 -15   4 52431.2 4733.03   3
  -1 -15  -4 61563.5 4403.34   1
   1  15   4 51316.5 5440.82   2
  -1  15  -4 50896.0 4418.63   4
   1 -15   5 15837.0 2561.65   3
  -1 -15  -5 13954.0 1856.39   1
  -1 -15  -5 17816.2 3175.50   4
   1  15   5 13042.9 2708.29   2
  -1  15  -5 13212.8 2027.40   4
   1 -15   6 1760.49 839.851   3
  -1  15  -6 4217.87 1141.50   4
   1  15   6 2072.48 1198.53   2
  -1 -15  -6 4264.63 1648.22   4
  -1 -15  -7 10133.4 2499.11   4
  -1  15  -7 6380.82 1150.49   4
   1  15   7 7127.18 2175.30   2
   1 -15   7 7484.70 1794.96   3
   1  15   8 5296.21 1736.54   2
  -1 -15  -8 8214.68 2140.48   4
   1 -15   8 6127.17 1654.50   3
   1 -15   9 1103.04 574.896   3
   1  15   9 1639.58 1447.63   2
  -1 -15  -9 755.711 609.442   4
   1  15  10 39359.4 5094.15   2
  -1 -15 -10 49749.7 5488.07   4
   1 -15  10 44799.9 4706.56   3
   1 -15  11 7135.72 1995.83   3
   1  15  11 5154.85 1764.51   2
  -1 -15 -11 10101.8 2445.67   4
   1  15  12 16694.4 3300.14   2
  -1 -15 -12 19518.7 3394.57   4
   1 -15  12 15991.4 2877.51   3
   1 -15  13 2234.99 1005.26   3
   1  15  13 2094.01 1395.66   2
  -1 -15 -13 2086.76 1131.42   4
   1  15  14 151.737 766.526   2
  -1 -15 -14 660.568 853.111   4
   1 -15  14 1658.41 646.650   3
  -1 -16  14 11346.9 2613.59   3
  -1  16  14 7638.39 2290.74   2
  -1  16  13-247.038 570.235   2
  -1 -16  13 550.722 694.398   3
  -1 -16  12-861.030 917.777   3
  -1  16  12 1846.59 1292.77   2
  -1  16  11 1923.23 1282.55   2
  -1 -16  11 593.495 548.293   3
  -1 -16  10 15234.8 2965.88   3
  -1  16  10 19866.2 3547.48   2
  -1  16   9 63.3561 469.489   2
  -1 -16   9 770.634 454.748   3
  -1  16   9 230.598 511.559   1
  -1 -16   9-225.713 390.951   4
  -1  16   8 37744.2 4064.98   1
  -1 -16   8 42279.2 4870.13   3
  -1 -16   8 41800.5 3746.93   4
  -1  16   8 42629.2 5225.03   2
  -1 -16   7 500.563 724.926   3
  -1 -16   7 604.244 523.405   4
   1 -16  -7 1015.63 1075.16   4
   1  16  -7 1000.86 403.305   2
  -1  16   7 2797.08 1667.96   2
  -1 -16   6 28290.7 3340.38   4
  -1 -16   6 24330.6 3612.80   3
   1  16  -6 26270.3 2561.27   2
   1 -16  -6 23137.3 3833.17   4
  -1  16   6 23195.7 3809.54   2
  -1 -16   5 1135.67 672.074   4
  -1  16   5 155.110 1231.43   2
  -1 -16   5 947.284 751.103   3
   1  16  -5 1313.85 563.190   2
   1 -16  -5-299.897 720.090   4
   1 -16  -5 216.888 511.041   1
  -1 -16   4 4279.68 1252.49   4
  -1  16   4 5323.51 1886.73   2
   1 -16  -4 5875.53 1904.48   4
   1  16  -4 8840.28 1692.00   2
  -1 -16   4 8539.41 2104.11   3
   1 -16  -3-1091.22 1163.66   4
   1  16  -3 738.380 942.114   2
  -1 -16   3-237.613 528.678   4
   1 -16  -2 87260.6 7268.53   4
   1  16  -2 87472.1 6378.73   2
  -1 -16   2 87374.7 6938.23   4
  -1 -16   1 1028.26 522.909   4
   1 -16  -1 2300.20 1092.71   4
   1  16  -1 1207.21 660.034   2
  -1 -16   0 119791. 7711.43   1
  -1 -16   0 103934. 7878.76   4
   1 -16   0 98905.8 7501.94   4
   1  16   0 100778. 7315.68   2
  -1 -16  -1 245.962 757.496   4
   1  16   1 230.809 639.952   2
   1 -16   1 1223.47 880.044   4
   1  16   2 12277.3 2558.87   2
  -1 -16  -2 15567.8 2994.20   4
  -1 -16  -3 279.622 418.266   1
   1  16   3-338.090 570.795   2
  -1 -16  -3 1054.29 975.123   4
   1  16   4 22741.5 3528.69   2
   1 -16   4 22987.1 3135.78   3
  -1 -16  -4 22021.5 3538.96   4
  -1 -16  -5 32.7615 873.431   4
   1  16   5-112.721 771.170   2
   1 -16   5 427.394 433.228   3
   1 -16   6 107008. 7478.33   3
   1  16   6 130660. 9188.32   2
  -1 -16  -6 119677. 8908.64   4
   1 -16   7 930.173 805.824   3
  -1 -16  -7 2738.34 1272.10   4
   1  16   7 1210.34 817.775   2
   1  16   8 50463.0 5676.25   2
  -1 -16  -8 52030.5 5793.48   4
   1 -16   8 45689.0 4750.44   3
  -1 -16  -9-1077.58 948.927   4
   1  16   9 228.389 578.462   2
   1  16  10 623.083 581.763   2
   1 -16  10 2208.07 1132.64   3
  -1 -16 -10 17.0544 718.563   4
  -1 -16 -11 115.227 514.925   4
   1  16  11 1060.94 1205.38   2
   1 -16  11-935.416 874.920   3
   1  16  12 7396.69 2206.99   2
   1 -16  12 7967.36 2064.49   3
  -1 -16 -12 9518.08 2466.43   4
   1  16  13 2087.42 1248.58   2
  -1 -16 -13-756.064 1012.95   4
   1 -16  13 1130.38 965.282   3
  -1 -17  13 389.222 1104.25   3
  -1  17  13-1787.83 1258.95   2
  -1  17  12 14590.7 3106.51   2
  -1 -17  12 17078.9 3176.77   3
  -1 -17  11-515.064 532.437   3
  -1  17  11 1976.64 1366.36   2
  -1 -17  10 9587.95 2310.10   3
  -1  17  10 8640.55 2314.70   2
  -1 -17   9 270.269 1081.77   3
  -1  17   9-978.221 883.499   2
  -1 -17   8 1752.78 1162.10   3
  -1 -17   8-64.6561 725.618   4
  -1  17   8 252.474 839.119   2
  -1 -17   7 380.830 323.196   4
  -1 -17   7 805.968 985.489   3
  -1  17   7-248.383 760.294   2
   1  17  -6 33615.8 3014.29   2
  -1 -17   6 34898.3 4476.21   3
  -1  17   6 33237.5 4657.34   2
   1 -17  -6 37209.9 4795.45   4
  -1 -17   6 35327.5 3839.96   4
  -1 -17   5 1461.94 1083.08   3
   1  17  -5 874.722 749.659   2
  -1  17   5 483.174 917.401   2
   1 -17  -5 1381.65 965.502   4
  -1 -17   5 1401.94 688.367   4
   1  17  -4 73855.1 5379.41   2
  -1 -17   4 66243.2 5808.76   4
   1 -17  -4 71522.5 6829.95   4
  -1  17   4 69441.7 6460.82   2
  -1  17   3 1321.55 857.576   2
  -1 -17   3 1130.29 617.496   4
   1  17  -3 1025.76 746.465   2
  -1 -17   2 29041.7 3877.27   4
   1  17  -2 25303.7 3325.28   2
   1 -17  -2 25630.9 3904.46   4
   1 -17  -1 357.871 717.502   4
  -1 -17   1 671.736 665.455   4
  -1 -17   0 19046.1 3260.45   4
   1 -17   0 21947.4 3315.18   4
   1  17   0 21335.7 3172.98   2
  -1 -17  -1 3100.86 1504.72   4
   1  17   1 1152.43 856.428   2
   1  17   2 128382. 8943.93   2
  -1 -17  -2 136420. 9436.85   4
   1  17   3 1114.82 959.400   2
  -1 -17  -3-219.119 870.951   4
  -1 -17  -4 55716.7 5946.40   4
   1  17   4 54639.9 5690.57   2
   1 -17   5 10079.3 2183.04   3
   1  17   5 6562.08 2172.62   2
  -1 -17  -5 6551.42 1999.21   4
   1 -17   6 1275.01 1040.27   3
   1  17   6 1075.23 612.457   2
  -1 -17  -6-860.867 833.597   4
   1  17   7-577.792 526.082   2
   1 -17   7 491.831 536.915   3
  -1 -17  -8 7919.20 2312.94   4
   1  17   8 8182.44 2217.48   2
   1 -17   8 6282.18 1748.01   3
   1  17   9 443.837 769.520   2
   1 -17   9-1087.77 907.921   3
  -1 -17  -9 145.382 693.205   4
   1  17  10 50594.2 5899.04   2
   1 -17  10 53205.3 5299.13   3
  -1 -17 -10 45178.9 5506.20   4
  -1 -17 -11 999.438 586.661   4
   1  17  11 1919.88 1305.96   2
   1 -17  11 689.220 675.880   3
  -1 -17 -12 23323.0 3754.79   4
   1 -17  12 22215.1 3482.73   3
   1  17  12 22039.4 3932.02   2
  -1 -17 -13 548.715 495.784   4
   1 -17  13-1299.57 916.865   3
   1  17  13 470.479 809.224   2
  -1 -18  12 803.819 954.981   3
  -1  18  12 431.659 923.154   2
  -1  18  11 3952.24 1652.23   2
  -1 -18  11 6729.16 2065.64   3
  -1  18  10 21074.1 3836.17   2
  -1 -18  10 20994.7 3540.64   3
  -1  18   9 1293.70 1120.92   2
  -1 -18   9 1770.08 1193.42   3
  -1 -18   8 15411.2 2332.89   4
  -1 -18   8 16831.4 3148.09   3
  -1  18   8 16136.6 3209.61   2
  -1 -18   7 1063.53 911.917   3
  -1 -18   7 617.005 785.692   4
  -1  18   7 194.040 552.244   2
  -1 -18   6 5967.83 1877.58   3
   1  18  -6 7777.75 1528.72   2
  -1  18   6 10593.5 2531.34   2
  -1 -18   6 7625.67 1732.19   4
  -1  18   5 11543.7 2734.40   2
  -1 -18   5 11459.7 2308.62   4
   1  18  -5 12240.5 1970.27   2
   1 -18  -5 11000.9 2521.95   4
   1  18  -4 7887.97 1691.46   2
  -1 -18   4 4662.78 1482.77   4
   1 -18  -4 7576.78 2167.38   4
  -1  18   4 5957.97 1947.41   2
   1 -18  -3 35336.9 4610.77   4
   1  18  -3 33305.4 3733.38   2
  -1  18   3 37837.5 4658.94   2
  -1 -18   3 30263.0 3903.90   4
  -1 -18   2 58168.4 5759.82   4
   1  18  -2 68214.5 5643.55   2
  -1  18   2 77129.5 6609.69   2
   1 -18  -2 65231.7 6306.20   4
  -1 -18   1 808.226 756.120   4
   1 -18  -1 2058.45 1013.57   4
   1  18  -1 1792.53 890.678   2
   1  18   0 32790.7 4183.30   2
  -1 -18   0 37990.4 4585.87   4
  -1 -18  -1 7208.55 2004.96   4
   1  18   1 7597.33 2080.24   2
  -1 -18  -2 4913.09 1747.92   4
   1  18   2 3808.23 1466.81   2
  -1 -18  -3 18062.7 3370.22   4
   1  18   3 23796.7 3684.02   2
  -1 -18  -4 7507.17 2073.89   4
   1  18   4 9976.98 2486.83   2
   1  18   5 7904.96 2320.85   2
  -1 -18  -5 8066.14 2180.96   4
  -1 -18  -6 59179.5 6402.89   4
   1  18   6 64881.9 6499.91   2
   1 -18   6 64297.9 5726.14   3
  -1 -18  -7 4044.49 1635.85   4
   1 -18   7 2105.12 1068.52   3
   1  18   8 18412.2 3492.33   2
  -1 -18  -8 20616.8 3690.48   4
   1 -18   8 18132.1 2962.82   3
   1 -18   9 15828.1 2879.03   3
  -1 -18  -9 12193.9 3013.83   4
   1  18   9 12832.0 2986.30   2
  -1 -18 -10-109.492 904.057   4
   1  18  10 1570.63 1288.99   2
   1 -18  10 1235.62 744.504   3
  -1 -18 -11 6510.13 2081.67   4
   1  18  11 4272.09 1925.90   2
   1 -18  11 3429.47 1205.92   3
  -1 -19  11 13094.7 2728.54   3
  -1  19  11-1094.67 1062.18   2
  -1 -19  10 7864.60 2215.47   3
  -1  19  10 8809.81 2553.53   2
  -1  19   9 15710.1 3292.07   2
  -1 -19   9 22164.3 3641.96   3
  -1  19   8-8.96802 599.105   2
  -1 -19   8 892.455 830.921   3
  -1 -19   7 35041.9 3783.75   4
  -1 -19   7 33938.7 4419.04   3
  -1  19   7 25240.4 4266.75   2
  -1 -19   6 27546.6 3491.39   4
  -1  19   6 30881.3 4396.47   2
  -1 -19   5 777.816 463.164   4
   1  19  -5 113.959 452.578   2
  -1  19   5 138.339 772.725   2
   1  19  -4 14146.8 2359.82   2
  -1  19   4 16628.9 3169.62   2
  -1 -19   4 14079.2 2594.13   4
   1  19  -3 3476.84 1120.26   2
  -1 -19   3 3539.02 1360.35   4
  -1  19   3 3092.44 1275.88   2
  -1 -19   2 3125.94 1321.34   4
   1  19  -2 3994.53 1302.68   2
  -1  19   2 4498.56 1797.98   2
  -1 -19   1 17652.5 3104.74   4
   1  19  -1 19086.9 3079.75   2
  -1  19   1 24390.0 3614.89   2
  -1 -19   0 521.296 663.650   4
  -1  19   0 103.140 442.708   2
   1  19   1 18365.8 3253.76   2
  -1 -19  -1 22357.0 3699.01   4
  -1 -19  -2 31504.7 4474.85   4
   1  19   2 28665.8 4122.41   2
  -1  19  -2 34589.6 4212.47   2
   1  19   3 289.630 955.105   2
  -1 -19  -3-871.988 897.341   4
   1  19   4 32746.6 4488.01   2
  -1 -19  -4 26321.9 4147.99   4
  -1  19  -4 33177.1 3833.68   2
  -1 -19  -5 10712.0 2649.75   4
   1  19   5 16259.8 3218.91   2
  -1  19  -5 17366.4 2694.81   2
   1  19   6 5749.61 1971.97   2
  -1 -19  -6 5776.65 1979.51   4
   1 -19   7 11355.5 2358.63   3
   1  19   7 15675.1 3133.80   2
  -1 -19  -7 14832.2 3078.35   4
   1 -19   8 988.093 931.198   3
   1  19   8-503.200 1303.11   2
  -1 -19  -8-204.282 939.144   4
  -1 -19  -9 1651.80 1399.38   4
   1 -19   9 3509.18 1091.53   3
   1  19   9-84.1073 1228.99   2
   1 -19  10 20263.2 3257.55   3
   1  19  10 23877.8 4067.57   2
  -1 -19 -10 23885.3 4001.04   4
  -1 -20   9 5472.31 1752.75   3
  -1  20   9 2911.85 1681.32   2
  -1  20   8 9537.57 2519.80   2
  -1 -20   8 7983.46 1996.09   3
  -1  20   7 6620.45 2080.73   2
  -1 -20   6 3349.17 1272.99   4
  -1  20   6 2057.57 1362.68   2
  -1  20   5 31906.0 4549.84   2
  -1 -20   5 29685.3 3867.98   4
  -1 -20   4 2272.97 1223.78   4
   1  20  -4 3615.56 1027.04   2
  -1  20   4 2574.61 1423.32   2
  -1 -20   3 19419.2 3192.62   4
   1  20  -3 22038.8 3126.48   2
  -1  20   3 23879.6 3925.88   2
   1  20  -2 19446.1 3028.04   2
  -1 -20   2 18543.0 3247.83   4
  -1  20   2 19268.2 3362.07   2
  -1  20   1 272.050 585.028   2
  -1 -20   1 1120.54 773.329   4
   1  20  -1 685.796 860.424   2
   1  20   0 16335.1 2854.33   2
  -1 -20   0 15280.5 2980.00   4
  -1  20   0 10503.8 2408.81   2
  -1  20  -1 10205.6 2345.51   2
  -1 -20  -1 10545.3 2587.05   4
   1  20   1 12778.4 2618.01   2
  -1  20  -2 169.981 835.177   2
   1  20   2 404.555 812.292   2
  -1 -20  -2 303.663 750.426   4
  -1  20  -3 12708.7 2397.43   2
   1  20   3 11161.6 2525.48   2
  -1 -20  -3 11242.5 2681.26   4
  -1 -20  -4-850.469 897.884   4
   1  20   4 185.028 1015.46   2
  -1  20  -4 243.070 569.893   2
  -1  20  -5 20430.7 2931.20   2
   1  20   5 15325.1 3086.46   2
  -1 -20  -5 14865.5 3121.17   4
   1  20   6 7542.19 2186.38   2
  -1 -20  -6 8549.38 2492.78   4
   1 -20   7 140.483 529.066   3
  -1 -20  -7-249.435 677.430   4
   1 -20   8 11300.1 2446.45   3
   1  20   8 8648.30 2287.30   2
  -1 -20  -8 14615.9 3192.76   4
   1 -20   9 21850.7 3425.65   3
   1  20   9 18329.7 3434.01   2
  -1 -20  -9 19108.8 3747.26   4
  -1  21   7 38852.2 5088.18   2
  -1 -21   6 3582.61 1297.89   4
  -1  21   6 1818.59 1160.57   2
  -1  21   5 808.464 964.649   2
  -1 -21   5-591.842 636.536   4
  -1  21   4 2684.75 1319.17   2
  -1 -21   4 668.178 468.481   4
   1  21  -3 9108.07 1949.82   2
  -1 -21   3 9440.64 2228.45   4
  -1  21   3 8570.26 2362.69   2
   1  21  -2-1033.83 775.429   2
  -1 -21   2 229.915 614.391   4
   1  21  -1 23183.2 3511.46   2
  -1  21   1 18981.4 3294.38   2
  -1 -21   1 21486.4 3560.79   4
   1  21   0-908.944 768.112   2
  -1 -21   0 784.554 926.945   4
  -1  21   0-1185.78 871.930   2
  -1 -21  -1 19168.5 3362.68   4
  -1  21  -1 17105.8 2927.41   2
   1  21   1 17693.6 3244.30   2
  -1  21  -2 2572.46 1310.64   2
   1  21   2 2324.22 1220.54   2
  -1 -21  -2 2614.13 1218.80   4
  -1 -21  -3-506.238 954.728   4
   1  21   3-183.160 863.356   2
  -1  21  -3 1604.44 826.855   2
  -1  21  -4 2491.52 1141.18   2
   1  21   4 1098.76 551.049   2
   1  21   5 16019.8 3331.17   2
  -1 -21  -5 16521.9 3395.44   4
  -1 -21  -6-912.879 759.386   4
   1  21   6-3079.42 1473.17   2
   1  21   7 23425.7 3893.55   2
  -1 -21  -7 25457.1 4217.73   4
  -1 -22   5 28286.8 3740.03   4
  -1  22   5 23755.6 3958.16   2
  -1 -22   4 3670.41 1417.56   4
  -1  22   4 2666.74 1100.61   2
  -1 -22   3 24480.4 3701.27   4
  -1  22   3 29131.5 4225.66   2
  -1 -22   2-1356.54 1282.60   4
  -1  22   2-1311.61 937.292   2
   1  22  -2-1816.13 991.445   2
  -1 -22   1 32.9696 481.135   4
   1  22  -1-1357.47 932.725   2
  -1  22   1-333.165 792.498   2
  -1  22   0-91.5354 490.836   2
  -1 -22   0 199.778 995.848   4
   1  22   0-1484.38 970.210   2
  -1  22  -1 15467.5 2800.61   2
   1  22   1 12157.5 2682.06   2
  -1 -22  -1 15285.6 3174.03   4
  -1 -22  -2-967.840 876.984   4
   1  22   2-1071.33 1311.50   2
  -1  22  -2 467.804 413.808   2
  -1 -22  -3 25974.5 4075.29   4
   1  22   3 20828.5 3687.51   2
  -1 -22  -4 187.083 613.332   4
   1  22   4-331.885 1335.70   2
  -2   0  20 624.120 851.460   3
  -2   0  19 266.294 918.324   3
  -2   0  18 47737.0 6281.20   3
  -2   0  17 1389.94 885.220   3
  -2   0  17-185.058 312.065   2
  -2   0  16 50147.2 3814.56   2
  -2   0  16 64492.0 6731.59   3
  -2   0  15-205.508 258.686   4
  -2   0  15-118.606 325.446   2
  -2   0  15-850.688 1181.47   3
  -2   0  14 10180.4 1635.95   4
  -2   0  14 10864.8 1672.31   2
  -2   0  14 15057.8 2970.22   3
  -2   0  13 225.607 320.007   2
  -2   0  13-397.305 363.217   4
  -2   0  13-668.496 693.999   3
  -2   0  12 8441.46 1510.86   4
  -2   0  12 10040.4 1537.91   2
  -2   0  12 12486.1 2513.43   3
  -2   0  11 484.493 485.698   4
  -2   0  11 86.2441 387.167   2
  -2   0  11 489.275 645.477   3
  -2   0  10 51330.1 3637.80   4
  -2   0  10 52560.0 4608.79   3
  -2   0  10 53353.8 3617.74   2
  -2   0   9-407.041 641.514   3
  -2   0   8 85819.2 5390.60   3
  -2   0   7-65.2340 350.505   3
  -2   0   6 11650.8 1615.96   3
  -2   0   5-323.693 509.957   3
  -2   0   4 148929. 6182.52   3
  -2   0   3 200.688 272.036   3
   2   0  -3 0.80432 221.134   3
  -2   0   2 464871. 14227.0   3
   2   0  -2 471385. 14227.9   3
  -2   0   1-139.361 394.870   1
  -2   0   1-152.277 193.183   3
   2   0  -1 95.2807 161.696   3
   2   0   0 955279. 27469.9   3
  -2   0   0 999999. 28360.0   1
  -2   0  -1 264.521 315.440   1
   2   0   1-86.3278 335.310   2
   2   0   1-326.891 279.004   1
  -2   0  -2 8878.51 1101.01   1
   2   0   2 9664.11 1266.20   2
   2   0   2 10044.4 1215.49   1
   2   0   3 153.977 303.249   2
  -2   0  -3 79.5245 285.572   1
   2   0   3-31.5818 233.688   1
  -2   0  -4 238095. 8582.39   4
   2   0   4 236381. 9131.80   2
  -2   0  -4 228492. 9045.98   2
   2   0   4 257217. 9353.15   1
  -2   0  -5 459.711 342.096   2
  -2   0  -5 99.4185 248.509   4
   2   0   5 710.366 490.065   2
   2   0   5 39.4844 297.101   1
  -2   0  -6 291861. 10273.0   4
  -2   0  -6 304191. 11288.1   2
   2   0   6 298613. 11268.1   2
   2   0   6 305168. 11769.8   1
  -2   0  -7 375.927 290.495   4
   2   0   7 21.8345 264.233   2
  -2   0  -7-398.415 452.066   2
  -2   0  -8 69811.8 4596.76   2
  -2   0  -8 73132.8 3921.81   4
   2   0   8 77593.0 4786.71   2
   2   0   9 98.3180 359.429   2
  -2   0  -9 72.9616 159.359   2
  -2   0 -10 204.093 195.961   4
   2   0  10 1242.36 536.536   2
   2   0  11 589.247 650.534   2
  -2   0 -11 311.084 280.940   4
  -2   0 -12 104654. 5049.44   4
   2   0  12 103084. 6246.97   2
  -2   0 -12 100347. 6367.10   2
   2   0  13 448.479 581.146   2
  -2   0 -13 84.6062 334.727   4
   2   0  14 58756.6 4665.75   2
   2   0  15 950.864 535.604   2
   2   0  16 2277.57 1030.83   2
   2   0  17 615.565 550.960   2
   2   0  18 1838.20 852.921   2
   2   0  19-1166.23 1271.16   3
  -2   1  20 60136.8 7516.92   3
  -2  -1  20 63218.7 7681.81   3
  -2  -1  19 8612.45 2649.73   3
  -2   1  19 15120.3 3681.76   3
  -2   1  18 13998.1 2065.23   2
  -2  -1  18 19562.3 3995.82   3
  -2   1  18 20546.4 4001.30   3
  -2  -1  17 16692.1 3600.23   3
  -2   1  17 14161.6 3312.29   3
  -2  -1  17 9920.76 1506.37   2
  -2   1  17 8753.32 1619.35   2
  -2   1  16 459.939 379.084   2
  -2  -1  16 83.6437 312.620   2
  -2   1  16-325.570 919.926   3
  -2   1  15 754.072 519.681   4
  -2   1  15 2302.40 1356.76   3
  -2  -1  15 1057.37 980.554   3
  -2   1  15 4350.49 1135.80   2
  -2  -1  15 3438.74 868.351   2
  -2  -1  15 2109.26 694.571   4
  -2  -1  14 19636.5 2119.41   2
  -2   1  14 25179.0 2763.77   4
  -2   1  14 25741.2 2741.75   2
  -2   1  14 30180.6 4266.09   3
  -2  -1  14 25598.2 3757.27   3
  -2  -1  14 27059.7 2533.39   4
  -2  -1  13 2606.21 1314.91   3
  -2  -1  13 1189.20 577.807   4
  -2   1  13 3525.62 1473.53   3
  -2   1  13 1069.30 639.310   2
  -2   1  13 1384.17 614.591   4
  -2  -1  13 945.086 428.829   2
  -2  -1  12 71982.5 4394.84   4
  -2   1  12 69043.3 4718.11   2
  -2   1  12 73498.7 4920.50   4
  -2  -1  12 79775.5 4427.97   2
  -2   1  12 82781.7 6543.50   3
  -2  -1  12 84899.9 6474.01   3
  -2  -1  11 5627.48 1059.15   4
  -2   1  11 8278.58 1944.21   3
  -2  -1  11 6957.76 1728.66   3
  -2   1  11 5734.28 1248.75   4
  -2  -1  11 4837.35 985.700   2
  -2   1  11 6510.32 1358.91   2
  -2   1  10 13468.0 1853.14   4
  -2  -1  10 14510.8 1701.40   4
  -2  -1  10 17177.7 2563.48   3
  -2   1  10 12325.3 1804.23   2
  -2  -1  10 14513.3 1629.13   2
  -2   1   9 4078.70 1006.65   4
  -2  -1   9 2165.46 884.119   3
  -2  -1   9 4809.28 894.515   2
  -2  -1   8 26419.0 2792.41   3
  -2  -1   7 4142.07 1105.39   3
  -2  -1   6 127580. 6293.96   3
  -2   1   5 285.005 307.476   3
  -2  -1   5 530.413 481.025   3
  -2   1   4 193491. 7424.36   3
  -2  -1   4 213564. 8168.98   3
   2   1  -4 210803. 8075.01   3
  -2  -1   3 110697. 4905.22   3
   2   1  -3 108796. 4829.54   3
  -2   1   3 96569.1 4173.78   3
   2   1  -2 21307.8 1680.81   3
  -2  -1   2 20266.8 1643.16   3
  -2   1   2 21114.5 1409.57   3
   2  -1  -2 20581.0 1320.18   3
  -2   1   2 24228.9 2175.70   1
   2   1  -1 159976. 5939.89   3
  -2  -1   1 162239. 5974.62   3
  -2  -1   1 152844. 5908.52   2
   2  -1  -1 160245. 5072.73   3
  -2   1   1 178267. 6755.21   1
  -2   1   1 157345. 5032.88   3
   2   1   0 343588. 11726.9   2
   2   1   0 346801. 11537.6   3
  -2  -1   0 387082. 11800.4   1
  -2   1   0 380793. 12239.1   1
   2   1   1 370.098 321.643   2
  -2   1  -1 284.740 452.297   1
   2   1   1 116.112 153.049   1
  -2  -1  -1 462.339 241.770   1
   2   1   2 355073. 11154.7   1
  -2   1  -2 375175. 12078.9   1
   2  -1   2 366542. 12137.2   1
   2   1   2 360057. 11969.0   2
  -2  -1  -3 639.437 329.083   4
  -2  -1  -3 1055.80 400.558   1
  -2   1  -3 791.545 382.915   2
   2   1   3 945.960 483.946   2
   2   1   3 1274.18 406.172   1
   2  -1   3 1483.66 622.888   2
   2  -1   3 1421.58 603.019   1
  -2   1  -3 333.199 314.202   1
  -2  -1  -4 104215. 4933.64   4
   2   1   4 108751. 5374.68   2
  -2   1  -4 102702. 5039.92   2
   2   1   4 115454. 4938.36   1
   2  -1   4 102677. 5116.35   2
   2  -1   4 105255. 5468.06   1
   2  -1   5 41959.3 3372.07   1
   2  -1   5 38580.9 2894.94   2
  -2   1  -5 38434.3 2381.78   4
  -2  -1  -5 43514.4 3154.54   2
   2   1   5 42059.6 3113.91   2
  -2  -1  -5 39223.7 2729.01   4
  -2   1  -5 37144.7 2821.02   2
   2   1   5 35293.6 2701.89   1
   2   1   6 419.089 295.873   2
  -2   1  -6 458.547 296.720   2
   2  -1   6 787.271 263.864   2
  -2  -1  -6 759.635 578.309   2
  -2  -1  -6 564.919 272.729   4
   2   1   6 535.990 395.848   1
  -2   1  -6 470.051 219.051   4
   2  -1   6 965.331 604.851   1
   2  -1   7 10021.5 1508.42   2
  -2  -1  -7 8899.60 1573.47   2
  -2   1  -7 11007.4 1168.40   4
   2   1   7 10173.1 1625.02   2
  -2   1  -7 12117.9 1658.91   2
  -2  -1  -7 8773.09 1265.57   4
   2  -1   8 153599. 5964.05   2
  -2  -1  -8 153091. 5342.52   4
  -2   1  -8 152703. 4384.45   4
   2   1   8 156968. 6424.40   2
   2  -1   9 8330.02 1397.87   2
   2   1   9 10960.0 1805.39   2
  -2  -1  -9 9212.73 1384.30   4
  -2   1  -9 9136.80 1136.86   4
   2   1  10 127830. 6591.29   2
  -2   1 -10 131871. 4954.22   4
   2  -1  10 123210. 6202.71   2
  -2  -1 -10 116045. 5482.44   4
  -2   1 -11 21644.4 1811.94   4
   2   1  11 22854.9 2660.38   2
   2  -1  11 23545.0 2619.71   2
  -2  -1 -11 17981.7 1999.05   4
  -2  -1 -11 19245.1 2594.84   2
   2  -1  12 7604.71 1674.72   2
  -2  -1 -12 5404.97 1022.21   4
   2   1  12 5384.89 1332.66   2
  -2   1 -12 6961.16 1000.50   4
  -2  -1 -13 2387.21 739.882   4
   2   1  13 2368.35 862.012   2
  -2   1 -13 2032.76 673.853   2
   2  -1  13 3189.62 993.066   2
  -2  -1 -14 3586.96 885.702   4
   2  -1  14 1155.83 522.400   2
   2   1  14 2911.15 1059.91   2
   2   1  15-207.784 424.744   2
   2  -1  15 457.240 448.769   2
   2   1  16 22783.7 2969.39   2
   2  -1  16 24480.6 2944.57   2
   2   1  17 1375.88 774.368   2
   2  -1  17 358.356 511.460   2
   2  -1  17 1321.61 1494.79   3
   2  -1  18 15554.0 3394.94   3
   2  -1  18 11878.5 2043.49   2
   2   1  18 10710.7 2147.43   2
   2  -1  19 109.488 600.223   3
  -2  -2  20 1563.81 1030.02   3
  -2   2  20 864.841 768.511   3
  -2  -2  19 7087.99 2527.98   3
  -2   2  19 8291.49 2806.44   3
  -2   2  18 7880.87 1585.73   2
  -2  -2  18 14988.1 3439.07   3
  -2   2  18 15024.4 3570.02   3
  -2   2  17 177.452 433.507   2
  -2   2  17-540.981 759.318   3
  -2  -2  17 429.990 968.269   3
  -2  -2  16 47322.9 3209.76   2
  -2  -2  16 63799.2 6593.88   3
  -2   2  16 57014.2 6429.76   3
  -2   2  16 51408.7 4279.49   2
  -2  -2  15 10740.9 1409.08   2
  -2   2  15 14970.2 3152.79   3
  -2   2  15 9668.22 1744.45   2
  -2   2  15 11059.1 1803.87   4
  -2  -2  15 14608.8 3023.36   3
  -2   2  14 14603.2 2173.75   4
  -2   2  14 15004.5 2210.32   2
  -2  -2  14 21658.4 3510.89   3
  -2  -2  14 14344.2 1592.94   2
  -2  -2  14 16215.9 1766.99   4
  -2  -2  13 19232.9 1926.99   4
  -2   2  13 17673.5 2402.11   4
  -2   2  13 18393.8 2388.82   2
  -2  -2  13 14764.1 2657.69   3
  -2  -2  13 17284.7 1725.49   2
  -2  -2  12 3710.54 841.027   4
  -2   2  12 5887.23 1294.30   4
  -2  -2  12 4689.36 877.269   2
  -2  -2  12 5236.92 1634.47   3
  -2   2  12 5526.24 1313.83   2
  -2   2  11 16057.4 2233.05   4
  -2  -2  11 18659.2 1695.65   2
  -2   2  11 12231.0 2008.06   2
  -2  -2  11 15383.2 1694.41   4
  -2  -2  11 14134.3 2318.45   3
  -2  -2  10 66750.2 5174.40   3
  -2  -2  10 67634.2 3495.20   2
  -2   2  10 63023.4 4479.76   2
  -2   2  10 63872.3 4529.02   4
  -2   2   9 2508.87 763.395   4
  -2  -2   9 358.406 514.990   3
  -2  -2   9 1820.22 443.986   2
  -2   2   8 141316. 6925.09   4
  -2  -2   8 136174. 7245.39   3
  -2  -2   7 13716.8 1929.36   3
  -2  -2   6 12397.0 1755.43   3
  -2  -2   5 75941.6 4581.23   3
  -2  -2   4 53482.8 3545.87   3
  -2  -2   3 13069.9 1099.74   2
  -2   2   3 13431.4 1716.13   1
  -2  -2   3 13532.7 1566.70   3
  -2  -2   2 110928. 4297.91   2
  -2   2   2 100660. 3715.48   3
  -2  -2   2 105905. 4805.01   3
   2   2  -1 17576.8 1537.58   2
  -2   2   1 22431.2 2007.43   1
  -2  -2   1 19655.2 1545.72   2
  -2  -2   1 21394.4 1810.87   3
  -2   2   0 53410.3 3302.46   1
   2   2   0 46176.4 2807.86   2
  -2  -2  -1 6581.68 773.668   1
   2   2   1 5341.53 920.085   2
  -2   2  -1 6633.79 1084.14   1
  -2   2  -2 7367.01 1301.36   1
   2   2   2 7291.91 1120.21   2
  -2  -2  -2 6048.20 744.248   1
   2   2   2 8281.23 808.680   1
   2   2   3 103309. 4046.76   1
   2  -2   3 113853. 5679.15   1
  -2   2  -3 104599. 5206.32   1
  -2   2  -3 100644. 4816.33   2
  -2  -2  -3 94356.7 4948.41   4
   2   2   3 105192. 5156.41   2
   2   2   4 205866. 8287.81   2
   2  -2   4 219365. 8905.91   1
   2   2   4 175511. 6842.22   1
  -2   2  -4 189704. 7678.97   2
  -2  -2  -4 196849. 7923.62   4
   2  -2   4 209405. 7867.69   2
   2  -2   5 254.111 358.679   2
   2  -2   5 1613.58 835.641   1
   2   2   5 1546.37 561.389   2
  -2   2  -5 1177.14 456.007   2
   2   2   5 768.573 326.658   1
  -2  -2  -5 505.713 382.526   2
  -2  -2  -5 1407.89 545.334   4
   2   2   6 186887. 8280.91   2
  -2  -2  -6 191032. 8393.38   2
   2   2   6 179926. 7730.05   4
   2   2   6 147883. 7061.91   1
  -2   2  -6 180734. 7662.57   2
   2  -2   6 190670. 7819.58   2
   2  -2   6 225417. 9687.02   1
  -2  -2  -6 185568. 7767.45   4
  -2   2  -6 190944. 6572.12   4
  -2   2  -7 43879.3 3198.17   2
   2   2   7 41496.5 3171.04   4
   2   2   7 43032.4 3516.65   2
  -2  -2  -7 47916.2 3349.61   4
   2  -2   7 50085.6 3420.94   2
  -2   2  -7 45184.8 2372.61   4
  -2   2  -8 27289.5 1718.78   4
   2  -2   8 28299.9 2595.48   2
   2   2   8 29049.2 2551.97   4
  -2   2  -8 27968.0 2573.10   2
  -2  -2  -8 24690.9 2462.33   4
   2   2   8 28021.0 2811.80   2
  -2  -2  -9 11020.0 1608.80   4
   2   2   9 10615.1 1793.12   2
   2   2   9 11955.9 1714.02   4
  -2   2  -9 11820.5 1742.84   2
   2  -2   9 11617.1 1724.26   2
  -2   2  -9 9360.04 1020.63   4
  -2   2 -10 1316.64 404.583   4
  -2  -2 -10 822.363 540.342   4
   2  -2  10 1581.00 645.507   2
  -2   2 -10 920.215 477.707   2
   2   2  10 668.375 417.215   2
  -2  -2 -11 6556.04 1237.08   4
  -2   2 -11 8700.83 950.221   4
  -2  -2 -11 6664.77 1599.40   2
   2   2  11 7990.88 1635.68   2
   2  -2  11 8550.88 1523.86   2
   2   2  12 35503.0 3592.78   2
   2  -2  12 41077.1 3469.72   2
   2   2  13 3052.66 1092.18   2
   2  -2  13 3180.86 1030.67   2
   2  -2  14 61211.2 4262.32   2
   2   2  14 54223.2 4469.23   2
  -2   2 -14 53172.9 4041.14   2
   2  -2  15 11947.2 2759.62   3
   2   2  15 13299.7 2161.94   2
   2  -2  15 13325.2 2031.71   2
   2   2  16 7058.27 1636.72   2
   2  -2  16 9934.42 1759.97   2
   2  -2  16 6508.62 2088.44   3
   2  -2  17 15594.3 2277.69   2
   2   2  17 16986.0 2677.49   2
   2  -2  17 16565.3 3486.25   3
   2   2  18 4970.96 1420.47   2
   2  -2  18 2184.24 1354.13   3
   2   2  19 3055.17 1178.43   2
   2  -2  19 2504.36 1505.60   3
  -2  -3  20 13569.6 3311.42   3
  -2   3  20 14416.6 3618.18   3
  -2  -3  19 12181.0 3060.13   3
  -2   3  19 9167.21 2932.31   3
  -2   3  18 4265.36 2095.51   3
  -2   3  18 6282.46 1536.09   2
  -2  -3  18 5893.68 2184.11   3
  -2   3  17 30290.4 3376.71   2
  -2   3  17 34019.0 5182.95   3
  -2  -3  17 31358.0 4814.83   3
  -2   3  16 341.853 441.971   2
  -2  -3  16 854.932 531.682   3
  -2   3  16 1643.12 1295.30   3
  -2   3  15 17629.8 2519.35   2
  -2  -3  15 22854.8 3751.03   3
  -2  -3  15 18504.6 1659.27   2
  -2  -3  14 28322.0 2073.47   2
  -2   3  14 28415.9 3232.27   4
  -2  -3  14 29484.6 2243.28   4
  -2   3  14 25776.8 2990.17   2
  -2  -3  14 32115.4 4201.05   3
  -2   3  13-548.900 441.733   4
  -2  -3  13 108.780 278.490   2
  -2  -3  13 235.714 199.882   4
  -2  -3  13 301.632 543.333   3
  -2   3  13 288.758 369.778   2
  -2   3  12 83868.0 5610.30   2
  -2  -3  12 83601.6 3812.98   2
  -2  -3  12 74661.7 6108.30   3
  -2  -3  12 86092.1 4252.64   4
  -2   3  12 89052.6 5941.53   4
  -2  -3  11 66885.4 5490.88   3
  -2   3  11 67087.0 4916.34   2
  -2  -3  11 70548.3 3307.54   2
  -2   3  11 72395.3 5201.33   4
  -2  -3  10 15250.2 2400.47   3
  -2   3  10 15122.4 2209.08   4
  -2  -3  10 15808.4 1310.76   2
  -2  -3   9 152975. 8337.52   3
  -2  -3   9 165162. 5755.58   2
  -2   3   9 158905. 8046.24   4
  -2  -3   8 49512.5 2368.26   2
  -2  -3   8 47771.7 4009.44   3
  -2   3   8 48410.8 3847.73   4
  -2   3   7 113841. 6119.24   4
  -2  -3   7 108780. 6248.54   3
  -2  -3   6 127954. 6695.57   3
  -2   3   6 130964. 6483.24   4
  -2  -3   5 583.354 201.568   2
  -2  -3   5 860.217 326.294   3
  -2  -3   4 156778. 7178.99   3
  -2  -3   4 151653. 5254.02   2
  -2  -3   3 83253.3 3405.07   2
  -2  -3   3 80909.0 4547.75   3
  -2  -3   2 76792.6 3437.78   2
  -2  -3   2 79026.9 4237.22   3
  -2   3   2 88641.9 4689.14   1
   2   3  -2 83484.5 3608.92   2
  -2   3   1 145397. 6306.91   1
   2   3  -1 134034. 5321.73   2
  -2  -3   1 138879. 6043.26   3
  -2  -3   1 124588. 5188.06   2
   2   3   0 129110. 5425.71   2
  -2  -3   0 118627. 5290.62   2
   2   3   1 39745.3 2696.61   2
   2  -3   1 38804.8 1815.99   3
   2   3   2 28135.3 2292.28   2
   2  -3   2 25387.7 1594.75   3
  -2  -3  -2 20357.6 1274.10   1
  -2   3  -2 27981.2 2475.93   1
   2   3   3 5783.83 570.628   1
   2   3   3 6195.00 1133.25   4
  -2   3  -3 6205.54 1026.06   2
  -2  -3  -3 5856.84 1088.78   4
   2   3   3 6398.77 1124.06   2
  -2   3  -3 7866.53 1410.40   1
   2  -3   4 57027.2 4079.27   1
   2   3   4 48919.4 3436.28   2
   2   3   4 46317.0 3328.85   4
  -2  -3  -4 46697.2 3312.78   4
  -2   3  -4 47063.3 3030.76   2
   2   3   5 116724. 6057.12   2
  -2   3  -5 121682. 5461.68   2
  -2  -3  -5 119837. 5860.93   4
   2   3   5 120325. 5958.18   4
  -2   3  -6 5202.13 1004.90   2
   2   3   6 4069.43 784.343   1
   2   3   6 4618.95 1136.77   2
  -2  -3  -6 3911.65 1140.96   2
   2   3   6 3952.94 1051.16   4
   2  -3   6 4662.21 1447.76   1
  -2  -3  -6 4720.70 1046.35   4
   2   3   7 72595.8 4517.88   2
   2   3   7 73535.0 4276.02   4
  -2   3  -7 72681.1 2497.25   4
   2  -3   7 74055.0 5490.67   1
  -2  -3  -7 72085.9 4187.64   4
   2  -3   7 77377.1 3953.89   2
  -2   3  -7 80188.8 4043.92   2
   2   3   8 40484.4 3626.61   2
   2   3   8 39780.8 3328.25   4
  -2  -3  -8 39975.4 3360.73   4
  -2   3  -8 40143.3 3038.81   2
   2  -3   8 40730.4 3105.05   2
  -2   3  -8 39097.6 1969.71   4
  -2   3  -9 526.594 376.580   2
   2   3   9 349.877 670.791   2
   2   3   9 484.707 535.293   4
  -2  -3  -9 56.3080 314.617   4
  -2   3  -9-92.0812 148.800   4
   2  -3   9-239.185 297.683   2
  -2   3 -10 44652.5 3627.94   2
   2   3  10 86147.3 5040.21   4
  -2  -3 -10 69294.7 5183.25   2
   2  -3  10 88273.2 4849.30   2
   2   3  10 94140.3 5763.08   2
  -2   3 -10 71667.4 2686.36   4
  -2  -3 -10 27804.4 3193.35   4
   2  -3  11 39926.9 3155.34   2
   2   3  11 37978.5 3205.40   4
   2   3  11 39355.6 3690.83   2
  -2   3 -11 1891.01 702.757   2
   2   3  12 18614.6 2677.97   2
   2  -3  12 23171.1 3424.98   3
   2  -3  12 18906.1 2274.94   2
   2   3  12 20449.6 2396.96   4
   2  -3  13 38184.2 3357.08   2
   2  -3  13 40691.9 4734.46   3
   2   3  13 32897.3 3609.86   2
  -2   3 -14-157.610 501.551   2
   2  -3  14 396.886 350.499   2
   2  -3  14 1244.42 721.044   3
   2   3  14 583.960 600.009   2
   2   3  15 15338.9 2468.51   2
   2  -3  15 14602.3 2936.21   3
   2  -3  15 12889.6 1943.92   2
   2  -3  16 19103.0 2446.42   2
   2  -3  16 16922.6 3379.82   3
   2   3  16 16667.0 2690.45   2
   2   3  17 589.164 387.950   2
   2  -3  17 2391.61 1333.66   3
   2  -3  17 2026.00 707.260   2
   2   3  18 19788.8 3039.87   2
   2  -3  18 25493.5 4331.19   3
   2  -3  19 27078.8 4585.75   3
   2   3  19 15850.1 2684.19   2
  -2   4  19 24487.3 4554.63   3
  -2  -4  19 20620.2 4115.10   3
  -2   4  19 15436.3 2498.41   2
  -2   4  18 5443.75 2505.73   3
  -2   4  18 1749.50 669.615   2
  -2  -4  18 6881.61 2386.74   3
  -2  -4  17 104.328 793.834   3
  -2   4  17 418.083 398.255   2
  -2   4  16 20672.9 2832.39   2
  -2  -4  16 25273.9 4055.03   3
  -2  -4  15 33122.5 1985.80   2
  -2  -4  15 46130.5 5205.01   3
  -2   4  15 43815.9 4136.69   2
  -2  -4  14 5807.39 822.028   4
  -2  -4  14 6005.66 1883.14   3
  -2   4  14 4471.91 1284.46   2
  -2  -4  14 3655.38 592.105   2
  -2  -4  13 158782. 6013.22   4
  -2   4  13 163710. 8500.25   2
  -2  -4  13 157646. 9576.09   3
  -2   4  13 155823. 8640.36   4
  -2  -4  13 139823. 5237.06   2
  -2  -4  12 1571.80 328.064   2
  -2   4  12 2431.11 846.061   4
  -2  -4  12 2309.28 1119.71   3
  -2   4  12 1674.29 875.902   2
  -2  -4  12 2044.27 514.438   4
  -2  -4  11 66942.9 5466.08   3
  -2   4  11 70472.5 5171.33   2
  -2   4  11 77334.4 5534.78   4
  -2  -4  11 62731.4 2633.63   2
  -2   4  10 6989.88 1629.22   4
  -2  -4  10 9102.06 1911.59   3
  -2  -4  10 6277.65 595.398   2
  -2  -4   9 3793.52 1120.69   3
  -2   4   9 6561.51 1467.59   4
  -2   4   8 53850.8 4252.44   4
  -2  -4   8 47936.2 4106.24   3
  -2  -4   7 227872. 10356.8   3
  -2   4   7 239176. 10321.7   4
  -2   4   6 1317.93 548.116   4
  -2  -4   6 875.262 534.857   3
  -2   4   5 254621. 10132.8   4
  -2  -4   5 271597. 10616.3   3
  -2   4   5 287621. 10873.2   1
  -2  -4   4 42923.3 2034.12   2
  -2  -4   4 41418.6 3392.68   3
   2   4  -3 31235.5 1806.64   2
   2  -4  -3 29507.8 2580.32   1
  -2  -4   3 27829.7 1763.90   2
  -2  -4   3 30752.1 2682.16   3
  -2   4   3 35555.4 2930.76   1
  -2  -4   2 20972.6 1598.69   2
  -2  -4   2 20479.9 2110.75   3
  -2   4   2 22839.2 2244.13   1
   2   4  -2 21552.8 1655.98   2
  -2  -4   1 1036.83 528.074   3
  -2   4   1 981.826 265.895   3
  -2  -4   1-86.5945 215.433   2
   2   4  -1 1085.12 438.505   2
  -2   4   1 1540.04 736.043   1
  -2   4   0 61040.7 2379.48   3
  -2   4   0 70520.6 4220.20   1
   2   4   0 58891.9 3419.77   2
  -2  -4   0 63130.1 3484.00   2
   2   4   1 311481. 11063.1   2
  -2   4  -1 337053. 11873.5   1
   2  -4   1 302748. 9525.25   3
  -2   4  -2 21511.7 2258.77   1
   2   4   2 21019.0 2226.92   4
   2  -4   2 22007.8 1603.78   3
   2   4   2 20751.8 2084.47   2
   2   4   3 109929. 5625.43   2
   2   4   3 107001. 5669.01   4
   2  -4   3 100392. 4561.51   3
   2   4   4 34647.8 3048.14   2
   2   4   4 38193.9 3176.20   4
   2  -4   4 36659.3 2585.16   3
  -2   4  -4 35388.8 2651.26   2
  -2  -4  -4 32952.7 2960.00   4
  -2   4  -5 6571.58 1098.30   2
  -2  -4  -5 5758.27 1345.84   4
   2   4   5 4865.79 1197.78   2
   2  -4   5 9813.38 1898.71   1
   2   4   5 4378.02 582.466   1
   2  -4   5 6253.55 1150.50   3
   2   4   5 8131.75 1459.42   4
   2   4   6 3079.03 941.052   4
   2  -4   6 5599.33 1512.77   1
   2   4   6 3918.72 1056.23   2
  -2  -4  -6 2846.67 878.468   4
   2  -4   6 3951.00 962.795   3
  -2   4  -6 2519.01 625.908   2
   2   4   6 3275.25 561.495   1
   2   4   7 31296.0 3198.69   2
   2  -4   7 33219.2 3782.76   1
   2   4   7 35381.8 3269.31   4
  -2   4  -7 34058.4 1760.09   4
  -2   4  -7 32921.8 2659.36   2
   2  -4   7 34054.6 3132.79   3
  -2  -4  -7 29279.2 2955.71   4
   2   4   8 208.220 251.251   4
  -2   4  -8-111.872 299.648   2
  -2  -4  -8 581.109 538.481   4
   2   4   8-344.834 524.647   2
  -2   4  -8 138.094 114.462   4
   2  -4   8-111.478 617.311   3
   2   4   9 90565.1 5479.26   2
  -2  -4  -9 92056.4 5697.35   2
   2  -4   9 87641.3 5533.23   3
  -2   4  -9 85319.2 4251.56   2
   2   4   9 86748.8 5076.55   4
   2   4  10-413.625 523.791   2
   2   4  10-197.638 681.955   4
  -2   4 -10 593.334 471.543   2
   2  -4  10 344.620 673.600   3
   2   4  11 48344.5 4247.67   2
   2   4  11 48741.6 3855.47   4
   2  -4  11 57623.7 4951.85   3
   2   4  12 976.887 624.060   2
   2  -4  12 3464.47 1344.47   3
  -2   4 -12 2992.04 889.668   2
   2   4  13 223.401 585.546   2
   2   4  13 73.7804 426.339   4
   2  -4  13 623.006 804.608   3
   2   4  14 21718.1 2972.87   2
   2  -4  14 18002.4 3246.81   3
  -2  -4 -15 48930.2 3940.61   4
   2  -4  15 57786.2 6104.50   3
   2   4  15 58662.8 5176.19   2
   2  -4  16-998.682 1147.55   3
   2   4  16-271.793 512.746   2
   2  -4  17 53065.7 6217.70   3
   2   4  17 35941.0 4126.87   2
   2  -4  18 600.265 639.946   3
   2   4  18 896.900 507.986   2
   2   4  19 11035.7 2366.76   2
   2  -4  19 17226.4 3679.41   3
  -2  -5  19 5083.28 1855.49   3
  -2   5  19 3079.39 1072.48   2
  -2   5  19 5927.42 2007.58   3
  -2   5  18 974.022 357.954   2
  -2  -5  18 839.037 879.666   3
  -2   5  17 35026.8 3882.93   2
  -2  -5  17 42282.6 5425.66   3
  -2   5  16-126.040 548.224   2
  -2  -5  16 93.9477 887.804   3
  -2   5  15 63521.1 5291.24   2
  -2  -5  15 78754.0 6956.14   3
  -2  -5  14 4.47740 97.8255   4
  -2   5  14 208.233 469.428   2
  -2  -5  14 34.2313 134.095   4
  -2  -5  13 8394.54 919.980   4
  -2  -5  13 10539.3 2176.05   3
  -2   5  13 8999.37 1836.83   2
  -2   5  12 7258.32 1645.63   2
  -2   5  12 7867.37 1751.81   4
  -2  -5  12 7669.01 1883.37   3
  -2  -5  12 8992.38 996.006   4
  -2  -5  11 99378.3 6929.70   3
  -2   5  11 105540. 6776.16   2
  -2   5  11 101101. 6857.40   4
  -2  -5  10 352.875 393.362   3
  -2   5  10 960.990 597.641   4
  -2   5   9 213792. 10397.6   4
  -2  -5   9 209078. 10313.2   3
  -2  -5   8-422.395 618.078   3
  -2   5   8 168.182 413.340   4
  -2   5   7 21653.8 2673.84   1
  -2  -5   7 21671.8 2730.80   3
  -2   5   7 24443.6 2810.47   4
  -2   5   6 859.761 521.512   1
  -2  -5   6 1281.00 507.025   3
  -2   5   5 811.764 463.090   4
  -2   5   5 169.253 347.028   1
  -2  -5   5 620.361 163.016   2
  -2  -5   5 470.417 416.307   3
  -2   5   4 33631.8 3069.66   4
  -2  -5   4 38179.5 3308.39   3
   2   5  -4 35197.4 1830.87   2
  -2  -5   4 31989.7 2545.99   4
  -2  -5   4 35498.5 1845.87   2
  -2   5   4 38846.2 3222.18   1
  -2   5   3 233281. 9303.80   1
  -2  -5   3 208365. 9042.76   3
  -2   5   3 204621. 8880.03   4
   2  -5  -3 212314. 8836.36   1
  -2  -5   3 207457. 7227.91   2
  -2  -5   3 211030. 8373.49   4
   2   5  -3 209477. 7222.59   2
   2   5  -2 38820.1 2382.84   2
  -2   5   2 41783.9 3277.93   1
  -2  -5   2 40999.3 2514.41   2
  -2  -5   2 38860.6 3163.34   3
  -2   5   2 39222.0 3060.73   4
  -2  -5   2 37792.6 2875.85   4
   2  -5  -2 37879.3 3039.18   1
   2   5  -1 202732. 7763.58   2
  -2   5   1 233769. 9275.56   1
  -2  -5   1 209635. 8966.49   3
  -2  -5   1 197346. 7731.67   2
  -2  -5   1 206216. 8482.17   4
  -2   5   1 215844. 7054.99   3
   2   5   0 4275.00 860.629   2
  -2   5   0 4825.44 597.904   3
  -2  -5   0 3317.20 808.335   2
  -2   5   0 6139.33 1283.04   1
   2   5   0 4929.85 1077.33   4
  -2   5  -1 9175.06 954.630   3
   2  -5   1 8714.43 929.977   3
  -2   5  -1 8754.10 1521.20   1
   2   5   1 9531.70 1353.14   2
  -2  -5  -1 9489.26 1371.44   2
   2   5   1 8725.80 1459.70   4
   2   5   2 3366.77 939.440   2
  -2   5  -2 1770.71 642.660   1
   2   5   2 3518.46 896.926   4
   2  -5   2 3549.72 689.665   3
  -2   5  -2 2900.03 571.972   3
   2  -5   3 15943.4 1612.03   3
   2   5   3 15329.1 2005.41   2
   2   5   3 13875.1 1948.35   4
   2   5   4 6580.99 1303.56   4
   2   5   4 6104.49 1248.61   2
   2  -5   4 6472.77 1086.69   3
  -2  -5  -4 6201.75 1376.09   4
   2   5   5 63577.1 4563.17   2
   2   5   5 62787.9 4525.45   4
   2  -5   5 56035.0 3719.04   3
  -2   5  -5 60253.0 3667.98   2
  -2  -5  -5 57471.2 4334.22   4
   2  -5   6 12651.1 1751.33   3
  -2   5  -6 13529.3 1638.93   2
   2   5   6 13102.3 1958.82   2
   2  -5   6 13116.7 2435.22   1
   2   5   6 13770.3 2098.37   4
  -2  -5  -6 12232.2 1946.49   4
  -2   5  -7 91599.5 2784.75   4
  -2   5  -7 91011.2 4249.62   2
   2   5   7 89401.8 5466.49   2
   2  -5   7 89273.7 4950.45   3
   2  -5   7 100828. 6616.21   1
   2   5   7 87193.7 5294.34   4
  -2  -5  -8 13361.7 2247.36   2
  -2   5  -8 14870.6 1741.23   2
   2   5   8 15153.6 2333.11   2
   2  -5   8 14661.2 2127.91   3
   2  -5   8 16572.7 2930.10   1
   2   5   8 14988.8 2255.66   4
   2   5   9 1911.11 935.095   2
   2  -5   9 2458.39 1056.49   3
   2   5   9 1718.58 907.269   4
  -2   5  -9 1685.19 611.519   2
   2  -5  10 271.842 531.294   3
   2   5  10 1264.03 782.056   2
   2   5  10 275.305 523.845   4
  -2   5 -10 153.594 237.300   2
   2  -5  11 82175.6 6149.79   3
   2   5  11 77382.9 5396.29   4
   2   5  11 81945.0 5850.12   2
   2   5  12 4073.85 1132.65   4
   2   5  12 3591.01 1215.91   2
  -2  -5 -12 3475.33 1138.25   4
  -2   5 -12-75.4975 174.708   2
   2  -5  12 2624.20 998.728   3
  -2  -5 -13 66599.1 4981.67   4
   2  -5  13 85573.5 6894.12   3
   2   5  13 73455.6 5851.36   2
  -2  -5 -14 1123.09 668.515   4
   2   5  14 119.101 493.071   2
   2  -5  14 1426.19 1095.00   3
   2   5  15 25571.5 3401.06   2
  -2  -5 -15 25566.1 2857.71   4
   2  -5  15 27680.5 4191.93   3
   2   5  16 684.559 471.713   2
  -2  -5 -16 1297.57 658.263   4
   2  -5  16 63.4897 787.738   3
   2   5  17 1358.08 708.506   2
   2  -5  17 1463.03 1172.01   3
   2  -5  18-1182.93 997.964   3
   2   5  18 645.417 1047.35   2
  -2   6  19 30383.1 3666.67   2
  -2  -6  19 36256.5 5336.71   3
  -2   6  18 1501.64 968.778   2
  -2  -6  18 118.848 982.089   3
  -2  -6  17 584.419 840.869   3
  -2   6  17 1257.41 911.179   2
  -2  -6  16-96.6609 625.077   3
  -2   6  16 25.9969 586.845   2
  -2  -6  15 37495.0 4676.39   3
  -2   6  15 30943.5 3680.99   2
  -2  -6  14 2459.52 1293.36   3
  -2   6  14 1227.31 792.892   2
  -2  -6  13 43711.9 2093.65   4
  -2  -6  13 50269.1 5055.21   3
  -2   6  13 48907.0 4547.49   2
  -2  -6  13 42755.4 2104.82   4
  -2  -6  12 900.804 943.821   3
  -2   6  12 532.327 548.893   2
  -2  -6  12 946.890 327.085   4
  -2   6  11 39443.1 4068.38   2
  -2  -6  11 44506.9 4411.21   3
  -2  -6  11 46204.6 2569.82   4
  -2  -6  10 3506.29 664.851   4
  -2   6  10 1355.92 862.141   4
  -2  -6  10 3099.73 1187.65   3
  -2  -6   9 3544.55 1043.30   3
  -2   6   9 4890.98 1487.61   4
  -2  -6   9 3309.06 716.309   4
  -2   6   9 4644.06 1388.79   1
  -2  -6   8 2407.52 907.392   3
  -2   6   8 1819.06 912.330   1
  -2  -6   8 2890.67 761.345   4
  -2   6   8 2689.07 1007.46   4
  -2   6   7 160942. 8534.03   4
  -2   6   7 146665. 7979.28   1
  -2  -6   7 155817. 8364.20   3
  -2  -6   7 155029. 6448.54   4
  -2  -6   6 1379.69 734.712   3
  -2   6   6 1110.51 493.696   1
  -2   6   6 1596.52 816.097   4
  -2  -6   6 1006.12 451.035   4
  -2  -6   5 193727. 7861.26   4
  -2   6   5 195431. 9248.43   4
  -2   6   5 193848. 9025.24   1
  -2  -6   5 199133. 9406.19   3
  -2  -6   4 1224.27 679.271   3
  -2  -6   4 1789.48 552.217   4
  -2   6   4 1434.82 678.676   4
   2  -6  -4 1473.43 514.406   1
   2   6  -4 2523.11 462.771   2
  -2   6   4 795.908 570.891   1
   2   6  -3 53892.8 2786.88   2
  -2   6   3 50392.2 3898.80   4
  -2  -6   3 48674.8 3842.79   3
  -2  -6   3 47244.8 2734.95   2
   2  -6  -3 51791.8 3738.35   1
  -2   6   3 58615.5 4089.83   1
  -2  -6   3 48524.0 3405.56   4
  -2  -6   2 187.620 364.563   4
  -2   6   2-5.28344 370.068   1
   2  -6  -2 583.958 384.216   1
  -2  -6   2 483.601 590.776   3
   2   6  -2 436.735 246.511   2
  -2   6   2 540.391 420.403   4
  -2  -6   2 701.422 348.943   2
  -2   6   1 1316.39 398.400   3
  -2   6   1 2077.17 726.016   4
  -2  -6   1 2130.23 668.529   3
   2   6  -1 1649.91 578.916   2
   2  -6  -1 1832.30 781.260   1
  -2  -6   1 913.570 408.530   2
  -2   6   1 1181.38 581.691   1
  -2  -6   1 2062.32 713.483   4
   2   6   0 3784.25 1080.93   4
  -2   6   0 4659.85 717.732   3
  -2   6   0 4604.83 1124.30   1
   2   6   0 4613.46 1011.61   2
  -2  -6   0 4799.73 968.598   2
  -2   6   0 3536.68 870.063   4
  -2   6  -1 152790. 6933.27   4
   2  -6   1 157718. 6061.07   3
  -2   6  -1 154507. 6000.28   3
  -2  -6  -1 158037. 7186.42   2
  -2   6  -1 176755. 7953.31   1
   2   6   1 159135. 7726.97   4
   2   6   1 166276. 7415.81   2
   2  -6   2 3173.77 693.128   3
  -2   6  -2 2623.44 957.495   1
  -2   6  -2 2854.26 773.701   4
   2   6   2 3613.31 1022.04   2
  -2   6  -2 3905.27 742.472   3
  -2  -6  -2 1749.07 667.420   2
   2   6   2 3957.71 1095.51   4
  -2   6  -3 303786. 10755.2   4
   2   6   3 293234. 12399.0   4
  -2   6  -3 293937. 10546.2   3
   2  -6   3 300581. 10696.7   3
   2   6   3 316342. 12283.2   2
  -2   6  -4 27960.7 2195.47   4
   2  -6   4 27148.9 2368.22   3
   2   6   4 25778.5 2895.10   4
   2   6   4 23387.5 2739.54   2
  -2   6  -5 4361.59 799.352   4
  -2   6  -5 2690.70 728.626   2
   2   6   5 3155.24 1108.03   2
   2  -6   5 4746.78 1071.71   3
   2   6   5 3023.81 1034.77   4
  -2   6  -6 2578.01 583.511   4
  -2   6  -6 2141.52 633.920   2
   2   6   6 1863.20 732.684   2
   2   6   6 1314.66 655.114   4
   2  -6   6 2077.42 824.729   3
   2  -6   6 1541.69 1253.70   1
  -2   6  -7 51264.4 2581.21   4
   2  -6   7 52183.7 4026.51   3
   2   6   7 59607.8 4835.82   2
   2   6   7 51978.6 4511.48   4
   2  -6   7 66784.1 5715.11   1
  -2   6  -7 52162.2 3494.06   2
   2   6   8 9731.04 1003.77   1
  -2  -6  -8 11692.0 2131.69   2
   2   6   8 13576.0 2204.55   4
   2   6   8 11303.6 2191.54   2
  -2   6  -8 11994.7 1557.23   2
   2  -6   8 11924.1 1882.39   3
   2  -6   8 14931.5 2773.65   1
   2   6   9 104701. 6878.55   2
   2  -6   9 93282.2 6208.63   3
   2   6   9 94613.8 6440.05   4
  -2   6  -9 95124.3 5047.08   2
   2   6  10 6539.79 1747.02   2
  -2   6 -10 7083.54 1230.77   2
   2   6  10 6255.88 1608.10   4
   2  -6  10 8966.43 1839.18   3
   2   6  11 68641.2 5520.47   2
  -2  -6 -11 61146.6 4960.47   4
   2  -6  11 66444.7 5520.98   3
  -2   6 -11 58138.0 3876.36   2
  -2  -6 -12 795.398 738.696   4
   2   6  12 171.443 744.379   2
  -2   6 -12 936.218 449.882   2
   2  -6  12 624.557 633.162   3
  -2  -6 -13 259.202 409.528   4
  -2   6 -13 976.167 464.536   2
   2  -6  13 235.574 648.021   3
   2   6  13-687.536 662.663   2
   2   6  14 10089.8 2191.31   2
  -2  -6 -14 7743.01 1667.42   4
   2  -6  14 11084.5 2526.58   3
   2  -6  15 57211.4 5918.92   3
   2   6  15 46030.1 4784.15   2
  -2  -6 -15 42034.9 3947.05   4
  -2  -6 -16 6433.50 1447.02   4
   2   6  16 5456.85 1702.04   2
   2  -6  16 6939.98 2230.76   3
   2   6  17 33980.9 4202.28   2
   2  -6  17 48489.4 5812.40   3
   2  -6  18-2717.29 1491.16   3
   2   6  18 625.095 764.968   2
  -2   7  19 15269.9 2706.72   2
  -2  -7  19 17908.5 3680.39   3
  -2   7  18 2099.61 927.893   2
  -2  -7  18 5314.86 2040.06   3
  -2   7  17 23598.1 3289.49   2
  -2  -7  17 28614.7 4319.29   3
  -2   7  16 884.263 643.821   2
  -2  -7  16-389.437 658.460   3
  -2  -7  15 21277.6 3465.08   3
  -2   7  15 16410.1 2745.54   2
  -2  -7  14 4922.63 1591.99   3
  -2   7  14 1399.06 917.478   2
  -2   7  14 4251.13 1511.30   1
  -2   7  13 1574.60 1003.54   2
  -2   7  13 2132.61 1017.72   1
  -2  -7  13 1188.76 755.699   3
  -2  -7  12 2230.69 453.799   4
  -2  -7  12 2265.46 1089.19   3
  -2   7  12 3083.32 1189.32   2
  -2   7  12 3545.21 1186.09   1
  -2   7  11 39980.8 4300.37   1
  -2  -7  11 55438.1 5048.86   3
  -2   7  11 45739.6 4606.76   2
  -2  -7  11 53762.8 2800.45   4
  -2  -7  10 1657.30 1036.11   3
  -2  -7  10 533.589 385.986   4
  -2   7  10 1401.53 935.092   1
  -2   7   9 57897.6 4889.29   1
  -2  -7   9 57404.4 3291.72   4
  -2  -7   9 57248.8 4936.69   3
  -2   7   9 62159.4 5280.59   4
  -2  -7   8 28719.6 3364.18   3
  -2  -7   8 28990.5 2280.29   4
  -2   7   8 30144.3 3519.20   4
  -2   7   8 26379.6 3139.97   1
  -2  -7   7 18466.1 2650.48   3
  -2  -7   7 17920.9 1811.74   4
  -2   7   7 17154.6 2444.38   1
  -2   7   7 17974.9 2674.78   4
  -2  -7   6 116339. 6979.21   3
  -2   7   6 113600. 7043.52   4
  -2   7   6 110719. 6519.25   1
  -2  -7   6 103681. 5239.35   4
   2   7  -5 744.808 233.336   2
  -2  -7   5 409.051 301.827   4
  -2   7   5 571.280 474.598   4
  -2  -7   5 1286.34 904.703   3
  -2   7   5 391.194 329.997   1
  -2   7   4 17013.3 2382.41   4
  -2  -7   4 18101.7 2406.10   3
   2  -7  -4 13250.1 1898.10   1
  -2  -7   4 13716.7 1731.08   4
   2   7  -4 15831.7 1283.03   2
  -2   7   4 15425.0 2153.24   1
   2  -7  -3 152069. 7524.21   1
  -2  -7   3 153825. 7203.23   4
   2   7  -3 157030. 6123.84   2
  -2   7   3 170706. 8119.69   1
  -2  -7   3 159036. 7954.76   3
  -2   7   3 157142. 8031.15   4
  -2   7   2 109433. 6076.54   1
  -2   7   2 89450.5 5633.09   4
   2   7  -2 92339.3 4615.35   2
  -2  -7   2 99760.1 5885.58   3
  -2  -7   2 93830.5 4747.99   2
   2  -7  -2 97425.9 5666.26   1
  -2  -7   2 94200.9 5317.33   4
  -2  -7   1 268380. 10191.3   2
  -2   7   1 295774. 11674.8   1
   2   7  -1 277478. 10226.2   2
  -2  -7   1 273474. 11512.3   3
  -2   7   1 266367. 9491.30   3
  -2  -7   1 252796. 10671.8   4
  -2   7   1 253671. 10931.9   4
   2   7  -1 257869. 10799.2   4
   2  -7  -1 288597. 11398.5   1
   2   7   0 17539.5 2172.60   2
   2  -7   0 21603.3 2556.98   1
  -2   7   0 24913.2 2678.34   1
  -2   7   0 19074.7 2267.59   4
   2   7   0 21066.2 2450.08   4
  -2  -7   0 23658.3 2488.26   4
  -2   7   0 21859.4 1755.19   3
  -2  -7   0 20778.3 2210.01   2
  -2   7  -1 14185.2 1437.78   3
  -2   7  -1 12867.0 1762.69   4
  -2  -7  -1 12808.8 1956.55   2
  -2   7  -1 15820.3 2099.80   1
   2   7   1 13957.1 1983.61   2
   2   7   1 14697.8 2061.29   4
   2  -7   1 16111.0 1604.81   3
   2  -7   2 42823.6 2803.41   3
  -2   7  -2 47924.6 3858.54   1
  -2  -7  -2 38220.1 3582.48   2
  -2   7  -2 47402.7 2964.78   3
   2   7   2 46702.9 3761.16   2
  -2   7  -2 47877.5 3492.64   4
   2   7   2 51807.8 4080.16   4
  -2  -7  -2 33677.8 2022.93   1
  -2   7  -3 46403.5 3375.85   4
   2   7   3 54135.5 4391.58   4
  -2   7  -3 49352.5 3237.31   3
  -2  -7  -3 44231.2 3801.02   2
   2   7   3 47114.7 3997.12   2
   2  -7   3 45842.8 3160.91   3
   2   7   4 26906.8 3081.02   2
  -2   7  -4 29299.5 2482.82   4
  -2   7  -4 28641.5 2508.71   3
   2   7   4 28752.2 3238.94   4
   2  -7   4 29058.3 2559.17   3
  -2   7  -5 132059. 5867.76   4
   2  -7   5 124610. 6389.67   3
   2   7   5 138283. 7876.21   4
   2   7   5 117582. 7293.60   2
   2  -7   6 253.884 299.915   3
   2   7   6 601.648 490.085   2
  -2   7  -6 592.312 238.833   2
   2   7   6-232.262 390.655   4
  -2   7  -6 771.599 481.199   4
   2  -7   7 126955. 6950.61   3
   2   7   7 125235. 7734.85   2
   2   7   7 125062. 7780.44   4
  -2   7  -7 126001. 4998.02   4
  -2   7  -7 130175. 6139.80   2
   2   7   8 6199.66 1651.22   2
   2   7   8 9672.59 2022.91   4
  -2   7  -8 7584.93 1195.96   2
  -2   7  -8 4475.20 461.102   4
   2  -7   8 7418.67 1577.14   3
  -2  -7  -9 619.870 604.000   4
   2   7   9 305.942 220.458   1
   2   7   9 22.9357 162.490   1
  -2   7  -9 481.343 266.314   2
   2   7   9 540.295 534.978   2
   2  -7   9-71.1331 353.803   3
   2   7   9 663.090 537.491   4
   2   7  10 16507.2 1480.62   1
   2  -7  10 24232.4 3047.71   3
   2   7  10 24852.3 3238.30   2
  -2   7 -10 22025.2 2130.50   2
  -2  -7 -10 19956.9 2908.21   4
  -2  -7 -11 33568.1 3819.94   4
  -2   7 -11 40333.7 3010.49   2
   2   7  11 39373.6 4330.32   2
   2  -7  11 41212.7 4246.76   3
  -2   7 -12 10007.5 1467.13   2
   2  -7  12 11877.6 2409.05   3
   2   7  12 15252.0 2583.02   2
  -2  -7 -12 13294.9 2308.67   4
  -2  -7 -13 43146.8 4203.75   4
   2  -7  13 51591.1 5188.86   3
   2   7  13 54974.4 5210.98   2
  -2  -7 -14 23.3538 384.974   4
   2   7  14 999.322 463.522   2
   2  -7  14 580.778 887.160   3
   2   7  15 15774.7 2824.31   2
   2  -7  15 18750.2 3395.53   3
  -2  -7 -15 15033.6 2390.42   4
  -2  -7 -16 4771.57 1227.81   4
   2   7  16 4896.56 1588.57   2
   2  -7  16 8444.85 2512.78   3
   2   7  17-552.671 646.018   2
   2  -7  17 1255.49 1007.63   3
   2  -7  18 4033.82 1540.64   3
   2   7  18 910.908 647.297   2
  -2   8  18 7919.94 2208.00   1
  -2   8  18 5507.62 1496.34   2
  -2  -8  18 11322.1 2827.55   3
  -2   8  17 927.191 666.570   1
  -2  -8  17-1162.37 1432.24   3
  -2   8  17-340.955 989.112   2
  -2   8  16 8741.68 2206.68   1
  -2   8  16 10151.0 2211.77   2
  -2  -8  16 12832.3 2741.40   3
  -2   8  15 14693.9 2671.02   2
  -2  -8  15 14631.5 2893.52   3
  -2   8  15 14420.9 2642.12   1
  -2   8  14 8649.64 2000.34   1
  -2  -8  14 7528.96 1931.34   3
  -2   8  14 9319.40 2088.16   2
  -2   8  13 9647.53 2182.68   2
  -2   8  13 13780.1 2493.66   1
  -2  -8  13 10328.2 2289.77   3
  -2  -8  12 18570.7 1351.46   4
  -2   8  12 13894.4 2537.17   1
  -2   8  12 16535.1 2827.06   2
  -2  -8  12 20005.1 3121.87   3
  -2   8  11 8255.85 1805.54   1
  -2   8  11 9235.10 2024.31   2
  -2  -8  11 11987.4 2369.76   3
  -2  -8  11 10184.2 1145.87   4
  -2  -8  10 31727.3 3725.74   3
  -2  -8  10 29079.2 2164.15   4
  -2   8   9 6688.92 1642.17   1
  -2  -8   9 2475.92 1140.15   3
  -2  -8   9 5644.10 955.341   4
  -2  -8   8 3284.45 746.491   4
  -2  -8   8 2167.28 993.290   3
  -2   8   8 2715.11 1015.66   1
  -2  -8   7 19413.2 1954.22   4
  -2   8   7 19618.3 2658.84   1
  -2  -8   7 20626.1 2875.93   3
  -2   8   7 20547.4 2994.88   4
  -2  -8   6 1232.22 922.970   3
   2   8  -6 457.275 154.672   2
  -2   8   6 255.537 653.023   1
  -2  -8   6 1086.35 335.836   4
  -2   8   6 939.113 488.931   4
  -2   8   5 103861. 6809.24   4
   2   8  -5 101571. 3968.15   2
  -2  -8   5 100897. 5424.65   4
  -2  -8   5 100126. 6480.39   3
  -2   8   5 102138. 6338.28   1
  -2   8   4 13964.7 2264.77   4
  -2   8   4 11132.0 1937.51   1
   2   8  -4 15117.1 1353.53   2
  -2  -8   4 12941.4 2190.13   3
  -2  -8   4 14542.1 1885.34   4
   2  -8  -4 11946.5 1869.53   1
  -2   8   3 3898.47 1158.65   1
  -2  -8   3 4228.43 1212.15   3
   2   8  -3 5406.82 921.744   2
  -2   8   3 5782.75 1396.85   4
   2  -8  -3 6050.12 1333.70   1
  -2  -8   3 3794.79 996.317   4
  -2   8   2 183605. 9176.94   4
  -2  -8   2 183688. 9094.62   3
   2  -8  -2 188533. 8876.20   1
  -2   8   2 185011. 7614.16   3
   2   8  -2 176670. 8426.07   4
   2   8  -2 188906. 7695.42   2
  -2  -8   2 186676. 8535.30   4
  -2   8   2 209631. 9440.34   1
   2   8  -1 12745.6 1910.27   4
  -2   8   1 13081.7 1954.99   1
  -2   8   1 11440.6 1910.57   4
  -2  -8   1 11198.4 1792.07   4
   2  -8  -1 15976.0 2191.07   1
   2   8  -1 10296.3 1623.80   2
  -2   8   1 11846.5 1471.47   3
  -2   8   0 98646.3 5943.98   4
  -2  -8   0 97576.4 5921.80   4
   2   8   0 102262. 5698.19   2
   2   8   0 94743.4 5941.95   4
  -2   8   0 95118.6 4695.90   3
  -2   8   0 108638. 6283.26   1
   2   8   1 47679.3 3709.23   2
  -2   8  -1 42798.0 2713.79   3
   2   8   1 49459.4 4018.97   4
   2  -8   1 52184.4 3143.45   3
  -2   8  -1 44642.2 3617.60   4
  -2   8  -1 50792.7 4006.83   1
  -2  -8  -1 44053.0 3529.58   2
  -2  -8  -2 19126.6 2412.32   2
   2   8   2 18115.6 2511.16   4
  -2   8  -2 17122.5 1799.42   3
   2   8   2 17639.4 2437.41   2
   2  -8   2 17116.8 1792.03   3
  -2   8  -2 17997.3 2178.46   4
  -2  -8  -2 12654.3 1257.03   1
   2   8   3 101414. 6322.11   2
   2  -8   3 99570.7 5086.15   3
  -2  -8  -3 81335.6 3520.79   1
  -2  -8  -3 108683. 6356.78   2
   2   8   3 105774. 6699.66   4
  -2   8  -3 108743. 5295.28   3
  -2   8  -3 104189. 5696.00   4
  -2   8  -4 85112.4 4902.39   4
   2   8   4 66511.9 5266.70   2
   2  -8   4 75048.5 4611.76   3
  -2   8  -4 76696.3 4588.06   3
   2   8   4 83767.6 6016.07   4
  -2   8  -5 1712.36 559.780   4
   2   8   5 2303.70 1106.67   2
   2   8   5 2559.81 1055.05   4
   2  -8   5 1744.44 692.312   3
   2   8   6 99773.4 6773.98   2
   2  -8   6 87421.1 5513.03   3
   2   8   6 103039. 6988.43   4
  -2   8  -6 96986.1 4790.58   4
  -2   8  -6 96051.1 5130.19   2
  -2  -8  -7 22413.8 3056.39   4
  -2   8  -7 22835.7 1735.47   4
   2   8   7 23094.8 3180.70   2
   2  -8   7 21476.4 2551.88   3
   2   8   7 22901.1 3168.65   4
  -2   8  -7 21396.5 2148.45   2
  -2   8  -8 17308.6 1141.07   4
  -2  -8  -8 20730.2 2974.27   4
   2   8   8 25060.8 3336.31   2
   2  -8   8 20842.7 2670.65   3
  -2   8  -8 21635.8 2151.97   2
  -2   8  -9 56493.6 3618.43   2
   2  -8   9 52041.1 4479.89   3
  -2  -8  -9 54377.5 4992.59   4
   2   8   9 47706.9 4858.31   2
  -2   8 -10 12041.9 1553.34   2
   2   8  10 10361.5 2304.84   2
  -2  -8 -10 8420.25 1995.92   4
   2  -8  10 9803.14 1998.85   3
  -2   8 -11 32563.4 2545.94   2
   2   8  11 23231.8 1692.94   1
   2   8  11 35596.3 4083.52   2
  -2  -8 -11 26341.0 3381.78   4
   2  -8  11 32708.4 3752.21   3
   2   8  11 19432.3 1547.43   1
  -2  -8 -12 12418.3 2259.31   4
  -2   8 -12 9737.14 1383.52   2
   2   8  12 8750.01 2094.59   2
   2   8  12 6571.56 924.606   1
   2  -8  12 11742.5 2334.47   3
   2  -8  13-58.2040 707.460   3
  -2  -8 -13-215.809 553.767   4
   2   8  13-3.43148 965.775   2
   2   8  13 484.983 324.130   1
  -2  -8 -14 15896.7 2522.16   4
   2   8  14 16596.6 2966.94   2
   2  -8  14 17341.1 3086.04   3
   2   8  15 13900.8 2730.25   2
  -2  -8 -15 11477.0 2142.49   4
   2  -8  15 16343.9 3123.11   3
  -2  -8 -16 1297.47 876.819   4
   2   8  16 3770.98 1352.12   2
   2  -8  16 5616.25 1949.00   3
   2   8  17 23983.1 3561.20   2
   2  -8  17 11633.3 2855.38   3
   2   8  18 1165.05 634.880   2
   2  -8  18 1505.23 1113.41   3
  -2  -9  18 7281.78 2320.62   3
  -2   9  18 6511.34 1821.63   2
  -2   9  17 3909.32 1366.44   1
  -2  -9  17 3945.97 1639.03   3
  -2   9  17 3187.32 1479.94   2
  -2   9  16 2178.72 1303.57   1
  -2  -9  16 1422.90 983.020   3
  -2   9  16-657.515 606.914   2
  -2  -9  15 3971.20 1632.16   3
  -2   9  15 3045.83 1420.33   2
  -2   9  15 4186.38 1426.23   1
  -2   9  14 16378.7 2830.83   1
  -2  -9  14 17246.6 2952.68   3
  -2   9  14 12701.3 2532.09   2
  -2  -9  13 521.923 660.068   3
  -2   9  13 212.944 630.598   1
  -2   9  13 292.771 421.737   2
  -2  -9  12 13990.7 1182.06   4
  -2   9  12 12719.9 2445.43   1
  -2  -9  12 12218.0 2472.85   3
  -2   9  12 10744.7 2252.78   2
  -2  -9  11 25324.9 3480.14   3
  -2   9  11 17810.5 2750.08   1
  -2  -9  11 22764.1 1829.03   4
  -2   9  11 17149.6 2876.38   2
  -2  -9  10 34844.3 4057.11   3
  -2  -9  10 40927.7 2737.39   4
  -2   9  10 35288.9 3895.62   1
  -2   9   9 5712.35 1473.19   1
  -2  -9   9 7523.50 1936.74   3
  -2  -9   9 6797.83 1117.05   4
  -2  -9   8 888.356 503.507   4
  -2  -9   8-105.861 807.484   3
  -2   9   8 855.843 737.603   1
  -2  -9   7 3112.07 1406.37   3
  -2  -9   7 3054.80 889.563   4
  -2   9   7 2471.94 997.369   1
  -2  -9   6 49219.2 4554.41   3
  -2   9   6 45164.4 4251.61   1
   2   9  -6 46186.8 2149.55   2
  -2   9   6 52666.9 4828.90   4
  -2  -9   6 53588.4 3686.72   4
  -2   9   5 1848.98 858.163   1
   2   9  -5 2528.98 511.504   2
  -2  -9   5 3862.82 1343.92   3
  -2  -9   5 3303.20 935.775   4
   2  -9  -5 619.994 468.494   1
  -2   9   5 3877.86 1245.64   4
  -2   9   4 50667.9 4598.36   4
  -2  -9   4 52348.1 4440.45   3
  -2  -9   4 52585.2 3855.25   4
  -2   9   4 50805.6 4290.14   1
   2   9  -4 45463.5 2801.81   2
   2   9  -3 34381.2 2576.85   2
  -2  -9   3 30984.1 3395.74   3
  -2  -9   3 34655.6 3128.00   4
  -2   9   3 36927.4 3626.97   1
  -2   9   3 34771.9 3681.36   4
   2  -9  -3 23086.3 2774.63   1
  -2   9   2 4441.14 944.473   3
  -2  -9   2 4323.40 1340.60   3
  -2  -9   2 4649.58 1151.50   4
   2  -9  -2 1238.55 720.465   1
  -2   9   2 4945.86 1377.31   4
   2   9  -2 5284.55 1206.39   4
   2   9  -2 3263.93 816.316   2
  -2   9   2 5234.54 1425.11   1
  -2   9   1 58994.4 4528.30   4
   2   9  -1 59334.8 3914.57   2
  -2   9   1 63546.2 3610.41   3
   2   9  -1 60089.8 4290.81   4
  -2  -9   1 63318.0 4437.50   4
  -2   9   1 65521.9 4592.62   1
  -2   9   0 13741.2 1615.01   3
  -2   9   0 17350.6 2356.54   1
  -2  -9   0 12392.7 2058.38   4
   2   9   0 14229.2 2019.98   2
   2   9   0 15025.3 2193.40   4
  -2   9   0 11231.6 1943.10   4
  -2   9  -1 619.864 534.326   1
   2   9   1 1130.55 683.305   2
  -2   9  -1 1155.06 679.419   4
   2  -9   1 1234.21 595.859   3
  -2   9  -1 1396.15 542.863   3
   2   9   1 1829.59 870.290   4
  -2  -9  -1 1451.62 465.622   1
  -2   9  -2 196315. 9264.26   4
   2   9   2 178398. 9288.23   2
   2  -9   2 192246. 8023.05   3
  -2   9  -2 185636. 7894.63   3
  -2  -9  -2 180155. 7079.42   1
   2   9   2 195605. 9859.30   4
   2  -9   3 8663.88 1404.36   3
   2   9   3 11983.7 2127.95   2
  -2   9  -3 10384.4 1534.19   3
   2   9   3 11282.7 2173.97   4
  -2   9  -3 12336.2 1844.25   4
  -2  -9  -3 8637.18 984.093   1
   2  -9   4 89097.6 5296.87   3
   2   9   4 100478. 6639.36   2
  -2   9  -4 92493.0 5307.15   3
   2   9   4 95458.7 6787.05   4
  -2   9  -4 96744.7 5661.03   4
  -2   9  -5 31946.3 2829.63   4
   2   9   5 28444.6 3705.01   4
   2   9   5 28848.2 3543.00   2
  -2   9  -5 29480.2 2843.00   3
   2  -9   5 28028.1 2816.39   3
  -2  -9  -5 28643.6 3500.94   4
  -2  -9  -6 5940.14 1576.04   4
   2   9   6 6582.26 1759.50   2
  -2   9  -6 5345.32 990.789   4
   2  -9   6 5260.27 1279.62   3
   2   9   7 54435.1 5193.39   2
   2  -9   7 60871.0 4612.00   3
  -2  -9  -7 60103.0 5295.53   4
  -2   9  -7 58479.2 3200.75   4
  -2   9  -7 60736.8 3912.66   2
   2  -9   8 85395.1 5703.24   3
  -2   9  -8 86687.1 4762.32   2
  -2   9  -8 75230.2 3253.60   4
   2   9   8 77909.0 6362.18   2
  -2  -9  -8 87080.6 6529.63   4
  -2  -9  -9 1771.91 1077.44   4
  -2   9  -9 996.099 552.161   2
   2   9   9 49.2685 698.095   2
   2  -9   9 2637.51 1044.94   3
  -2  -9 -10 85215.7 6636.10   4
   2   9  10 97241.1 7330.88   2
   2  -9  10 91567.9 6421.28   3
  -2   9 -10 94286.1 4903.35   2
  -2  -9 -11 1617.76 974.730   4
  -2   9 -11 758.652 297.718   2
   2   9  11 1275.54 679.102   2
   2  -9  11 349.408 597.448   3
   2  -9  12 12467.4 2352.28   3
   2   9  12 11412.3 2440.32   2
  -2  -9 -12 14024.5 2454.01   4
   2   9  13 9569.33 2311.57   2
   2  -9  13 8370.88 2055.10   3
  -2  -9 -13 5736.73 1635.69   4
   2   9  14 11364.1 2561.85   2
   2  -9  14 10867.3 2332.81   3
  -2  -9 -14 7667.93 1869.45   4
  -2  -9 -15 13094.3 2421.30   4
   2   9  15 18655.8 3154.42   2
   2  -9  15 17469.7 3109.87   3
  -2  -9 -16 9506.08 1983.43   4
   2  -9  16 13212.6 2711.88   3
   2   9  16 11073.4 2505.59   2
  -2  -9 -17 185.496 399.415   4
   2  -9  17 1675.64 1225.87   3
  -2 -10  18 22722.1 3978.55   3
  -2  10  18 13055.8 2747.01   2
  -2  10  17 5178.49 1652.48   2
  -2 -10  17 5599.01 1856.64   3
  -2  10  16 36070.7 4261.82   1
  -2  10  16 38926.7 4502.83   2
  -2 -10  16 50939.9 5568.42   3
  -2  10  15 1498.83 896.262   1
  -2 -10  15 923.893 956.544   3
  -2  10  15 400.283 605.579   2
  -2  10  14 17437.0 2793.48   1
  -2 -10  14 15535.5 3001.21   3
  -2  10  14 10371.8 2409.39   2
  -2  10  13 190.620 493.636   1
  -2  10  13 809.191 730.369   2
  -2 -10  13 718.966 765.951   3
  -2 -10  12 9907.74 2248.27   3
  -2  10  12 15250.4 2620.64   1
  -2  10  12 6279.41 1875.10   2
  -2 -10  12 11455.4 1097.30   4
  -2  10  11 416.846 539.284   1
  -2 -10  11 131.568 772.769   3
  -2  10  11 545.900 723.934   2
  -2 -10  11 610.400 286.596   4
  -2  10  10 126071. 8118.24   1
  -2 -10  10 125940. 8445.54   3
  -2 -10  10 140491. 6173.67   4
  -2 -10   9 2399.82 1066.02   3
  -2  10   9 1930.26 1106.27   1
  -2 -10   9 2405.57 822.025   4
  -2  10   8 54250.6 4910.58   1
  -2 -10   8 59846.9 3929.77   4
  -2 -10   8 62188.2 5500.28   3
  -2 -10   7 33848.3 3887.99   3
  -2 -10   7 34885.5 3027.68   4
  -2  10   7 29937.0 3545.31   1
  -2  10   6 1841.95 962.005   1
  -2 -10   6 1068.23 621.687   3
   2  10  -6 1559.99 394.650   2
  -2 -10   6 1760.90 695.402   4
   2  10  -5 6250.15 882.743   2
  -2 -10   5 6433.20 1287.00   4
  -2 -10   5 4731.67 1360.98   3
  -2  10   5 8277.33 1828.68   1
   2  10  -4 21936.8 2927.79   3
   2  10  -4 21293.0 1840.32   2
  -2 -10   4 19383.6 2715.84   3
  -2  10   4 19414.9 2798.21   1
  -2 -10   4 19265.0 2381.18   4
  -2  10   4 21935.5 3075.61   4
   2  10  -3 19492.3 2383.90   4
  -2  10   3 27553.6 3183.93   1
  -2  10   3 18252.9 2057.45   3
  -2 -10   3 23566.7 2970.33   3
   2  10  -3 18517.6 2726.54   3
  -2  10   3 18315.4 2710.18   4
   2  10  -3 25689.9 2261.42   2
  -2 -10   3 17870.8 2307.31   4
  -2  10   2 213486. 10137.8   4
  -2  10   2 223395. 9737.92   1
  -2 -10   2 202980. 9550.18   3
   2  10  -2 207378. 8913.80   4
   2  10  -2 217165. 8372.79   2
  -2  10   2 209571. 8132.67   3
  -2 -10   2 207199. 9123.92   4
   2  10  -1 19983.0 2578.77   4
  -2  10   1 13259.6 2347.22   4
   2  10  -1 16557.9 2150.25   2
  -2  10   1 13825.2 1783.71   3
  -2 -10   1 15432.0 2268.52   4
  -2  10   1 13692.8 2267.15   1
  -2  10   0 128463. 7557.82   4
   2  10   0 125548. 6923.50   2
   2  10   0 120624. 7287.65   4
  -2  10   0 114858. 5881.55   3
  -2 -10   0 125884. 7339.19   4
  -2  10   0 114133. 7097.65   1
  -2  10  -1 10459.9 1980.56   4
  -2 -10  -1 11480.2 1553.96   1
  -2 -10  -1 13170.3 2250.55   4
   2  10   1 13006.5 2265.47   4
  -2  10  -1 11014.1 1516.37   3
   2  10   1 9960.80 1912.02   2
  -2  10  -2 2261.81 782.870   4
   2 -10   2 4433.66 1066.07   3
   2  10   2 2639.58 791.195   3
   2  10   2 4290.64 1274.03   4
  -2 -10  -2 3989.94 830.823   1
   2  10   2 2908.96 1108.43   2
  -2  10  -2 4197.99 974.528   3
   2 -10   3 31810.3 3755.11   1
   2 -10   3 22865.4 2422.02   3
  -2  10  -3 23499.0 2450.24   3
   2  10   3 20078.6 2892.77   2
  -2 -10  -3 20679.4 1771.26   1
  -2  10  -3 23338.4 2824.33   4
   2  10   3 20952.6 3064.27   4
   2  10   4 189120. 9922.93   2
   2 -10   4 186442. 8331.62   3
  -2  10  -4 203822. 8579.48   3
  -2  10  -4 203671. 9051.92   4
  -2  10  -5 250.844 389.506   4
   2  10   5-446.488 908.177   2
  -2 -10  -5-63.9750 667.478   4
   2 -10   5 311.662 469.826   3
  -2  10  -5 534.516 470.418   3
   2 -10   6 167286. 8452.95   3
  -2  10  -6 167227. 7404.66   4
  -2 -10  -6 180220. 10079.6   4
  -2  10  -6 176519. 8451.39   3
   2  10   6 164146. 9790.65   2
   2 -10   7 133.308 506.439   3
   2  10   7-165.566 599.125   2
  -2 -10  -7-93.1805 476.858   4
  -2  10  -7 551.117 316.610   4
  -2  10  -7 552.697 457.546   2
   2 -10   8 21606.9 2849.70   3
   2  10   8 26646.2 3675.55   2
  -2  10  -8 28077.6 2553.62   2
  -2  10  -8 23385.5 1671.16   4
  -2 -10  -8 27448.8 3680.35   4
  -2 -10  -9 2136.40 837.069   4
  -2  10  -9 2376.94 807.169   2
   2  10   9 2358.83 1128.37   2
   2 -10   9 1471.12 787.176   3
  -2  10  -9 1402.58 268.716   4
  -2 -10 -10 15759.4 2770.74   4
   2 -10  10 12522.4 2226.93   3
   2  10  10 12604.6 2609.23   2
  -2  10 -10 15536.4 1783.05   2
  -2 -10 -11 28172.9 3727.36   4
   2  10  11 37826.0 4548.98   2
  -2  10 -11 30841.6 2505.03   2
   2 -10  11 31603.9 3685.45   3
   2 -10  12 51494.0 4987.53   3
  -2 -10 -12 46464.3 4860.23   4
   2  10  12 56445.6 5676.04   2
  -2 -10 -13 3677.14 1297.52   4
   2  10  13 4453.07 1576.35   2
   2 -10  13 4975.34 1696.11   3
  -2 -10 -14 18422.5 2941.47   4
   2  10  14 25332.8 3812.55   2
   2 -10  14 28741.7 3913.86   3
   2  10  15 528.536 516.717   2
   2 -10  15 893.268 911.919   3
  -2 -10 -15 2915.03 1296.80   4
  -2 -10 -16 2801.45 1155.56   4
   2  10  16 3691.43 1419.22   2
   2 -10  16 5965.04 1802.31   3
   2  10  17 2644.47 1309.86   2
  -2 -10 -17 2021.82 1218.51   4
   2 -10  17 2672.75 1617.55   3
  -2 -11  17 248.907 839.501   3
  -2  11  17 900.867 734.130   2
  -2 -11  16 1206.53 830.813   3
  -2  11  16 2151.98 1100.51   2
  -2 -11  15 1692.54 1241.42   3
  -2  11  15 1091.28 883.492   2
  -2  11  15 268.747 818.848   1
  -2  11  14 42275.1 4573.87   1
  -2 -11  14 37442.6 4660.07   3
  -2  11  14 46497.9 5102.86   2
  -2  11  13 7993.42 1937.81   1
  -2 -11  13 7842.39 1977.64   3
  -2  11  13 9383.96 2194.15   2
  -2 -11  12 76622.0 6506.13   3
  -2  11  12 68420.7 5867.10   1
  -2  11  12 66954.2 6288.57   2
  -2 -11  12 65905.1 3217.46   4
  -2 -11  11 50.8250 330.679   4
  -2 -11  11-747.963 721.382   3
  -2  11  11 1126.43 926.684   1
  -2  11  11 244.489 525.122   2
  -2 -11  10 13296.7 2597.53   3
  -2  11  10 14157.2 2609.69   1
  -2  11  10 11114.0 2449.86   2
  -2 -11  10 14482.4 1764.08   4
  -2 -11   9 5411.48 1506.38   3
  -2 -11   9 4444.56 1009.83   4
  -2  11   9 6175.06 1644.28   1
  -2 -11   8 29939.6 2878.95   4
  -2 -11   8 30984.5 3838.00   3
  -2  11   8 29899.2 3633.97   1
  -2 -11   7 12866.8 2421.16   3
   2  11  -7 10519.0 821.777   2
  -2 -11   7 15640.4 2062.45   4
  -2  11   7 12034.9 2275.13   1
  -2 -11   6 190712. 10165.9   3
  -2 -11   6 183206. 8607.04   4
   2  11  -6 170783. 6309.57   2
  -2  11   6 174634. 9624.95   1
   2  11  -5-3.93358 229.488   2
  -2  11   5 289.976 709.549   1
  -2 -11   5 127.440 522.197   3
  -2 -11   5 359.243 636.609   4
  -2  11   4 104452. 6888.23   1
   2  11  -4 96051.5 4937.36   2
  -2 -11   4 94401.5 6714.26   3
  -2 -11   4 97020.6 6094.01   4
  -2 -11   3 646.782 443.137   4
  -2  11   3 1893.98 865.301   1
   2  11  -3 860.531 641.589   2
  -2  11   3 889.804 541.465   3
   2  11  -3 490.360 425.338   4
  -2  11   2 1536.22 1043.09   4
   2  11  -2 3607.71 1166.72   3
  -2 -11   2 2581.64 943.788   3
  -2  11   2 1837.58 1001.78   1
  -2  11   2 2838.77 824.540   3
   2  11  -2 3315.96 1054.55   2
  -2 -11   2 3421.29 1183.54   4
   2  11  -2 3135.12 913.409   4
   2  11  -1-143.613 348.395   2
  -2  11   1 317.599 813.426   4
  -2  11   1 113.589 430.383   1
  -2  11   1 853.073 450.222   3
   2  11  -1-291.525 446.663   4
   2  11  -1-158.510 746.308   3
  -2 -11   1 17.6442 506.258   4
  -2  11   0 72854.4 5504.21   1
   2  11   0 69639.3 5486.25   3
   2  11   0 71523.6 5204.03   2
  -2  11   0 65617.8 4370.32   3
  -2  11   0 74265.0 5863.28   4
  -2 -11   0 73649.4 4697.66   1
  -2 -11   0 71596.5 5540.36   4
   2  11   0 73705.5 5691.34   4
  -2  11  -1 10147.3 1903.80   4
   2  11   1 10122.6 2072.91   4
  -2 -11  -1 5978.87 1256.13   1
  -2  11  -1 7405.35 1341.85   3
   2 -11   1 9386.14 2019.08   1
  -2 -11  -1 7692.14 1832.27   4
   2  11   1 9582.26 1890.33   2
   2  11   1 8367.64 1716.19   3
  -2  11  -2 139982. 6953.12   3
  -2 -11  -2 122492. 6231.45   1
  -2  11  -2 150069. 8414.19   4
  -2 -11  -2 152483. 8900.61   4
   2 -11   2 151592. 7334.77   3
   2 -11   2 170789. 9450.32   1
   2  11   2 147538. 8437.10   2
  -2  11  -3 2111.05 934.653   4
  -2 -11  -3 280.858 247.131   1
   2 -11   3 2014.09 774.788   3
   2  11   3 2255.21 1024.00   2
  -2  11  -3 1683.90 654.676   3
  -2 -11  -3 1595.63 873.993   4
   2  11   4 58189.1 5391.28   2
  -2 -11  -4 52256.6 2768.97   1
   2 -11   4 55880.4 4229.81   3
  -2  11  -4 61420.1 4319.01   3
  -2  11  -4 60829.1 4625.06   4
  -2 -11  -4 51520.1 5054.85   4
   2 -11   5 1974.17 679.020   3
  -2  11  -5 2261.55 766.759   4
   2  11   5 2797.33 1085.75   2
  -2 -11  -5 1652.03 879.471   4
  -2  11  -5 2226.53 852.676   3
   2 -11   6 365.012 359.727   3
   2  11   6 277.704 879.194   2
  -2 -11  -6 562.295 805.091   4
  -2  11  -6-19.4509 458.559   3
  -2  11  -6 382.336 436.842   4
  -2 -11  -7 397.175 857.479   4
  -2  11  -7 1800.88 512.981   4
   2  11   7 962.095 1145.88   2
   2 -11   7 1360.41 761.873   3
   2 -11   8 61512.1 4981.22   3
  -2  11  -8 57774.6 3111.52   4
   2  11   8 72634.4 6303.82   2
  -2  11  -8 69075.7 4262.91   2
  -2 -11  -8 63525.9 5894.06   4
  -2  11  -9 4069.87 984.085   2
   2  11   9 2003.35 1094.15   2
   2 -11   9 5331.20 1437.01   3
  -2  11  -9 4551.69 601.732   4
  -2 -11  -9 4247.05 1582.18   4
  -2 -11 -10 70143.9 6243.35   4
   2 -11  10 65590.7 5472.30   3
   2  11  10 68187.3 6359.19   2
  -2  11 -10 74349.4 4284.05   2
  -2 -11 -11-864.597 680.577   4
   2  11  11-398.007 841.459   2
   2 -11  11-227.305 519.872   3
  -2 -11 -12 4679.20 1651.59   4
   2  11  12 6317.83 1918.73   2
   2 -11  12 9891.65 2110.54   3
   2  11  13-827.805 593.471   2
   2 -11  13 158.587 549.686   3
  -2 -11 -13-344.086 831.198   4
  -2 -11 -14 10922.2 2246.15   4
   2  11  14 12303.7 2712.64   2
   2 -11  14 12579.0 2606.07   3
  -2 -11 -15 1440.45 995.400   4
   2  11  15-358.265 763.691   2
   2 -11  15 769.714 491.932   3
  -2 -11 -16 26976.7 3603.30   4
   2  11  16 31049.6 4285.41   2
   2 -11  16 35069.6 4575.03   3
  -2 -12  17 242.189 510.209   3
  -2  12  17-416.859 565.775   2
  -2 -12  16 50566.9 5627.30   3
  -2  12  16 45029.3 5003.60   2
  -2 -12  15 1166.52 983.093   3
  -2  12  15 836.606 809.534   2
  -2  12  14 31968.5 3934.68   1
  -2 -12  14 28151.7 4074.63   3
  -2  12  14 31952.6 4208.29   2
  -2 -12  13 5856.50 1861.36   3
  -2  12  13 6830.37 1828.77   1
  -2  12  13 5067.66 1633.11   2
  -2  12  12 4493.59 1590.54   1
  -2 -12  12 3655.37 1614.76   3
  -2  12  12 3751.30 1514.17   2
  -2 -12  11 7005.48 1110.00   4
  -2  12  11 4413.02 1412.08   1
  -2 -12  11 9199.48 2274.88   3
  -2  12  11 6431.45 1909.96   2
  -2  12  10 95161.1 7107.00   1
  -2 -12  10 98158.8 7430.49   3
  -2 -12  10 96027.6 5262.02   4
  -2  12  10 89655.8 7331.95   2
  -2 -12   9-39.1367 499.020   4
  -2  12   9-388.336 1040.76   1
  -2  12   8 86723.1 6685.22   1
  -2 -12   8 87004.3 6865.48   3
  -2 -12   8 88479.0 5444.70   4
  -2 -12   7 1171.95 456.520   4
   2  12  -7 1341.72 323.118   2
  -2  12   7 1251.69 862.053   1
   2  12  -6 7262.64 988.852   2
  -2 -12   6 5335.48 1541.24   3
  -2 -12   6 7515.77 1475.62   4
  -2  12   6 8317.45 1996.58   1
   2  12  -5 21165.2 1953.54   2
  -2 -12   5 18258.1 2892.90   3
  -2  12   5 19059.7 2981.62   1
  -2 -12   5 20986.5 2674.84   4
  -2  12   4 44657.9 3713.00   3
  -2  12   4 49152.3 4709.72   1
  -2 -12   4 47754.8 4676.92   3
   2  12  -4 54232.7 3606.48   2
  -2 -12   4 51766.5 4399.60   4
  -2 -12   3 10964.1 2249.99   3
  -2  12   3 9898.10 1723.77   3
  -2  12   3 12341.3 2167.00   1
   2  12  -3 14790.3 1959.36   2
  -2 -12   3 9944.18 1964.79   4
   2  12  -3 15483.6 2260.64   4
   2  12  -2 124908. 6986.83   2
  -2  12   2 125103. 6778.12   3
   2  12  -2 122428. 7346.62   4
  -2 -12   2 122063. 7633.04   4
  -2  12   2 139288. 8234.51   1
  -2 -12   1 1912.28 1006.83   4
  -2 -12   1 183.765 198.286   1
  -2  12   1 1504.64 562.813   3
   2  12  -1 855.059 664.935   4
  -2  12   1 2398.41 1035.24   4
   2 -12  -1 662.343 908.582   1
   2  12  -1 2033.93 1009.72   2
  -2  12   1 1496.04 854.042   1
   2 -12   0 79681.6 6047.59   1
  -2  12   0 65341.4 4523.12   3
  -2 -12   0 61326.8 5416.98   4
  -2 -12   0 65607.2 4655.95   1
  -2  12   0 67293.8 5751.53   4
   2  12   0 66461.4 5194.51   2
  -2 -12  -1-81.5184 769.527   4
  -2 -12  -1 295.298 334.997   1
  -2  12  -1 826.856 585.650   3
   2  12   1 1088.76 862.655   2
  -2 -12  -2-627.891 658.228   4
  -2  12  -2-381.230 579.411   3
  -2  12  -2-2.83825 635.840   4
   2  12   2-126.168 576.664   2
  -2 -12  -2 341.489 419.367   1
   2 -12   2 848.840 665.120   3
  -2 -12  -3-358.355 622.530   4
  -2 -12  -3 214.342 304.092   1
   2 -12   3-401.289 749.228   3
  -2  12  -3 1439.09 799.643   4
   2  12   3-48.6932 732.855   2
  -2  12  -3-200.010 418.364   3
  -2  12  -4 14619.4 2253.15   4
   2 -12   4 10632.6 1862.92   3
  -2 -12  -4 12476.4 2415.54   4
   2  12   4 10817.4 2226.99   2
  -2  12  -4 12541.0 1957.47   3
  -2 -12  -4 12009.3 1333.49   1
  -2  12  -5 6272.12 1413.91   4
  -2 -12  -5 4433.23 1525.13   4
   2 -12   5 4815.18 1217.44   3
   2  12   5 4507.53 1552.09   2
  -2  12  -5 5197.18 1279.14   3
  -2 -12  -6 40612.5 4678.99   4
   2 -12   6 45619.6 4054.67   3
   2  12   6 44703.9 4871.18   2
  -2  12  -6 48176.1 4071.34   3
  -2  12  -6 45533.5 3522.51   4
  -2 -12  -7 593.304 667.287   4
  -2  12  -7-1288.33 511.275   4
   2  12   7-401.532 603.463   2
   2 -12   7 302.406 480.709   3
   2  12   8 17740.7 3100.45   2
  -2 -12  -8 22813.3 3495.58   4
   2 -12   8 18449.8 2640.23   3
  -2  12  -8 17770.1 1548.83   4
  -2 -12  -9 5912.30 1960.11   4
  -2  12  -9 2974.73 887.492   2
   2 -12   9 4297.56 1283.88   3
   2  12   9 3400.80 1399.00   2
  -2  12  -9 3305.21 583.073   4
   2 -12  10 7412.11 1808.86   3
   2  12  10 6083.83 1934.59   2
  -2 -12 -10 5331.49 1875.97   4
   2  12  11 802.025 1038.00   2
   2 -12  11 1851.01 1040.18   3
  -2 -12 -11 1233.92 980.021   4
  -2 -12 -12 42465.5 4790.37   4
   2  12  12 50546.9 5550.60   2
   2 -12  12 44838.0 4749.96   3
   2 -12  13 939.381 862.858   3
  -2 -12 -13-592.275 718.227   4
   2  12  13-184.101 836.392   2
  -2 -12 -14 40654.2 4655.76   4
   2  12  14 31706.2 4435.63   2
   2 -12  14 36864.0 4502.62   3
  -2 -12 -15 2465.73 1254.15   4
   2  12  15 4494.27 1795.03   2
   2 -12  15 3295.56 1183.49   3
  -2 -12 -16 1398.46 966.088   4
   2  12  16 3374.70 1605.04   2
   2 -12  16 2817.75 1452.14   3
  -2 -13  16 7490.21 2184.28   3
  -2  13  16 5812.51 1731.97   2
  -2 -13  15 18834.3 3379.97   3
  -2  13  15 10801.2 2664.23   2
  -2 -13  14 27861.1 4056.20   3
  -2  13  14 25116.8 3787.24   2
  -2  13  13-687.016 1149.63   1
  -2 -13  13 1090.12 521.542   3
  -2  13  13-2351.96 1206.46   2
  -2  13  12 53981.1 5283.74   1
  -2 -13  12 51959.1 5454.38   3
  -2  13  12 51176.2 5621.39   2
  -2 -13  11 5812.01 1919.30   3
  -2  13  11 2778.17 1332.10   1
  -2  13  11 3142.56 1468.77   2
  -2 -13  11 3308.19 773.133   4
  -2 -13  10 7787.78 1437.46   4
  -2 -13  10 6827.52 1833.59   3
  -2  13  10 11905.0 2729.73   2
  -2  13  10 9460.77 2175.89   1
  -2 -13   9 20247.3 2405.38   4
  -2  13   9 19013.3 3053.06   1
  -2 -13   9 17127.8 3050.73   3
  -2 -13   8 10587.5 1786.38   4
  -2 -13   8 8057.20 1863.62   3
  -2  13   8 11117.9 2239.61   1
  -2 -13   7 14665.5 2746.21   3
  -2  13   7 13649.1 2505.56   1
  -2 -13   7 17036.8 2376.16   4
   2  13  -7 11892.9 1099.01   2
  -2 -13   6 134254. 8567.47   3
  -2 -13   6 124647. 7313.21   4
  -2  13   6 109209. 7842.41   1
   2  13  -6 116364. 5139.57   2
  -2 -13   5 3965.56 1348.27   3
  -2  13   5 2691.96 1027.08   1
   2  13  -5 3491.03 854.340   2
  -2 -13   5 3332.71 1138.59   4
   2  13  -4 65789.5 4244.73   2
  -2  13   4 60686.0 4548.75   3
   2  13  -4 56451.7 4523.85   4
  -2 -13   4 61130.4 5116.21   4
   2 -13  -4 52016.6 4823.62   1
  -2  13   4 62113.9 5399.99   1
  -2 -13   4 62389.3 5517.79   3
   2 -13  -3 19131.8 2771.04   1
   2  13  -3 20560.9 2402.61   2
  -2  13   3 19110.5 2443.20   3
   2  13  -3 18132.7 2533.23   4
  -2 -13   3 17512.3 2693.64   4
  -2  13   3 21844.8 3205.93   1
  -2 -13   3 20853.0 3124.98   3
  -2  13   2 1523.56 925.812   1
  -2 -13   2 1197.54 690.635   4
  -2  13   2 298.897 360.372   3
   2  13  -2 1123.69 608.757   2
   2 -13  -2 573.351 646.334   1
  -2 -13   1 16609.4 2410.08   1
  -2  13   1 18492.8 2408.09   3
  -2 -13   1 17953.0 2873.09   4
   2  13  -1 17287.4 2466.95   2
  -2 -13   0 19855.3 3012.83   4
   2  13   0 20845.1 2874.35   2
  -2  13   0 22792.3 2597.66   3
  -2  13  -1 7397.91 1661.70   4
  -2 -13  -1 7092.54 1897.21   4
  -2 -13  -1 6899.07 1451.77   1
  -2  13  -1 7574.74 1466.62   3
   2  13   1 7065.71 1740.59   2
  -2 -13  -2 54514.3 4032.24   1
  -2  13  -2 59620.4 4418.79   3
   2  13   2 54247.6 5165.95   2
  -2 -13  -2 63966.7 5830.92   4
  -2  13  -2 65001.9 5526.68   4
   2 -13   3 1328.21 811.993   3
  -2  13  -3 2079.71 819.878   4
   2  13   3 586.742 519.284   2
  -2 -13  -3-138.411 562.554   4
  -2 -13  -3 853.821 357.917   1
  -2  13  -3 1742.80 777.386   3
   2  13   4 34812.9 4184.61   2
  -2  13  -4 33713.8 3339.35   3
  -2 -13  -4 31426.2 2371.72   1
   2 -13   4 26563.9 3018.24   3
  -2 -13  -4 27769.4 3907.78   4
  -2  13  -4 30896.6 3370.27   4
  -2 -13  -5 12625.4 2539.72   4
   2 -13   5 10811.6 1933.18   3
   2  13   5 7822.81 1839.13   2
  -2  13  -5 11175.9 1968.23   3
  -2  13  -5 10895.4 1918.21   4
  -2 -13  -6 1870.52 1076.73   4
   2 -13   6 3970.47 1200.95   3
   2  13   6 3233.32 1401.44   2
  -2  13  -6 4702.44 1121.02   4
   2  13   7 1402.85 937.210   2
  -2 -13  -7 1850.75 1161.91   4
   2 -13   7 507.087 681.459   3
  -2  13  -7 1643.92 521.593   4
   2 -13   8 25547.7 3150.21   3
   2  13   8 19588.8 3382.68   2
  -2  13  -8 25855.7 2039.45   4
  -2 -13  -8 21827.8 3438.65   4
  -2 -13  -9 1250.34 762.320   4
   2  13   9 1331.16 1039.11   2
   2 -13   9 1900.43 925.826   3
  -2 -13 -10 29268.9 4169.38   4
   2 -13  10 26721.6 3454.36   3
   2  13  10 20467.9 3576.01   2
   2 -13  11 1301.91 894.764   3
   2  13  11 819.600 1012.67   2
  -2 -13 -11 1590.45 938.721   4
  -2 -13 -12 8272.62 2316.63   4
   2  13  12 13556.0 2943.99   2
   2 -13  12 8876.07 2023.52   3
  -2 -13 -13 22875.6 3534.61   4
   2 -13  13 21439.4 3328.56   3
   2  13  13 22812.9 3777.55   2
  -2 -13 -14 5484.60 1781.82   4
   2  13  14 5202.45 1968.89   2
   2 -13  14 5362.39 1648.43   3
   2  13  15 10773.3 2533.03   2
   2 -13  15 9140.70 2178.61   3
  -2 -13 -15 7677.61 1951.20   4
  -2 -14  15 5967.24 1913.92   3
  -2  14  15 5311.64 1810.17   2
  -2 -14  14 20.1406 852.922   3
  -2  14  14-238.602 873.769   2
  -2  14  13 40765.2 4575.66   1
  -2  14  13 39039.3 4911.44   2
  -2 -14  13 44825.6 5195.31   3
  -2  14  12 1833.05 899.779   2
  -2  14  12 1584.88 692.966   1
  -2 -14  12 1300.71 944.372   3
  -2 -14  11 34193.7 4390.69   3
  -2  14  11 36875.4 4817.22   2
  -2  14  11 35281.5 4338.57   1
  -2 -14  10 21504.6 2418.76   4
  -2  14  10 17512.5 3254.66   2
  -2  14  10 20305.4 3168.08   1
  -2 -14  10 24743.2 3736.55   3
  -2 -14   9 5737.08 1817.80   3
  -2  14   9 5068.77 1795.01   2
  -2  14   9 6152.97 1757.81   1
  -2 -14   9 6342.82 1413.11   4
  -2  14   8 49995.9 5046.13   1
  -2 -14   8 57202.8 5503.44   3
  -2 -14   8 55617.4 4314.38   4
  -2 -14   7 53753.8 4494.61   4
   2  14  -7 48624.1 2690.96   2
  -2 -14   7 54016.2 5366.28   3
  -2  14   7 53850.4 5216.78   1
  -2  14   6 20352.2 3250.61   1
  -2 -14   6 26856.3 3694.78   3
   2 -14  -6 18957.7 2833.92   1
   2  14  -6 21648.9 1931.82   2
  -2 -14   6 21165.0 2896.67   4
  -2  14   5 48928.1 5053.30   1
   2 -14  -5 42842.8 4411.12   1
   2  14  -5 53598.0 3616.36   2
  -2  14   5 50952.8 4245.48   3
  -2 -14   5 54043.6 5293.04   3
  -2 -14   5 52273.9 4669.37   4
  -2 -14   4 2137.89 1076.66   3
  -2  14   4 407.203 529.471   1
  -2 -14   4 96.1625 413.665   4
  -2  14   4 1705.23 929.932   3
   2  14  -4 1106.20 484.555   2
  -2 -14   3 16602.5 2671.61   4
   2  14  -3 20068.2 2528.21   2
  -2  14   3 16869.7 2367.21   3
  -2  14   3 13741.3 2625.58   1
  -2  14   2 41437.8 4498.28   1
  -2  14   2 40349.2 3747.47   3
  -2 -14   2 44418.9 4549.34   4
   2  14  -2 42497.8 3892.74   2
   2  14  -1 29126.8 3289.13   2
  -2  14   1 27352.6 3022.73   3
  -2 -14   1 22762.3 3321.30   4
  -2  14   0 25751.6 2862.83   3
  -2 -14   0 21503.0 3257.23   4
   2  14   0 20900.0 2988.70   2
  -2 -14  -1 69464.2 4997.88   1
  -2  14  -1 66570.1 4857.05   3
   2  14   1 62479.2 5584.04   2
  -2 -14  -1 67849.6 6080.36   4
   2  14   2-2148.30 1061.19   2
  -2  14  -2 101.296 493.901   3
  -2 -14  -2-998.028 1110.13   4
  -2 -14  -2-255.657 411.846   1
  -2 -14  -3 19561.6 3264.18   4
   2 -14   3 23547.5 2900.15   3
  -2  14  -3 21550.8 2677.73   3
   2  14   3 18651.5 3227.03   2
  -2  14  -3 25743.4 3311.03   4
  -2 -14  -3 25373.0 2562.92   1
  -2 -14  -4 24758.6 3721.07   4
   2 -14   4 22081.4 2765.88   3
  -2  14  -4 20852.2 2737.19   3
   2  14   4 19983.8 3260.62   2
  -2 -14  -4 24503.0 2213.80   1
  -2  14  -4 23915.6 3009.20   4
   2 -14   5 8369.20 1710.02   3
   2  14   5 7992.62 2156.86   2
  -2 -14  -5 5633.38 2140.19   4
  -2  14  -5 5165.27 1241.80   4
  -2  14  -6 31272.7 3013.69   4
   2  14   6 26765.3 4034.84   2
   2 -14   6 31628.4 3467.05   3
  -2 -14  -6 31252.9 4356.75   4
  -2 -14  -7 6542.57 2040.01   4
   2 -14   7 10537.2 2030.98   3
   2  14   7 10475.7 2511.80   2
  -2  14  -7 7330.59 1238.85   4
  -2 -14  -8 3312.51 1394.42   4
   2  14   8 3598.60 1590.96   2
   2 -14   8 2436.50 979.524   3
  -2 -14  -9 44703.0 5235.36   4
   2 -14   9 46202.2 4495.55   3
   2  14   9 43752.9 5285.58   2
  -2 -14 -10 3302.22 1046.17   4
   2  14  10 3823.31 1470.82   2
   2 -14  10 2447.12 1160.61   3
  -2 -14 -11 17440.8 3221.67   4
   2 -14  11 18368.0 2914.38   3
   2  14  11 17534.6 3252.90   2
  -2 -14 -12 12684.3 2817.35   4
   2  14  12 17503.5 3342.82   2
   2 -14  12 16328.6 2887.35   3
  -2 -14 -13-1352.58 952.198   4
   2  14  13 1362.75 906.300   2
   2 -14  13 13.9701 856.201   3
   2 -14  14 9609.41 2205.56   3
  -2 -14 -14 9609.91 2361.11   4
   2  14  14 10168.2 2640.74   2
  -2 -14 -15 6396.58 1942.71   4
   2  14  15 9361.25 2576.14   2
   2 -14  15 8889.82 2217.53   3
  -2 -15  15 10394.8 2510.42   3
  -2  15  15 8484.71 2345.99   2
  -2 -15  14 7745.12 2144.61   3
  -2  15  14 7738.28 2278.98   2
  -2 -15  13 1993.39 963.549   3
  -2  15  13-749.403 1000.15   2
  -2  15  12 15098.6 3160.17   2
  -2 -15  12 8986.03 2261.40   3
  -2  15  12 9063.04 2274.71   1
  -2  15  11 16791.3 2892.11   1
  -2 -15  11 15288.8 3076.58   3
  -2  15  11 19150.6 3478.03   2
  -2 -15  10 1097.60 352.687   4
  -2 -15  10 2314.97 1552.02   3
  -2  15  10 1196.49 1007.13   1
  -2  15  10 1046.11 575.108   2
  -2 -15   9 37295.9 3585.13   4
  -2  15   9 45647.8 5356.95   2
  -2  15   9 33513.8 4232.10   1
  -2 -15   9 37526.9 4661.72   3
  -2  15   8 818.186 511.495   1
  -2 -15   8 236.819 672.079   4
  -2 -15   8 647.354 1013.97   3
  -2  15   7 29065.0 3764.63   1
   2  15  -7 25440.3 1947.38   2
  -2 -15   7 32963.9 4242.13   3
  -2 -15   7 30824.7 3409.14   4
  -2 -15   6 96.1028 420.301   4
  -2 -15   6 2529.16 1097.68   3
   2  15  -6 1068.14 343.173   2
  -2  15   6 2968.77 1768.95   1
  -2  15   5 1155.42 516.958   1
  -2 -15   5 968.398 671.239   4
  -2 -15   5 1411.66 1226.81   3
   2  15  -5 948.270 412.144   2
  -2 -15   4 29790.6 3900.76   3
   2  15  -4 26479.8 2784.19   2
  -2 -15   4 27958.3 3508.70   4
  -2  15   4 27161.9 3704.59   1
   2  15  -3 32241.8 3296.61   2
  -2  15   3 33513.5 3502.37   3
  -2  15   3 23097.1 3495.09   1
  -2 -15   3 26482.7 3531.55   4
  -2 -15   2 11127.2 2326.30   4
  -2  15   2 8782.99 1835.02   3
   2  15  -2 10865.1 2034.71   2
  -2 -15   2 9545.20 2016.98   1
   2  15  -1 59558.1 5228.70   2
  -2  15   1 66384.7 5078.25   3
  -2 -15   1 61091.8 5656.16   4
  -2  15   0 4561.94 1335.37   3
   2  15   0 4381.31 1482.12   2
  -2 -15   0 2286.86 1214.52   4
  -2 -15  -1 22992.5 3476.02   4
  -2  15  -1 23222.7 2793.38   3
   2  15   1 22465.1 3248.98   2
  -2 -15  -2 10409.0 1770.39   1
  -2  15  -2 11572.9 1979.80   3
   2  15   2 11462.7 2352.42   2
  -2 -15  -2 10473.9 2383.85   4
  -2 -15  -3 18701.1 2259.32   1
   2  15   3 14359.6 2740.70   2
  -2 -15  -3 13184.0 2749.22   4
  -2 -15  -4 2623.74 756.041   1
   2 -15   4 2770.74 1090.30   3
   2  15   4 1002.35 772.184   2
  -2 -15  -4 2284.21 1193.69   4
   2  15   5 85856.7 7144.88   2
  -2  15  -5 75942.7 5479.96   4
  -2 -15  -5 77697.3 7028.36   4
   2 -15   5 81690.5 5860.13   3
   2  15   6 845.791 985.026   2
  -2 -15  -6 1029.18 953.951   4
   2 -15   6 1069.74 674.281   3
  -2  15  -6 1611.62 602.239   4
   2  15   7 43384.9 5245.21   2
   2 -15   7 46696.9 4465.86   3
  -2 -15  -7 45399.0 5400.53   4
  -2 -15  -8 8643.65 2364.37   4
   2 -15   8 6252.12 1689.97   3
   2  15   8 6191.00 2024.63   2
   2 -15   9 6652.23 1617.59   3
   2  15   9 4663.23 1947.07   2
  -2 -15  -9 4770.46 1771.97   4
   2 -15  10 1045.22 463.294   3
   2  15  10 355.753 649.137   2
  -2 -15 -11 11953.8 2721.06   4
   2 -15  11 10911.5 2288.55   3
   2  15  11 11645.9 2720.85   2
   2  15  12 501.351 753.118   2
  -2 -15 -12-99.9405 959.905   4
   2 -15  12 1368.52 972.031   3
   2 -15  13 26838.9 3782.23   3
  -2 -15 -13 26441.2 4069.94   4
   2  15  13 35044.7 4854.29   2
  -2 -15 -14 4251.38 1474.68   4
   2  15  14 3132.88 1408.67   2
   2 -15  14 2356.76 1212.82   3
  -2 -16  14-1897.44 1131.48   3
  -2  16  14 1496.90 1031.60   2
  -2 -16  13 17908.3 3327.30   3
  -2  16  13 18908.3 3605.88   2
  -2  16  12-52.3937 801.615   2
  -2 -16  12 73.3504 955.925   3
  -2  16  11 14085.3 2606.68   1
  -2  16  11 13408.2 2927.61   2
  -2 -16  11 11479.2 2518.89   3
  -2 -16  10-627.546 727.745   3
  -2  16  10-204.096 558.320   2
  -2  16  10 87.5710 643.926   1
  -2 -16   9 573.139 720.901   4
  -2 -16   9 214.636 487.451   3
  -2  16   9 632.962 820.442   1
  -2  16   9-21.4048 626.727   2
  -2  16   8 4395.41 1654.88   1
  -2 -16   8 1841.07 1179.38   3
  -2 -16   8 1335.80 580.315   4
  -2  16   8 4628.13 1676.97   2
  -2 -16   7 17785.3 2607.89   4
   2  16  -7 13844.3 1441.93   2
  -2  16   7 16511.7 2907.61   1
  -2 -16   7 17976.5 3106.89   3
  -2  16   6 311.486 760.664   1
  -2 -16   6 900.001 704.348   3
   2  16  -6 782.688 253.345   2
  -2 -16   6-481.417 606.333   4
   2  16  -5 39939.8 3295.36   2
  -2 -16   5 38542.0 4658.92   3
  -2 -16   5 39632.9 4349.97   4
  -2  16   5 37273.8 4531.19   1
  -2 -16   4 431.918 780.636   4
   2  16  -4 6.11919 420.705   2
  -2 -16   3 30437.8 3964.80   4
   2  16  -3 35975.9 3607.63   2
  -2 -16   2 5367.99 1679.38   4
   2  16  -2 2961.48 1036.34   2
  -2 -16   1 5194.14 1629.88   1
   2  16  -1 5308.84 1471.37   2
  -2 -16   1 2004.72 863.614   4
  -2 -16   0 8379.63 2161.17   4
   2  16   0 7372.48 1790.40   2
   2  16   1 101098. 7438.74   2
  -2 -16  -1 105495. 7956.17   4
   2  16   2 5517.63 1506.45   2
  -2 -16  -2 4124.02 1438.59   4
  -2 -16  -3 85578.2 5384.31   1
   2  16   3 76828.9 6718.59   2
  -2 -16  -3 75016.3 6902.73   4
  -2 -16  -4 302.938 700.168   4
   2 -16   4 573.041 568.111   3
   2  16   4 927.000 854.086   2
  -2 -16  -5 10290.2 2741.52   4
   2 -16   5 10017.8 1988.02   3
   2  16   5 8841.99 2313.46   2
  -2 -16  -6-89.5104 512.743   4
   2 -16   6-736.854 717.654   3
   2  16   6 835.247 1173.82   2
  -2 -16  -7 27062.6 4227.26   4
   2 -16   7 20204.0 2970.65   3
   2  16   7 25439.0 4102.65   2
   2 -16   8-248.903 665.185   3
   2  16   8 1081.03 897.737   2
  -2 -16  -8-639.156 484.374   4
   2  16   9 64981.6 6734.48   2
   2 -16   9 66392.1 5712.93   3
  -2 -16  -9 69075.3 6794.82   4
  -2 -16 -10-1601.96 871.865   4
   2  16  10 158.709 791.698   2
   2 -16  10 180.412 473.483   3
  -2 -16 -11 17015.9 3240.06   4
   2 -16  11 12832.4 2453.38   3
   2  16  11 16070.2 3304.39   2
  -2 -16 -12 2130.63 1157.19   4
   2 -16  12 805.893 517.676   3
   2  16  12 2784.87 1423.33   2
  -2 -16 -13 594.042 816.141   4
   2 -16  13 32.1354 486.853   3
   2  16  13 470.604 598.081   2
  -2 -17  13-827.057 876.479   3
  -2  17  13 139.985 528.412   2
  -2 -17  12-647.209 882.190   3
  -2  17  12-509.747 717.617   2
  -2  17  11 5052.94 1917.48   2
  -2 -17  11 8651.26 2365.46   3
  -2 -17  10-192.777 822.320   3
  -2  17  10-362.703 684.956   2
  -2 -17   9 28005.5 3171.93   4
  -2  17   9 32689.0 4680.40   2
  -2 -17   9 33786.9 4530.80   3
  -2  17   9 31227.8 3924.82   1
  -2 -17   8 378.727 424.646   4
  -2 -17   8-179.415 632.139   3
  -2  17   8-578.592 751.935   1
  -2 -17   7 17063.0 2671.10   4
  -2 -17   7 14552.6 2937.90   3
  -2  17   7 19506.5 3174.65   1
  -2  17   7 18310.8 3463.34   2
  -2 -17   6 495.698 416.812   4
  -2 -17   6 176.410 571.453   3
   2  17  -6 278.869 251.362   2
  -2 -17   5 13395.6 2474.47   4
  -2 -17   5 13913.7 2872.57   3
   2  17  -5 14872.4 2009.03   2
   2  17  -4-309.343 612.056   2
  -2 -17   4-762.238 631.044   4
   2  17  -3 73935.9 5426.80   2
  -2 -17   3 62626.1 5857.31   4
  -2 -17   2-232.876 518.684   4
   2  17  -2-50.0255 535.892   2
   2  17  -1 65243.4 5714.71   2
  -2 -17   1 64700.8 6094.56   4
   2  17   0 199.724 568.732   2
  -2 -17   0 603.296 529.438   4
  -2 -17  -1 23629.0 3685.07   4
   2  17   1 20823.2 3273.37   2
   2  17   2 433.429 757.928   2
  -2 -17  -2 1278.26 1046.36   4
   2  17   3 12729.1 2661.07   2
  -2 -17  -3 16706.6 3258.38   4
  -2 -17  -4 2638.53 1486.00   4
   2  17   4 1331.27 1015.24   2
  -2 -17  -5 94427.2 8004.95   4
   2 -17   5 100879. 6780.05   3
   2  17   5 89996.9 7766.38   2
  -2 -17  -6 4062.24 1480.63   4
   2  17   6 2304.08 1229.62   2
   2 -17   6 1771.75 999.706   3
  -2 -17  -7 52684.8 5980.01   4
   2 -17   7 52694.8 4933.19   3
   2  17   7 58425.1 6187.61   2
   2  17   8 2798.70 1348.30   2
  -2 -17  -8 165.879 676.738   4
   2 -17   8 1180.51 894.039   3
   2  17   9 197.166 701.108   2
  -2 -17  -9 590.151 754.153   4
   2 -17   9 1050.72 810.830   3
  -2 -17 -10 2460.07 1500.69   4
   2 -17  10 146.552 410.208   3
   2  17  10 1433.41 1114.66   2
   2 -17  11 9922.87 2150.52   3
   2  17  11 10956.4 2897.57   2
  -2 -17 -11 14418.0 3181.52   4
  -2 -17 -12-1131.76 1375.71   4
   2 -17  12 1980.85 1175.18   3
   2  17  12 1998.11 1256.30   2
  -2 -18  12 2506.91 1005.07   3
  -2  18  12 4267.92 1874.97   2
  -2 -18  11 11820.0 2644.25   3
  -2  18  11 13832.0 3110.80   2
  -2  18  10 6077.38 2030.80   2
  -2 -18  10 3586.70 1275.97   3
  -2 -18   9 2782.81 1234.54   3
  -2  18   9 1471.27 1456.54   2
  -2 -18   8 888.530 898.904   4
  -2 -18   8 1392.18 1051.38   3
  -2  18   8 169.805 708.843   2
  -2 -18   7 15961.1 2709.87   4
  -2 -18   7 18170.5 3377.75   3
  -2  18   7 19930.5 3579.99   2
  -2 -18   6 1753.39 1096.70   4
  -2  18   6 732.610 798.237   2
  -2 -18   6 3791.16 1545.76   3
  -2 -18   5 24788.4 3609.58   4
   2  18  -5 29087.8 2895.53   2
  -2 -18   4 2662.87 1173.39   4
   2  18  -4 1163.42 612.979   2
  -2 -18   3 7804.69 2154.37   4
   2  18  -3 8712.97 1890.39   2
   2  18  -2 31467.5 3677.45   2
  -2 -18   2 21805.2 3492.78   4
  -2 -18   1 17695.4 3177.70   4
   2  18  -1 18457.5 2933.14   2
  -2 -18   0 17807.7 3250.94   4
   2  18   0 15924.5 2832.76   2
   2  18   1 30086.2 4035.57   2
  -2 -18  -1 32591.2 4466.09   4
  -2 -18  -2-812.819 821.522   4
   2  18   2 1280.39 982.790   2
   2  18   3 29754.8 4191.96   2
  -2 -18  -3 34751.5 4617.04   4
   2  18   4 11524.3 2687.75   2
  -2 -18  -4 12433.0 2860.31   4
  -2 -18  -5 7810.77 2256.45   4
   2  18   5 6807.42 2083.81   2
   2 -18   6 15321.1 2535.04   3
   2  18   6 15812.8 3120.19   2
  -2 -18  -6 9795.52 2584.51   4
  -2 -18  -7 4840.23 2006.13   4
   2 -18   7 6278.25 1692.52   3
   2  18   7 10757.9 2779.07   2
  -2 -18  -8-1015.16 948.362   4
   2 -18   8 557.513 795.863   3
   2  18   8 2104.52 1397.50   2
  -2 -18  -9 38022.6 5162.93   4
   2 -18   9 35669.3 4163.16   3
   2  18   9 39814.2 5216.16   2
  -2 -18 -10 2069.89 924.113   4
   2  18  10 5025.10 1831.88   2
   2 -18  10 4317.72 1523.18   3
   2  18  11 18541.9 3611.44   2
  -2 -18 -11 20367.1 3777.99   4
   2 -18  11 15045.7 2755.47   3
  -2 -19  10 4472.53 1802.12   3
  -2  19  10 6364.12 2105.72   2
  -2  19   9 18544.5 3587.52   2
  -2 -19   9 23206.1 3827.89   3
  -2 -19   8 3205.99 1515.71   3
  -2  19   8 2786.14 1443.69   2
  -2 -19   7 8202.27 1970.13   4
  -2 -19   7 10837.7 2538.14   3
  -2  19   7 10721.1 2735.45   2
  -2 -19   6 28284.2 3643.93   4
  -2  19   6 34814.2 4735.46   2
  -2 -19   5 6135.82 1846.36   4
  -2  19   5 2670.72 1165.32   2
  -2 -19   4 9207.73 2166.80   4
   2  19  -4 10801.3 1847.30   2
  -2 -19   3 21993.9 3491.99   4
   2  19  -3 19201.9 2869.12   2
   2  19  -2 2672.32 1104.33   2
  -2 -19   2 2009.94 1118.13   4
  -2 -19   1 16345.3 3035.23   4
   2  19  -1 13872.0 2567.86   2
  -2 -19   0 1077.79 861.057   4
   2  19   0 2363.83 1153.06   2
   2  19   1 305.705 599.260   2
  -2 -19  -1 3251.19 1589.13   4
   2  19   2 29093.8 4085.57   2
  -2 -19  -2 23555.5 3911.53   4
   2  19   3 8413.44 2318.85   2
  -2 -19  -3 6919.34 2291.07   4
  -2 -19  -4 6886.49 2090.16   4
   2  19   4 5179.44 1829.82   2
  -2 -19  -5 21420.7 3866.33   4
   2  19   5 29178.0 4202.53   2
  -2 -19  -6 519.567 722.108   4
   2  19   6 265.662 576.308   2
   2 -19   7 13421.4 2486.08   3
   2  19   7 16748.5 3315.73   2
  -2 -19  -8 9812.64 2586.90   4
   2 -19   8 7768.92 1919.56   3
   2  19   8 9700.74 2538.05   2
  -2 -19  -9 3266.09 1501.20   4
   2 -19   9 3658.54 1347.52   3
   2  19   9 1995.34 1287.59   2
  -2 -19 -10 7548.56 2207.44   4
   2 -19  10 8090.42 1975.89   3
   2  19  10 7243.17 2336.41   2
  -2  20   9-948.987 918.144   2
  -2 -20   9 1155.46 1301.53   3
  -2 -20   8 16834.7 3356.25   3
  -2  20   8 14653.3 3284.31   2
  -2 -20   7 8386.17 1768.08   4
  -2  20   7 11301.7 2844.95   2
  -2 -20   6 2248.59 1057.61   4
  -2  20   6 3911.81 1699.58   2
  -2 -20   5 13807.9 2552.80   4
  -2  20   5 8937.50 2450.25   2
  -2  20   4 5528.55 1979.33   2
  -2 -20   4 5044.63 1742.22   4
  -2 -20   3 2010.16 1171.93   4
   2  20  -3 1449.24 966.901   2
  -2 -20   2 39884.1 4782.18   4
   2  20  -2 40258.8 4315.31   2
  -2 -20   1 2371.86 1270.20   4
   2  20  -1 3739.35 1330.67   2
  -2 -20   0 16642.6 3035.91   4
   2  20   0 13826.0 2740.05   2
  -2 -20  -1 10461.2 2429.50   4
   2  20   1 5303.89 1739.74   2
  -2 -20  -2 1035.17 1096.75   4
   2  20   2 1258.82 1088.47   2
  -2 -20  -3 8339.09 2391.73   4
   2  20   3 7104.67 2102.16   2
  -2 -20  -4 10542.5 2656.75   4
   2  20   4 9999.65 2598.12   2
  -2 -20  -5 8065.33 2210.57   4
   2  20   5 5825.07 2008.04   2
  -2 -20  -6 16807.0 3415.64   4
   2  20   6 14351.4 3058.94   2
  -2 -20  -7-499.104 1086.07   4
   2  20   7 1182.96 1185.86   2
  -2 -20  -8 9273.62 2622.34   4
   2 -20   8 7778.62 1830.27   3
   2  20   8 5658.64 2026.83   2
  -2  21   7 2310.49 1336.02   2
  -2 -21   6 50105.3 5181.28   4
  -2  21   6 59702.4 6390.04   2
  -2 -21   5-530.962 773.152   4
  -2  21   5-404.106 553.457   2
  -2 -21   4 18188.9 3198.91   4
  -2  21   4 16851.5 3358.83   2
  -2  21   3-838.375 1317.81   2
  -2 -21   3 973.649 567.558   4
   2  21  -2-760.244 1088.38   2
  -2  21   2-256.152 732.192   2
  -2 -21   2 298.556 705.152   4
  -2 -21   1 5012.29 2002.88   4
   2  21  -1 738.482 649.866   2
  -2 -21   0 11861.8 2701.83   4
   2  21   0 10894.6 2365.01   2
  -2 -21  -1 1922.72 1450.90   4
   2  21   1 3152.97 1179.78   2
  -2 -21  -2 31625.1 4490.11   4
   2  21   2 30595.3 4287.47   2
  -2 -21  -3 1498.32 1052.75   4
   2  21   3 4156.15 1739.10   2
  -2 -21  -4 6230.78 2160.18   4
   2  21   4 7250.08 2243.74   2
  -2 -21  -5 3354.89 1562.38   4
   2  21   5 5302.90 1978.90   2
  -2 -21  -6 3357.91 1554.92   4
   2  21   6 1020.74 560.697   2
  -2 -22   4 4704.69 1603.55   4
  -2  22   4 3937.75 1750.27   2
  -2 -22   3 4456.72 1510.72   4
  -2  22   3 4915.89 1969.14   2
  -2 -22   2 29553.9 4144.32   4
  -2  22   2 24297.9 3966.94   2
  -2 -22   1-152.623 926.500   4
  -2  22   1 2224.17 1286.20   2
   2  22  -1 988.179 807.361   2
  -2 -22   0 11031.8 2653.02   4
  -2  22   0 8383.55 2133.78   2
   2  22   0 5240.81 1731.17   2
  -2  22  -1 1674.21 1047.83   2
   2  22   1-349.327 906.879   2
   2  22   2-2189.90 1235.40   2
  -2 -22  -2-883.513 1023.74   4
  -2  22  -2-370.448 783.223   2
  -2 -22  -3 888.687 685.706   4
   2  22   3 4.35511 1104.68   2
  -2  22  -3 162.141 904.003   2
  -3   0  20-1482.27 1517.66   3
  -3   0  19 14252.7 3359.90   3
  -3   0  18-952.223 1112.04   3
  -3   0  17 679.116 465.783   2
  -3   0  17 1022.51 608.798   3
  -3   0  16 134.706 427.915   2
  -3   0  16 282.218 535.280   3
  -3   0  15 42264.8 3629.03   4
  -3   0  15 44916.4 3549.61   2
  -3   0  14-342.040 393.934   4
  -3   0  14-101.627 318.404   2
  -3   0  14-44.0197 750.727   3
  -3   0  13 48757.3 3857.13   4
  -3   0  13 48728.9 3640.47   2
  -3   0  13 50864.5 5084.25   3
  -3   0  12-719.660 471.256   2
  -3   0  12 224.760 376.821   4
  -3   0  12 50.1797 634.259   3
  -3   0  11 3691.10 1185.80   3
  -3   0  10 35.1963 453.497   3
  -3   0   9 2832.29 1013.92   3
  -3   0   8-257.689 544.668   3
  -3   0   7 76975.3 4793.35   3
  -3   0   6 243.999 360.814   3
  -3   0   5 174482. 7479.04   3
  -3   0   4-95.7145 213.666   3
   3   0  -4-34.6593 172.207   3
  -3   0   3 838.261 398.911   3
   3   0  -3 1504.80 436.998   3
   3   0  -2 100.151 172.354   3
  -3   0   2 776.486 342.871   3
  -3   0   1 4687.94 1100.35   1
   3   0  -1 3370.19 655.670   3
  -3   0   0 166.911 328.871   1
   3   0   0-29.0034 263.932   1
   3   0   0-33.1239 221.576   3
  -3   0  -1 218954. 8423.41   1
   3   0   1 192058. 7936.15   1
   3   0   2 277.699 344.535   1
   3   0   2 454.127 392.787   2
  -3   0  -2 297.058 384.435   1
   3   0   3 455047. 15386.9   1
   3   0   3 436700. 15653.5   2
  -3   0  -3 467228. 15348.1   1
   3   0   4 191.350 476.882   1
  -3   0  -4 239.308 408.673   2
  -3   0  -4 174.264 347.080   1
   3   0   4-11.0980 270.782   2
  -3   0  -5 8950.52 1475.22   2
   3   0   5 7024.71 1422.27   1
  -3   0  -5 6867.02 1164.78   4
   3   0   5 5934.29 1219.32   2
  -3   0  -6 106.642 353.724   4
  -3   0  -6 107.635 216.773   2
   3   0   6-204.360 306.769   1
   3   0   6-459.485 501.889   2
   3   0   7 272370. 9452.20   1
   3   0   7 253275. 8657.51   2
  -3   0  -7 260318. 7497.33   4
   3   0   8 369.129 566.150   1
   3   0   8-73.4195 407.368   2
  -3   0  -8 72.1489 275.700   4
  -3   0  -9 177779. 7536.84   4
   3   0   9 193795. 8985.39   2
   3   0   9 165179. 9242.71   1
   3   0  10-162.263 725.921   2
  -3   0 -10-49.4386 215.344   4
  -3   0 -10 366.600 486.341   2
   3   0  10 117.539 607.872   1
   3   0  11 15773.7 2732.26   1
  -3   0 -11 18633.3 1995.91   4
   3   0  11 17750.3 2472.06   2
   3   0  12-7.19221 355.597   2
  -3   0 -12-386.559 453.718   4
  -3   0 -13 416.955 314.204   4
   3   0  13 870.294 689.862   2
   3   0  14-1001.75 804.926   2
  -3   0 -14 71.2066 298.208   4
   3   0  15 33441.7 3712.03   2
   3   0  16 1117.68 2446.56   2
   3   0  17 23215.5 3036.49   2
   3   0  18-14.4084 462.779   2
  -3  -1  20 1321.30 1543.42   3
  -3   1  20 378.842 836.007   3
  -3   1  19 45649.6 6304.08   3
  -3  -1  19 53508.0 6735.08   3
  -3  -1  18 1302.94 2059.82   3
  -3   1  18 4076.65 2030.08   3
  -3   1  17 48738.7 3966.17   2
  -3  -1  17 50355.0 6100.44   3
  -3   1  17 63291.7 6860.17   3
  -3  -1  16 1849.16 677.814   2
  -3   1  16 2423.63 820.436   2
  -3  -1  16 2139.53 1427.37   3
  -3   1  16 2880.82 1470.91   3
  -3   1  15 8151.46 1643.33   4
  -3  -1  15 11724.4 1747.84   4
  -3   1  15 9382.76 1631.32   2
  -3  -1  15 8968.10 1415.23   2
  -3  -1  15 9170.66 2227.31   3
  -3   1  15 12188.1 2704.32   3
  -3   1  14 4143.43 1099.71   4
  -3  -1  14 6251.71 1203.73   2
  -3  -1  14 6208.24 1927.86   3
  -3   1  14 6490.22 1311.32   2
  -3   1  14 4990.92 1578.93   3
  -3  -1  14 5785.41 1143.89   4
  -3   1  13 1711.71 694.552   4
  -3  -1  13 568.753 296.921   4
  -3  -1  13 1727.77 762.297   2
  -3  -1  13 833.090 770.389   3
  -3   1  13 1986.84 1033.67   3
  -3   1  13 1018.08 586.769   2
  -3  -1  12 599.562 539.907   2
  -3   1  12 234.946 513.366   4
  -3  -1  12-227.809 497.323   4
  -3   1  12 639.497 271.705   2
  -3  -1  12 323.889 447.684   3
  -3   1  12 71.9778 426.402   3
  -3   1  11 65804.2 4616.36   4
  -3  -1  11 65132.3 5282.95   3
  -3   1  11 64541.5 5298.59   3
  -3  -1  10-70.8540 711.577   3
  -3   1  10 667.641 658.528   3
  -3  -1   9 94871.4 6023.01   3
  -3   1   9 103566. 6141.00   3
  -3  -1   8 11009.7 1894.72   3
  -3   1   8 11827.2 1810.16   3
  -3  -1   7 896.421 530.912   3
  -3   1   7 373.570 301.806   3
   3   1  -6 1766.01 694.008   3
  -3  -1   6 1007.62 573.070   3
  -3   1   6 247.171 238.543   3
  -3  -1   5 29654.4 2640.69   3
  -3   1   5 28421.3 2392.76   3
   3   1  -5 32512.0 2686.18   3
  -3   1   4 14962.9 1559.96   3
  -3  -1   4 15393.8 1769.90   3
   3   1  -4 17496.7 1857.04   3
   3   1  -3 182901. 7360.54   3
  -3  -1   3 189450. 7377.02   3
   3  -1  -3 181718. 6671.55   3
  -3   1   3 188617. 6868.52   3
  -3  -1   2 10809.8 1267.43   3
  -3   1   2 9976.92 952.054   3
   3  -1  -2 10314.2 1015.60   3
  -3   1   2 12384.7 1747.64   1
   3   1  -2 10027.6 1269.29   3
  -3  -1   2 10086.9 1285.02   2
  -3  -1   1 385781. 12343.3   3
   3   1  -1 357075. 12129.8   3
   3  -1  -1 345035. 10981.4   3
  -3  -1   1 402432. 13399.9   1
  -3  -1   1 348848. 12410.4   2
  -3   1   1 389189. 13420.9   1
  -3   1   0 4962.77 1091.09   1
   3  -1   0 4416.81 977.122   1
   3  -1   0 5442.97 693.396   3
   3   1   0 4280.02 805.380   3
   3   1   0 5139.43 1004.31   2
  -3  -1   0 3919.78 912.354   1
   3  -1   1 7910.81 1280.01   1
   3   1   1 8500.77 1313.22   2
   3   1   1 7610.11 1121.65   1
  -3  -1  -1 7426.57 1153.74   1
  -3  -1  -2 4825.78 937.107   1
   3   1   2 5721.49 988.579   1
   3  -1   2 4403.44 996.729   1
  -3   1  -2 5138.56 1204.63   1
   3   1   2 5212.35 1045.85   2
  -3   1  -3 359638. 12353.9   1
   3  -1   3 334975. 12436.9   1
   3  -1   3 321233. 12142.1   2
   3   1   3 325591. 11485.5   1
   3   1   3 328315. 12309.0   2
  -3  -1  -3 315491. 11544.6   1
   3   1   4 2309.22 915.141   2
   3  -1   4 2584.04 899.480   1
  -3   1  -4 1168.69 523.556   1
  -3   1  -4 1835.99 721.211   2
   3   1   4 2103.49 567.488   1
  -3  -1  -4 1928.36 714.652   4
   3  -1   4 2202.83 741.851   2
  -3  -1  -4 2758.48 738.345   1
  -3  -1  -5 219777. 9255.00   2
   3   1   5 226670. 9000.92   1
  -3  -1  -5 217259. 8827.36   4
   3  -1   5 220061. 9233.48   2
   3   1   5 204840. 9206.12   2
  -3   1  -5 207814. 8994.47   2
   3   1   6 6228.28 1307.74   2
  -3   1  -6 6084.10 1232.14   2
   3  -1   6 5561.38 1235.70   2
   3  -1   6 6229.75 1451.58   1
   3   1   6 5533.88 1226.85   1
  -3   1  -6 6683.86 1090.03   4
  -3  -1  -6 7546.19 1312.41   4
   3  -1   7 109670. 5458.19   2
  -3  -1  -7 107327. 4792.20   4
   3   1   7 101848. 5241.51   1
  -3   1  -7 109646. 4361.42   4
   3   1   7 104181. 5464.90   2
   3  -1   7 92430.7 5646.13   1
   3   1   8 9477.79 1699.02   2
   3  -1   8 11822.9 2146.06   1
  -3  -1  -8 10598.3 1579.08   4
   3   1   8 9949.44 1848.50   1
   3  -1   8 9091.86 1663.52   2
  -3   1  -8 10251.6 1342.40   4
   3  -1   9 8051.59 1591.10   2
   3   1   9 8754.75 1695.48   2
   3  -1   9 9184.75 1949.90   1
  -3  -1  -9 7676.68 1357.02   4
  -3  -1  -9 8955.89 1739.07   2
   3   1   9 5644.75 1433.04   1
  -3   1  -9 9612.71 1280.20   4
   3   1  10 2558.90 959.056   2
   3   1  10 2119.50 966.082   1
  -3  -1 -10 1507.88 745.798   2
   3  -1  10 1640.82 767.859   2
   3  -1  10 210.290 821.781   1
  -3   1 -10 2414.40 675.205   4
  -3  -1 -10 2045.56 695.294   4
   3  -1  11 119261. 6790.14   2
  -3   1 -11 97138.8 6281.00   2
   3   1  11 96191.7 6909.89   1
   3   1  11 108191. 6736.77   2
  -3   1 -11 112756. 5153.91   4
   3  -1  11 113051. 7879.40   1
  -3  -1 -11 102895. 5583.78   4
   3  -1  12-113.620 449.091   2
   3   1  12 1331.53 694.245   2
  -3  -1 -12-250.901 261.742   4
  -3   1 -12 277.748 185.479   4
   3   1  12 910.790 855.606   1
   3   1  13 75613.5 5299.92   2
  -3   1 -13 69377.4 3249.09   4
   3   1  13 64749.2 5553.95   1
  -3   1 -14 1730.24 472.180   4
   3   1  14 2586.74 935.680   2
   3  -1  14 2489.72 908.288   2
   3   1  15 7845.25 1724.68   2
   3  -1  15 8488.37 1716.01   2
   3   1  16 989.919 708.351   2
   3  -1  16 124.953 577.934   2
   3   1  17 660.767 440.828   2
   3  -1  17 1571.16 569.462   2
   3  -1  18 642.783 596.782   2
   3   1  18 275.631 621.892   2
   3  -1  18-304.884 892.297   3
  -3  -2  20 6924.83 2039.40   3
  -3   2  20 11843.0 3177.77   3
  -3  -2  19 21486.3 4079.58   3
  -3   2  19 17310.8 3870.67   3
  -3  -2  18 23950.6 4198.13   3
  -3   2  18 27706.4 4728.85   3
  -3   2  18 18066.0 2436.63   2
  -3   2  17 3386.29 1002.21   2
  -3  -2  17 790.883 589.152   3
  -3   2  17 3376.97 1714.54   3
  -3   2  16 12824.9 2089.74   2
  -3  -2  16 17479.2 3295.03   3
  -3  -2  16 12081.9 1457.73   2
  -3   2  16 20252.6 3705.20   3
  -3  -2  15 27898.3 2337.02   2
  -3   2  15 37016.6 3491.28   2
  -3  -2  15 42859.0 4929.35   3
  -3   2  15 40192.4 5046.86   3
  -3   2  14 3673.35 1239.35   4
  -3  -2  14 2077.56 636.321   2
  -3  -2  14 4129.85 1674.96   3
  -3   2  14 2231.87 968.577   2
  -3   2  14 4185.22 1616.33   3
  -3  -2  14 3194.09 855.652   4
  -3  -2  13 63739.6 4174.39   4
  -3   2  13 69298.4 4901.64   2
  -3  -2  13 63278.4 3713.94   2
  -3  -2  13 71767.5 6015.57   3
  -3   2  13 81518.2 6604.12   3
  -3   2  13 65704.8 4955.93   4
  -3   2  12 35119.0 3413.48   4
  -3  -2  12 30530.2 2412.53   2
  -3  -2  12 35846.5 3965.59   3
  -3   2  12 30421.4 3809.03   3
  -3   2  11 14924.8 2157.73   4
  -3   2  11 11988.7 2263.12   3
  -3  -2  11 11415.5 1401.09   2
  -3  -2  11 12656.7 2314.13   3
  -3  -2  10 33759.3 3675.01   3
  -3   2  10 39283.4 3532.59   4
  -3   2  10 40375.9 3887.97   3
  -3   2   9 13306.3 2031.73   3
  -3  -2   9 10943.5 1896.72   3
  -3  -2   8 22987.2 2723.35   3
  -3   2   8 23683.8 2570.57   3
  -3  -2   7 110900. 5696.35   3
  -3   2   7 99897.6 4939.16   3
  -3  -2   6 1073.74 568.592   3
   3   2  -6 1691.20 681.628   3
  -3   2   6 974.176 413.117   3
  -3  -2   5 111068. 5903.10   3
   3   2  -5 121171. 6029.96   3
  -3   2   5 103113. 4961.66   3
  -3  -2   4 93888.4 5078.09   3
   3   2  -4 89925.2 4957.71   3
  -3   2   4 85551.4 4088.05   3
  -3   2   4 100989. 5999.84   1
  -3  -2   3 4343.01 818.181   2
  -3  -2   3 5482.62 1066.69   3
   3   2  -3 3921.05 870.746   3
  -3   2   3 4525.63 693.211   3
  -3   2   3 4894.70 1195.65   1
  -3  -2   2 97491.3 4863.43   3
  -3   2   2 99801.8 3637.69   3
   3   2  -2 97869.2 4917.64   3
  -3   2   2 107909. 5795.21   1
  -3  -2   2 96107.1 4647.39   2
   3   2  -1 284335. 10364.9   3
  -3  -2   1 268880. 10083.6   2
  -3  -2   1 298187. 10569.1   3
  -3   2   1 298227. 11253.8   1
   3   2  -1 273186. 10140.7   2
   3  -2   0 9370.69 728.306   3
  -3  -2   0 6566.76 1099.66   2
   3   2   0 9831.83 1325.36   3
  -3  -2   0 8625.99 1257.48   1
  -3   2   0 10595.4 1599.94   1
   3   2   0 8735.32 1313.64   2
  -3   2  -1 177257. 8109.15   1
   3   2   1 172981. 7554.92   2
   3  -2   1 179349. 7880.31   1
  -3  -2  -1 186351. 7121.80   1
   3  -2   2 792.473 600.341   1
   3   2   2 734.927 381.235   1
  -3  -2  -2 942.946 338.845   1
  -3   2  -2 914.188 505.478   1
   3   2   2 817.244 629.788   2
   3  -2   3 150322. 7408.01   1
  -3   2  -3 155646. 6929.28   2
  -3  -2  -3 143979. 6807.50   4
   3   2   3 145387. 6953.76   2
   3   2   3 150542. 5896.23   1
  -3   2  -3 161533. 7242.17   1
   3   2   4 85755.4 5095.28   2
   3   2   4 89764.2 4281.53   1
   3  -2   4 93847.0 5629.55   1
  -3  -2  -4 86795.7 4956.48   4
  -3   2  -4 97470.8 5386.00   1
  -3   2  -4 87595.8 4955.49   2
   3   2   5 155.064 475.611   1
   3   2   5 407.180 526.287   2
  -3   2  -5 177.530 235.587   2
  -3  -2  -5 151.092 562.566   4
   3  -2   5 376.161 522.363   1
   3  -2   6 41784.3 3854.81   1
   3   2   6 37170.2 2786.93   1
   3   2   6 30240.4 2962.62   2
  -3  -2  -6 34157.4 2818.87   4
   3  -2   6 30988.0 2776.12   2
  -3   2  -6 35650.0 2931.73   2
   3  -2   7 132933. 7177.76   1
   3  -2   7 119376. 5608.54   2
  -3  -2  -7 119477. 5315.28   4
  -3   2  -7 121120. 4367.37   4
   3   2   7 125741. 6055.07   2
  -3  -2  -8 897.383 440.938   4
   3   2   8 1044.64 619.078   2
  -3   2  -8 794.337 381.935   4
  -3   2  -8 358.569 352.423   2
   3   2   8 690.537 420.081   1
   3  -2   8-101.299 701.724   1
   3  -2   8 301.274 547.088   2
  -3  -2  -9 80802.0 5882.72   2
   3  -2   9 99759.9 5926.38   2
   3   2   9 90949.6 5818.05   1
  -3  -2  -9 97820.2 5532.90   4
  -3   2  -9 100016. 4508.00   4
   3   2   9 102904. 6363.67   2
   3  -2   9 86958.7 6710.75   1
   3   2  10 33426.0 3410.01   2
   3  -2  10 39537.0 4435.25   1
   3  -2  10 36843.8 3311.32   2
  -3   2 -10 32678.7 2118.56   4
   3   2  10 34857.1 3416.78   1
   3  -2  11 35915.2 4390.88   1
  -3   2 -11 28643.7 3013.75   2
   3  -2  11 33580.2 3217.25   2
   3   2  11 30895.2 3368.96   2
  -3   2 -11 30423.8 2039.79   4
   3   2  11 30092.1 3396.28   1
   3  -2  12 42982.5 3848.52   2
   3   2  12 42037.6 4099.57   2
   3   2  12 30515.8 3688.78   1
  -3   2 -12 37586.5 2386.93   4
  -3   2 -13 3671.50 640.200   4
   3   2  13 3447.35 1355.58   1
   3   2  13 4408.94 1416.00   2
   3  -2  13 3405.12 909.358   2
   3  -2  14 1411.34 830.092   2
   3   2  14 3818.23 1187.07   2
   3  -2  15 50169.5 4420.66   2
   3   2  15 48427.7 4683.20   2
   3   2  16 8933.84 1932.48   2
   3  -2  16 9902.62 2419.70   3
   3  -2  16 8094.64 1695.99   2
   3  -2  17 42139.5 4030.02   2
   3  -2  17 45285.8 5563.63   3
   3   2  17 31425.6 3868.20   2
   3  -2  18 8797.45 2229.68   3
   3   2  18 5497.55 1589.93   2
  -3  -3  19 6797.69 2459.45   3
  -3   3  19 7895.38 2608.61   3
  -3   3  18 405.721 316.604   2
  -3  -3  18 922.061 989.470   3
  -3   3  18 2194.38 1786.95   3
  -3   3  17 12015.6 2110.83   2
  -3  -3  17 17088.6 3361.56   3
  -3   3  17 10432.0 2928.96   3
  -3  -3  16 17168.8 3336.04   3
  -3   3  16 13287.1 2192.05   2
  -3   3  16 18296.0 3488.73   3
  -3  -3  15 10077.0 1141.00   2
  -3   3  15 16057.7 3200.08   3
  -3  -3  15 12322.7 2622.88   3
  -3   3  15 11261.7 2001.33   2
  -3  -3  14 47648.8 2778.23   2
  -3  -3  14 53622.0 3510.96   4
  -3  -3  14 51946.8 5341.69   3
  -3   3  14 52760.1 4384.39   2
  -3   3  14 62105.2 6090.00   3
  -3  -3  13 390.463 230.104   2
  -3   3  13 1327.26 799.673   3
  -3  -3  13-294.253 722.298   3
  -3   3  13 542.975 685.715   2
  -3   3  13 1423.72 847.291   4
  -3  -3  12 29999.3 2096.29   2
  -3  -3  12 27262.1 3531.13   3
  -3   3  12 34244.9 4019.97   3
  -3   3  12 32128.3 3446.67   4
  -3   3  11 66720.6 5003.06   4
  -3  -3  11 67160.7 3353.20   2
  -3  -3  11 56487.5 5022.22   3
  -3   3  10 3315.74 1034.25   4
  -3  -3  10 3514.46 1234.11   3
  -3   3   9 63579.2 4670.66   4
  -3  -3   9 56175.1 4630.97   3
  -3  -3   8 54383.5 4388.98   3
   3   3  -7 269.791 294.672   3
  -3  -3   7 2862.41 918.842   3
  -3  -3   6 129357. 6952.17   3
   3   3  -6 134500. 6958.29   3
  -3  -3   5 63009.4 3212.53   2
  -3   3   5 71423.1 5095.83   1
   3   3  -5 68305.5 4470.34   3
  -3  -3   5 67205.7 4536.77   3
  -3  -3   4 56602.5 3954.12   3
  -3   3   4 61499.5 4529.15   1
   3   3  -4 56430.7 3876.93   3
  -3   3   4 52619.6 2880.74   3
  -3  -3   4 57404.1 3044.03   2
  -3   3   3 32063.0 3056.14   1
  -3  -3   3 29329.5 2617.81   3
  -3   3   3 28292.2 1699.45   3
  -3  -3   3 26940.2 2087.62   2
   3   3  -3 28314.4 2589.03   3
  -3   3   2 3513.62 954.903   1
  -3  -3   2 1932.80 532.781   2
  -3  -3   2 2505.50 757.528   3
   3   3  -2 2607.68 775.265   3
  -3   3   2 2323.91 349.522   3
   3   3  -2 2274.40 546.290   2
  -3  -3   1 36314.5 2947.83   3
   3   3  -1 34269.1 2828.27   3
   3   3  -1 32459.3 2547.47   2
  -3   3   1 34255.2 3056.70   1
  -3  -3   1 31379.8 2427.57   2
  -3  -3   0 53115.2 3421.18   2
   3   3   0 54620.0 3661.23   3
  -3   3   0 62006.5 4228.90   1
   3   3   0 57364.8 3616.92   2
   3   3   1 2749.33 821.175   2
  -3   3  -1 1931.14 838.347   1
  -3  -3  -1 3166.51 671.092   1
   3  -3   2 107201. 5865.58   1
  -3   3  -2 109647. 5796.41   1
   3   3   2 92717.2 5229.88   2
  -3  -3  -3 23506.1 1805.40   1
  -3  -3  -3 29082.8 2733.27   4
  -3   3  -3 30171.6 2692.50   2
   3  -3   3 34742.1 3272.46   1
   3   3   3 29255.2 2761.98   2
  -3   3  -3 31379.6 3029.03   1
   3  -3   4 22650.5 2740.77   1
  -3   3  -4 16965.2 2020.83   2
   3   3   4 18269.4 1504.67   1
  -3  -3  -4 16232.8 2050.47   4
  -3   3  -4 17594.4 2235.43   1
   3   3   4 17686.2 2213.36   2
   3  -3   5 35967.7 3699.25   1
   3   3   5 30765.8 2171.34   1
   3   3   5 26050.5 2767.14   2
  -3  -3  -5 26826.0 2747.39   4
  -3   3  -5 30885.4 2761.84   2
   3   3   6 1385.17 424.988   1
  -3   3  -6 604.946 405.918   2
   3   3   6 1294.35 637.587   2
   3  -3   6 704.896 731.796   1
  -3  -3  -6 1369.04 682.145   4
  -3  -3  -7 30045.5 2818.88   4
   3  -3   7 32689.9 3676.56   1
   3   3   7 30125.8 3021.62   2
   3   3   7 27752.1 2320.07   1
  -3  -3  -8 426.516 399.601   4
  -3   3  -8 849.512 527.447   2
  -3  -3  -8 24608.9 2811.65   2
   3  -3   8 31573.7 3766.64   1
  -3   3  -8 29589.9 1972.95   4
   3   3   8 26886.7 2943.92   2
   3   3   8 23481.3 2288.43   1
  -3   3  -9 5768.99 810.217   4
   3  -3   9 5442.13 1604.85   1
   3  -3   9 7345.90 1410.76   2
   3   3   9 5021.72 1140.37   1
   3   3   9 6685.90 1599.47   2
   3   3  10 6767.14 1367.20   1
  -3   3 -10 5509.99 783.382   4
   3   3  10 6111.04 1478.96   2
   3  -3  10 4258.42 1610.67   1
   3  -3  10 6222.37 1386.12   2
   3   3  11 19181.5 2526.14   1
   3  -3  11 23398.1 2673.59   2
  -3   3 -11 17886.6 1431.91   4
   3   3  11 20360.3 2847.84   2
  -3   3 -12 233.204 162.343   4
   3   3  12 155.431 399.486   2
   3   3  12 648.977 597.728   1
  -3   3 -12-287.711 382.644   2
   3  -3  12 79.4807 439.284   2
   3   3  13 27759.1 3437.83   2
   3  -3  13 28771.6 3057.64   2
   3   3  13 21194.4 2893.33   1
   3   3  14 19106.5 2883.58   2
   3  -3  14 19725.4 2645.25   2
   3  -3  14 20632.7 3502.02   3
   3   3  15 8386.10 1868.69   2
   3  -3  15 9493.58 2334.54   3
   3   3  16 21252.4 3161.82   2
   3  -3  16 21755.7 3765.73   3
   3   3  17 1025.05 935.355   2
   3  -3  17 2301.03 1621.12   3
   3   3  18 5784.15 1676.23   2
   3  -3  18 7677.81 2253.45   3
  -3   4  19 1772.86 864.392   2
  -3  -4  19 585.586 646.649   3
  -3   4  19-451.751 871.175   3
  -3   4  18 27253.7 3321.36   2
  -3  -4  18 43102.5 5562.85   3
  -3   4  18 36274.1 5415.41   3
  -3   4  17 391.630 943.726   3
  -3   4  17 408.676 403.728   2
  -3  -4  17 1326.43 1420.77   3
  -3   4  16 22703.4 2970.53   2
  -3   4  16 29299.3 4535.21   3
  -3  -4  16 23286.6 3840.52   3
  -3   4  15 24969.2 4006.26   3
  -3  -4  15 22094.6 3528.83   3
  -3   4  15 17897.2 2608.47   2
  -3  -4  14-149.841 235.652   4
  -3  -4  14 208.775 164.846   2
  -3   4  14 415.922 629.108   2
  -3  -4  14 363.721 894.511   3
  -3  -4  13 15771.2 1138.05   2
  -3  -4  13 18301.7 2993.57   3
  -3   4  13 16587.2 2465.51   2
  -3  -4  12 27318.9 1598.22   2
  -3  -4  12 32010.2 3779.69   3
  -3   4  11 1258.09 678.586   4
  -3  -4  11 523.330 180.119   2
  -3  -4  11 101.608 557.856   3
  -3  -4  10 162558. 9106.62   3
  -3  -4  10 178553. 6027.92   2
  -3   4  10 181465. 9179.33   4
  -3  -4   9 1487.58 557.443   3
  -3   4   9 3062.62 1053.66   4
  -3  -4   8 152236. 5481.53   2
  -3  -4   8 160154. 8436.37   3
  -3  -4   7 43247.5 3927.81   3
  -3  -4   7 41388.4 2176.70   2
  -3  -4   6 4596.31 646.424   2
  -3  -4   6 3390.36 1079.12   3
  -3   4   6 6502.28 1411.01   1
  -3   4   5 81522.2 5573.36   1
  -3  -4   5 80328.4 5197.45   3
   3   4  -5 83539.2 5210.92   3
  -3  -4   5 81001.6 3624.35   2
  -3   4   4 340743. 13171.1   1
   3   4  -4 318620. 12297.8   3
  -3  -4   4 308990. 12299.9   3
  -3  -4   4 307588. 10390.6   2
  -3   4   3 9749.70 1678.70   1
  -3  -4   3 9378.47 1553.43   3
   3   4  -3 10886.5 1641.02   3
  -3  -4   3 10421.5 1228.88   2
  -3  -4   2 256947. 9348.26   2
   3   4  -2 267158. 10644.4   3
  -3   4   2 272318. 11038.7   1
   3   4  -2 258055. 9419.66   2
  -3  -4   2 251448. 10317.9   3
  -3  -4   1 33400.2 2546.36   2
  -3  -4   1 34105.0 3017.93   3
  -3   4   1 34986.1 3169.34   1
   3   4  -1 35484.0 3043.90   3
   3   4  -1 31717.9 2539.22   2
  -3  -4   0 44001.8 3127.80   2
   3   4   0 44982.4 3453.99   3
  -3   4   0 51538.5 3918.30   1
   3   4   0 43594.4 3185.56   2
   3   4   1 2886.97 947.615   2
  -3  -4  -1 2501.45 739.929   2
   3  -4   1 1601.35 322.654   3
  -3   4  -1 2612.25 1016.89   1
   3   4   2 6906.47 1399.97   2
  -3   4  -2 6962.14 1451.78   1
   3  -4   2 7747.07 849.646   3
  -3  -4  -2 7247.12 903.285   1
  -3   4  -3 9908.25 1719.37   1
   3   4   3 9844.94 1593.16   2
  -3  -4  -3 5192.90 1283.89   4
   3  -4   3 8714.01 1734.15   1
  -3  -4  -3 5866.35 772.057   1
   3  -4   3 7638.61 972.760   3
  -3   4  -3 7674.12 1361.78   2
  -3   4  -4 72713.1 4612.27   2
   3  -4   4 74848.1 3978.27   3
  -3  -4  -4 74952.8 4897.25   4
   3   4   4 71974.6 4877.34   2
   3   4   5 774.322 548.672   2
  -3  -4  -5 1150.02 595.969   4
   3  -4   5 2356.26 1075.80   1
   3   4   5 789.460 270.867   1
  -3   4  -5 805.235 573.203   2
   3   4   6 32447.1 1930.25   1
   3   4   6 41327.8 3583.38   2
  -3   4  -6 40692.8 3150.78   2
   3  -4   7 27500.5 3461.89   1
   3   4   7 22965.2 2785.48   2
  -3  -4  -7 14438.0 2244.48   2
   3   4   7 16894.7 1580.98   1
   3   4   8 3185.03 1101.47   2
   3  -4   8 7042.25 1797.01   1
  -3   4  -8 5957.18 865.396   4
   3   4   8 6113.66 1021.19   1
  -3  -4  -8 6272.82 1619.98   2
   3   4   9 2057.01 1001.25   2
   3  -4   9 673.463 588.795   1
   3   4   9 3168.47 864.644   1
  -3   4  -9 2874.80 556.818   4
  -3   4 -10 9948.87 936.672   4
   3   4  10 12071.7 2085.02   2
   3   4  10 10210.9 1624.80   1
   3  -4  10 13059.0 2257.57   3
   3   4  11 16514.4 2645.34   2
   3   4  11 13200.1 1931.45   1
  -3   4 -11 14522.8 1032.69   4
   3  -4  11 17167.4 2737.00   3
  -3   4 -12 34239.3 3346.91   2
   3  -4  12 44607.5 4717.06   3
   3   4  12 32913.4 3268.16   1
   3   4  12 40071.7 4195.48   2
  -3  -4 -13 1043.79 585.486   4
   3   4  13-371.985 565.880   2
   3  -4  13-759.319 847.631   3
  -3  -4 -14 16295.8 2215.37   4
   3   4  14 13094.1 2437.85   2
   3  -4  14 18089.1 3274.69   3
  -3  -4 -15 16493.3 2244.04   4
   3   4  15 21752.3 3202.73   2
   3  -4  15 22627.8 3637.50   3
   3   4  16 2967.11 1087.05   2
  -3  -4 -16 4478.70 1163.50   4
   3  -4  16 1262.87 959.170   3
   3   4  17 7599.16 1888.82   2
   3  -4  17 7169.28 2357.02   3
   3   4  18 23461.1 3377.85   2
   3  -4  18 24138.7 4157.49   3
  -3   5  19 1859.00 1105.53   2
  -3  -5  19 2736.64 1834.14   3
  -3   5  19 2705.02 1768.65   3
  -3  -5  18 3763.82 1788.26   3
  -3   5  18 2658.88 1029.15   2
  -3   5  18 6218.10 2379.60   3
  -3  -5  17 1941.21 1061.05   3
  -3   5  17 167.969 307.341   2
  -3   5  17 771.533 999.967   3
  -3  -5  16 14199.7 2964.84   3
  -3   5  16 12738.0 2264.22   2
  -3  -5  15 611.021 804.099   3
  -3   5  15 1235.20 716.516   2
  -3  -5  14 77401.3 6594.41   3
  -3   5  14 84240.2 6049.39   2
  -3  -5  13-215.988 749.152   3
  -3   5  13-776.356 621.535   2
  -3  -5  12 105836. 7336.91   3
  -3  -5  11 9131.63 1950.33   3
  -3   5  10 1215.93 871.142   4
  -3  -5  10 333.062 500.645   3
  -3   5   9 7150.14 1666.64   4
  -3  -5   9 6074.85 1523.20   3
  -3  -5   8 135464. 7638.38   3
  -3   5   8 125972. 7818.33   1
   3   5  -8 138080. 7632.93   3
  -3   5   8 134410. 7447.10   4
  -3  -5   8 114368. 3965.04   2
  -3  -5   7 997.854 268.096   2
  -3   5   7 2025.74 783.938   4
  -3  -5   7 1590.74 927.014   3
  -3   5   7 1528.35 424.247   1
  -3   5   6 240818. 11426.0   1
  -3  -5   6 251574. 11204.1   3
  -3  -5   6 246403. 7993.30   2
  -3  -5   5 197.874 259.621   2
  -3  -5   5 97.0198 377.999   3
   3   5  -5 26.4840 380.116   3
  -3   5   5-27.4035 602.562   1
   3   5  -4 104755. 6074.31   3
  -3  -5   4 99937.1 4392.67   2
  -3  -5   4 100142. 5954.04   3
  -3   5   4 109031. 6441.35   1
  -3  -5   3 3965.18 723.862   2
   3   5  -3 3970.30 1023.60   3
   3   5  -3 4027.46 772.018   2
  -3  -5   3 3987.91 1025.23   3
  -3   5   3 1874.66 665.538   1
  -3  -5   2 1711.63 792.424   3
  -3  -5   2 862.618 393.729   2
   3   5  -2 483.097 399.557   3
  -3   5   2 584.790 461.641   1
   3   5  -2 2373.98 688.551   2
  -3  -5   2 1701.04 718.793   4
  -3  -5   1 39026.9 2866.37   2
  -3   5   1 46667.1 3836.33   1
   3   5  -1 46754.3 3759.42   3
   3   5  -1 41883.7 3009.91   2
  -3  -5   0 328314. 12195.5   2
   3   5   0 334155. 12956.6   3
  -3   5   0 373333. 13803.5   1
   3   5   0 332734. 12299.3   2
   3   5   1 1610.15 700.108   3
  -3  -5  -1 1135.46 605.058   2
   3   5   1 1746.11 772.674   2
   3  -5   1 1777.46 347.202   3
  -3   5  -1 1661.20 835.143   1
   3   5   2 176195. 7966.78   2
  -3  -5  -2 166474. 7905.77   2
   3  -5   2 177621. 6123.06   3
  -3   5  -2 186922. 8585.83   1
   3   5   3 363.413 464.617   2
   3  -5   3 342.849 215.206   3
  -3  -5  -3 238.762 165.269   1
  -3  -5  -4-297.546 313.395   4
   3   5   4 2613.45 1010.17   2
   3  -5   4 1433.71 820.642   1
   3  -5   4 1154.96 382.129   3
  -3   5  -4 1021.01 459.222   2
   3   5   5 523.465 713.000   2
  -3   5  -5-120.592 364.372   2
   3  -5   5 347.774 508.869   1
   3  -5   5 531.956 466.113   3
   3  -5   6 32299.1 2857.30   3
   3   5   6 35849.8 3569.29   2
  -3   5  -6 36447.9 3088.52   2
   3   5   7 7198.39 1638.76   2
   3  -5   7 5783.63 1735.36   1
   3   5   7 5183.19 663.355   1
  -3  -5  -7 5211.59 1362.11   2
   3  -5   7 5154.60 1150.17   3
   3  -5   8 124391. 6179.80   3
   3   5   8 122524. 6683.37   2
   3  -5   8 142775. 8867.28   1
   3   5   9 774.782 477.464   2
   3   5   9 1456.94 520.037   1
   3  -5   9 776.622 699.617   3
  -3   5  -9 1281.58 337.280   4
  -3   5 -10 45904.0 1976.05   4
   3   5  10 51976.5 4726.46   2
   3  -5  10 55370.1 4763.24   3
  -3  -5 -11 16825.1 2430.50   4
   3   5  11 19030.1 2853.03   2
   3   5  11 14868.3 1869.91   1
   3  -5  11 20113.9 2993.22   3
  -3  -5 -12 786.176 686.963   4
   3   5  12 392.487 684.696   2
   3   5  12 465.737 311.261   1
  -3   5 -12 125.810 303.792   2
   3  -5  12 1431.07 907.510   3
  -3  -5 -13 47.6832 344.488   4
   3   5  13 553.594 771.674   2
   3  -5  13-206.138 1002.83   3
  -3  -5 -14 18179.9 2460.19   4
   3   5  14 21497.0 3199.62   2
   3  -5  14 22374.6 3524.94   3
  -3  -5 -15 1128.01 473.494   4
   3   5  15 1523.49 934.332   2
   3  -5  15 1059.20 614.090   3
  -3  -5 -16 46463.3 3970.37   4
   3   5  16 46051.3 4948.15   2
   3   5  17-1476.73 932.777   2
   3  -5  17 84.3401 998.599   3
   3   5  18 17160.8 2927.79   2
   3  -5  18 21738.8 3881.44   3
  -3   6  19 496.332 412.328   2
  -3   6  19-50.6739 939.904   3
  -3   6  18 24821.4 3283.55   2
  -3  -6  18 32892.4 4752.71   3
  -3  -6  17 6578.55 1885.89   3
  -3   6  17 7127.90 1769.10   2
  -3   6  16 21591.5 3039.44   2
  -3  -6  16 34438.2 4576.19   3
  -3   6  15 1329.05 795.096   2
  -3  -6  15 112.635 1301.10   3
  -3  -6  14-254.903 363.602   4
  -3   6  14-109.497 573.973   2
  -3  -6  14-272.673 709.774   3
  -3   6  13 2736.94 1200.39   2
  -3  -6  13 2612.06 1022.43   3
  -3  -6  12 18634.3 2958.52   3
  -3   6  11 11165.2 2272.36   1
  -3  -6  11 13741.9 2512.36   3
  -3   6  10 78612.6 6359.78   1
  -3  -6  10 82670.3 6177.04   3
  -3   6   9 363.314 494.290   1
  -3  -6   9 887.686 704.516   3
  -3   6   8 108864. 7426.54   1
   3   6  -8 137929. 7808.61   3
  -3  -6   8 128926. 7729.46   3
  -3   6   8 127636. 7590.65   4
  -3   6   7 3767.74 1157.78   4
  -3   6   7 3082.23 1060.99   1
  -3  -6   7 4176.50 1267.91   3
  -3  -6   7 2952.54 404.852   2
  -3   6   6 263.515 365.052   4
  -3   6   6-9.97634 569.964   1
  -3  -6   6 630.311 235.936   2
  -3  -6   6-42.6587 526.541   3
  -3   6   5 75.6051 678.347   1
  -3   6   5 492.377 597.450   4
  -3  -6   5-407.838 781.428   3
  -3  -6   5 668.753 299.327   2
   3   6  -4 129637. 5242.97   2
  -3  -6   4 126387. 5199.63   2
  -3  -6   4 124924. 6979.06   3
  -3  -6   4 135634. 6573.66   4
  -3   6   4 138779. 7451.65   1
  -3  -6   3 749.484 643.140   4
   3  -6  -3 1040.99 570.750   1
  -3  -6   3 485.942 319.484   2
  -3   6   3 1763.75 871.443   1
   3   6  -3 465.013 415.790   2
  -3  -6   3 23.7362 585.497   3
  -3  -6   2 199349. 7871.43   2
  -3   6   2 217776. 9722.67   1
  -3   6   2 197833. 6647.88   3
  -3  -6   2 194792. 9165.43   3
  -3  -6   2 177814. 8580.53   4
   3   6  -2 193650. 7800.44   2
  -3   6   1 22677.5 2659.83   1
  -3   6   1 20855.6 1231.60   3
  -3  -6   1 24429.0 2259.84   2
  -3  -6   1 25526.0 2678.27   4
   3   6  -1 22391.3 2172.98   2
   3   6   0 22634.6 2281.68   2
  -3   6   0 25095.2 2849.92   1
  -3  -6   0 22879.4 2300.20   2
  -3   6   0 19680.2 1242.70   3
   3   6   1 2398.16 864.733   2
   3  -6   1 2029.45 409.518   3
  -3   6  -1 2281.43 903.315   1
  -3  -6  -1 2842.24 947.926   2
  -3   6  -2 8343.68 1657.89   1
   3  -6   2 6811.24 906.561   3
  -3  -6  -2 8220.98 1476.88   2
   3   6   2 8358.96 1535.22   2
  -3   6  -3 861.354 795.278   1
   3   6   3-85.2480 613.075   2
   3  -6   3 504.726 220.427   3
   3  -6   4 140311. 6240.40   3
   3   6   4 146373. 7872.14   4
   3   6   4 140685. 7600.78   2
   3   6   5 839.492 409.320   2
   3   6   5 1122.09 528.423   4
   3  -6   5 1118.58 533.031   3
  -3   6  -5 631.260 310.845   2
   3   6   6 122294. 7258.95   2
   3  -6   6 116465. 6110.18   3
   3   6   6 128568. 7426.45   4
  -3   6  -6 103208. 5986.91   2
   3   6   7 1527.81 999.043   2
   3  -6   7 3735.43 1386.29   1
  -3   6  -7 869.130 468.381   2
   3  -6   7 3058.04 992.619   3
   3   6   7 2776.96 977.093   4
  -3   6  -8-175.874 167.202   2
   3  -6   8 1187.35 640.623   3
   3   6   8 1447.81 846.873   2
   3   6   8 1605.89 845.167   4
  -3   6  -9 16760.2 1303.01   4
  -3   6  -9 15095.2 1155.82   4
   3   6   9 16142.8 2625.40   2
   3   6   9 8825.75 940.521   1
   3  -6   9 16519.7 2397.52   3
   3   6   9 14867.7 2418.73   4
  -3  -6  -9 13756.6 2288.83   4
   3   6  10 26260.7 3378.09   2
   3   6  10 16963.5 1540.57   1
   3  -6  10 25284.0 3159.84   3
  -3  -6 -10 20534.8 2794.04   4
   3   6  11 12185.9 2320.67   2
  -3  -6 -11 11925.6 2115.90   4
   3   6  11 11814.8 1415.36   1
   3  -6  11 11278.6 2173.40   3
   3   6  12 73202.8 6057.22   2
   3  -6  12 84700.3 6466.94   3
  -3  -6 -12 71244.9 5427.28   4
  -3  -6 -13 313.723 686.274   4
   3   6  13-341.533 679.578   2
   3  -6  13 477.444 553.971   3
  -3  -6 -14 20110.4 2779.61   4
   3   6  14 23043.6 3395.73   2
   3  -6  14 21016.3 3426.53   3
  -3  -6 -15 675.570 563.005   4
   3   6  15 1605.17 498.102   2
   3  -6  15 2175.21 1211.01   3
  -3  -6 -16-59.2485 475.551   4
   3   6  16 444.042 631.296   2
   3  -6  16 636.526 947.192   3
   3   6  17 3509.55 1289.93   2
   3  -6  17 4827.75 1881.22   3
  -3   7  19-457.196 1004.20   3
  -3  -7  19 1774.22 1226.79   3
  -3   7  19 30.7665 569.443   2
  -3   7  19 626.833 535.832   1
  -3   7  18 1132.72 799.385   1
  -3  -7  18 3834.10 1699.72   3
  -3   7  18 2059.41 950.239   2
  -3   7  17 6787.98 2167.74   1
  -3  -7  17 9092.21 2350.37   3
  -3   7  17 4901.78 1568.98   2
  -3   7  16 9924.04 2395.26   1
  -3  -7  16 14482.3 2933.10   3
  -3   7  16 11071.9 2244.43   2
  -3   7  15 8605.70 1983.79   2
  -3   7  15 12352.8 2602.94   1
  -3  -7  15 12683.4 2502.53   3
  -3  -7  14 52922.5 2962.90   4
  -3   7  14 47067.0 5150.78   1
  -3  -7  14 52070.6 5325.66   3
  -3   7  14 50993.5 4878.32   2
  -3   7  13 134.658 478.586   2
  -3  -7  13-917.525 767.450   3
  -3   7  13 239.432 558.431   1
  -3  -7  13 643.237 316.589   4
  -3   7  12 36869.3 4390.95   1
  -3  -7  12 41637.4 4502.17   3
  -3  -7  12 43218.7 2934.85   4
  -3   7  11 18459.4 3039.01   1
  -3  -7  11 17348.5 2927.08   3
  -3  -7  11 19783.9 1985.75   4
  -3   7  10-379.759 839.184   1
  -3  -7  10 531.547 570.170   3
  -3  -7  10 1318.47 496.125   4
  -3  -7   9 1521.49 900.463   3
  -3  -7   9 3611.88 967.432   4
  -3   7   9 2573.91 1261.81   1
  -3  -7   8 52495.2 3649.72   4
  -3  -7   8 49529.8 4635.58   3
  -3   7   8 42200.0 4398.49   1
  -3   7   7 5850.84 1476.72   4
  -3   7   7 4175.06 1307.69   1
  -3  -7   7 2871.24 1261.09   3
  -3  -7   7 5050.27 1114.18   4
  -3  -7   6 79187.2 5740.13   3
  -3  -7   6 72285.5 3174.98   2
  -3   7   6 65001.0 5336.57   1
  -3  -7   6 73801.7 4614.90   4
  -3   7   6 76827.8 5511.65   4
  -3   7   5 29396.6 3184.73   4
  -3  -7   5 28046.5 3223.27   3
  -3  -7   5 26543.0 1886.76   2
  -3   7   5 27128.4 3230.12   1
  -3  -7   5 27974.6 2724.37   4
   3   7  -5 28410.1 1911.76   2
  -3   7   4 73749.7 4829.22   4
  -3  -7   4 67696.6 4757.75   3
  -3   7   4 71106.9 4956.55   1
  -3  -7   4 73654.1 4343.79   4
  -3  -7   4 69903.2 3158.38   2
   3   7  -4 70573.7 3150.57   2
  -3   7   3 12297.3 1924.88   4
  -3   7   3 12920.7 2186.23   1
  -3  -7   3 12121.1 2033.50   3
  -3  -7   3 10166.9 1361.40   2
  -3  -7   3 12149.4 1825.46   4
   3   7  -3 10624.3 1360.76   2
  -3   7   2 6137.72 1472.15   1
   3   7  -2 4463.74 956.367   2
  -3   7   2 5862.92 1301.33   4
  -3  -7   2 4932.96 1213.63   3
  -3   7   2 5795.06 837.776   3
  -3  -7   2 6759.64 1336.29   4
  -3  -7   2 6136.72 1098.65   2
  -3  -7   1-243.371 529.159   4
   3   7  -1 637.084 398.613   2
  -3   7   1 1015.60 329.345   3
  -3  -7   1 724.256 354.511   2
  -3   7   1 844.745 695.861   1
  -3   7   0 184709. 9232.64   1
   3   7   0 187228. 8303.87   2
  -3  -7   0 179802. 8185.11   2
  -3   7   0 190233. 6475.12   3
   3  -7   1-12.1340 250.534   3
   3   7   1 610.826 558.365   2
  -3   7  -1 158.813 458.264   1
  -3  -7  -1 499.457 533.170   2
  -3   7  -1-164.376 273.331   3
  -3   7  -2 187565. 9383.29   1
   3   7   2 183240. 8809.41   2
   3  -7   2 189350. 7037.82   3
  -3  -7  -2 197158. 8947.18   2
   3   7   3 17532.1 2401.94   2
  -3  -7  -3 18597.8 2396.88   2
   3   7   3 19467.4 2626.34   4
   3  -7   3 17147.6 1708.19   3
  -3   7  -3 14362.2 2268.71   1
   3   7   4 23216.3 2836.40   2
   3  -7   4 25261.4 2317.63   3
   3   7   4 26193.0 3150.88   4
   3  -7   5 29034.3 3689.87   1
   3   7   5 26434.0 3089.62   2
   3  -7   5 27438.7 2481.61   3
   3   7   5 22790.0 2969.14   4
  -3   7  -5 16892.1 2141.46   2
   3  -7   6 49293.1 5062.54   1
   3   7   6 38586.2 3716.73   2
   3  -7   6 40653.1 3140.15   3
   3   7   6 47279.3 4249.27   4
   3  -7   7 10726.1 1699.99   3
  -3   7  -7 11424.5 1317.37   4
   3   7   7 12752.7 2278.81   4
  -3  -7  -7 10914.2 2036.93   4
   3   7   7 11340.3 2186.00   2
  -3   7  -8 98523.7 3662.79   4
   3  -7   8 83970.7 5143.48   3
   3   7   8 92374.2 6174.43   2
  -3  -7  -8 91801.2 5988.01   4
  -3  -7  -9 460.231 343.003   4
  -3   7  -9 83.9356 135.623   4
   3   7   9-816.637 681.103   2
   3  -7   9 287.780 610.142   3
   3   7  10 39329.9 4320.41   2
   3  -7  10 40791.2 4094.24   3
  -3  -7 -10 35076.7 3933.07   4
  -3  -7 -11 6446.96 1655.40   4
   3   7  11 8304.42 2058.58   2
   3  -7  11 7025.75 1726.47   3
  -3  -7 -12 472.256 531.037   4
   3   7  12 606.097 721.399   2
   3  -7  12 1294.14 791.745   3
  -3  -7 -13 15402.0 2509.95   4
   3   7  13 21016.4 3323.20   2
   3  -7  13 17966.8 2996.68   3
   3   7  14 17459.7 2938.57   2
   3  -7  14 16380.2 2992.56   3
  -3  -7 -14 15527.6 2502.36   4
  -3  -7 -15 4681.16 1366.28   4
   3   7  15 5360.87 1643.11   2
   3  -7  15 7497.26 2071.65   3
  -3  -7 -16 17175.6 2597.59   4
   3   7  16 21304.5 3432.73   2
   3  -7  16 23799.6 3936.01   3
   3   7  17 1802.95 1098.20   2
   3  -7  17-46.1767 528.133   3
  -3  -8  18 19166.7 3623.88   3
  -3   8  18 15700.1 2672.08   2
  -3   8  18 11822.0 2542.17   1
  -3  -8  17 493.914 868.672   3
  -3   8  17-1575.45 1042.00   1
  -3   8  17 144.593 663.409   2
  -3  -8  16 17884.6 3356.67   3
  -3   8  16 15371.8 3014.45   1
  -3   8  16 17813.1 2817.46   2
  -3  -8  15 7879.38 2077.94   3
  -3   8  15 8028.65 2123.02   1
  -3   8  15 9999.69 2220.41   2
  -3   8  14 3410.94 1476.46   1
  -3  -8  14 1294.47 1022.18   3
  -3   8  14 834.837 863.241   2
  -3   8  13 20631.1 3304.38   1
  -3  -8  13 19428.7 1762.57   4
  -3  -8  13 16146.5 2908.57   3
  -3   8  13 14861.1 2856.82   2
  -3  -8  12 29037.0 2330.24   4
  -3  -8  12 26384.2 3625.68   3
  -3   8  12 22972.5 3481.45   1
  -3  -8  11 7981.08 1258.93   4
  -3  -8  11 6651.99 1697.46   3
  -3   8  11 8159.56 2035.66   1
  -3   8  10 29911.1 3793.59   1
  -3  -8  10 30364.4 3767.08   3
  -3  -8  10 31910.0 2680.30   4
  -3   8   9 7975.44 1912.63   1
  -3  -8   9 7305.91 1906.38   3
  -3  -8   9 8231.37 1393.13   4
  -3   8   8 21491.6 3104.29   1
  -3  -8   8 21491.1 3172.25   3
  -3  -8   8 22461.2 2323.21   4
  -3  -8   7 25553.3 3337.87   3
  -3   8   7 26377.9 3313.72   1
  -3  -8   7 27078.6 2647.45   4
  -3   8   6-750.451 807.921   4
  -3  -8   6 422.518 617.959   3
  -3   8   6-414.596 886.247   1
  -3  -8   6-271.448 626.066   4
  -3   8   5 31159.0 3456.65   4
  -3  -8   5 30506.5 3508.84   3
   3   8  -5 29937.0 2070.40   2
  -3   8   5 28297.5 3431.42   1
  -3  -8   5 34698.1 2300.11   2
  -3  -8   5 34347.8 3106.46   4
  -3   8   4 71323.5 5277.55   4
  -3  -8   4 70058.6 5366.70   3
  -3   8   4 69789.4 5388.94   1
  -3  -8   4 70104.5 3837.03   2
  -3  -8   4 72340.7 4797.42   4
   3   8  -4 71445.9 3742.19   2
  -3  -8   3 6054.02 1317.96   4
  -3   8   3 6198.65 1436.09   4
   3   8  -3 5864.54 1050.23   2
  -3   8   3 5336.38 1399.81   1
  -3  -8   3 6917.45 1190.26   2
  -3  -8   3 5640.63 1463.88   3
  -3   8   2 42461.8 3828.47   4
  -3  -8   2 50976.3 4068.87   4
  -3  -8   2 47862.3 4199.55   3
  -3   8   2 47960.5 2803.89   3
   3   8  -2 44028.7 3210.23   2
  -3  -8   2 43691.9 3262.24   2
  -3   8   2 53673.9 4565.50   1
  -3   8   1 51039.0 4471.55   1
  -3   8   1 52032.3 4126.30   4
  -3   8   1 47490.0 2633.45   3
  -3  -8   1 48483.0 4050.17   4
   3   8  -1 53558.3 3703.63   2
  -3  -8   1 51233.5 3671.08   2
  -3   8   0 69013.1 5076.52   1
  -3  -8   0 57276.6 4517.29   4
  -3   8   0 62721.3 4496.91   4
  -3   8   0 56351.4 2968.99   3
  -3  -8   0 60563.4 4226.18   2
   3   8   0 61425.3 4225.66   2
  -3   8  -1 118140. 6510.31   4
   3   8   1 118646. 6606.37   2
   3  -8   1 125834. 5236.29   3
  -3   8  -1 130650. 7411.03   1
  -3  -8  -1 120549. 6609.41   2
  -3   8  -1 118707. 5040.92   3
  -3   8  -2 1257.21 769.870   1
   3  -8   2 1091.57 376.311   3
   3   8   2 3170.80 1048.72   2
   3   8   2 1686.96 994.020   4
  -3  -8  -2 1548.56 764.851   2
  -3   8  -2 2031.97 572.583   3
  -3   8  -2 1727.88 654.796   4
  -3   8  -3 22696.9 2427.28   4
   3   8   3 21349.6 2728.78   2
   3  -8   3 21824.2 2016.20   3
  -3  -8  -3 24433.3 3040.86   2
   3   8   3 24485.2 3076.63   4
  -3   8  -4 141925. 6772.70   4
   3   8   4 128394. 7563.81   2
   3  -8   4 126678. 6151.19   3
  -3  -8  -4 137110. 7819.01   2
   3   8   4 140201. 8222.62   4
  -3   8  -5 3267.02 896.735   4
  -3  -8  -5 4113.81 1175.94   4
   3   8   5 5583.52 1526.06   4
   3   8   5 1752.27 811.006   2
   3  -8   5 3012.07 812.455   3
  -3   8  -6 111836. 4765.76   4
   3   8   6 108540. 6553.38   2
   3  -8   6 105580. 5146.34   3
  -3  -8  -6 105457. 6399.89   4
   3   8   7 49186.2 4577.06   2
  -3   8  -7 55988.4 3167.63   4
   3  -8   7 47039.4 3666.65   3
  -3  -8  -7 48404.4 4436.85   4
  -3  -8  -8 265.570 424.983   4
  -3   8  -8 97.5405 395.811   2
  -3   8  -8 644.133 289.730   4
   3   8   8 700.976 764.056   2
   3  -8   8 1008.26 642.285   3
   3   8   9 67261.4 5725.59   2
   3  -8   9 67708.1 5131.40   3
  -3  -8  -9 72178.7 5841.81   4
  -3   8  -9 65440.5 2985.18   4
   3   8  10 24396.8 3435.30   2
   3  -8  10 21531.7 2920.22   3
  -3  -8 -10 24668.8 3309.30   4
  -3  -8 -11 7167.66 1850.69   4
   3   8  11 10175.0 2232.00   2
   3  -8  11 10087.5 2134.20   3
   3   8  12 34666.1 4186.61   2
   3  -8  12 36695.1 4209.19   3
  -3  -8 -12 33165.3 3879.67   4
  -3  -8 -13 1411.76 774.742   4
   3   8  13 2499.80 1382.74   2
   3  -8  13 3169.10 1208.46   3
  -3  -8 -14 13530.5 2418.48   4
   3   8  14 12761.4 2683.36   2
   3  -8  14 15732.5 2885.44   3
   3   8  15 9492.24 2254.59   2
  -3  -8 -15 10020.5 2078.48   4
   3  -8  15 11804.4 2605.87   3
  -3  -8 -16 333.387 557.791   4
   3   8  16-523.858 684.865   2
  -3  -8 -17 9156.40 1813.53   4
   3   8  17 11079.1 2547.56   2
   3  -8  17 11961.5 2750.21   3
  -3  -9  18 3849.50 1457.46   3
  -3   9  18 1784.10 644.121   2
  -3   9  18 3391.12 1316.71   1
  -3   9  17 30550.8 3854.73   2
  -3  -9  17 30548.4 4414.52   3
  -3   9  17 26440.3 3897.89   1
  -3  -9  16 1032.75 1036.85   3
  -3   9  16-278.991 446.364   2
  -3   9  16 1090.26 1067.43   1
  -3  -9  15 4880.02 1679.79   3
  -3   9  15 3281.80 1203.99   1
  -3   9  15 2553.83 1143.13   2
  -3  -9  14 10088.4 2409.45   3
  -3   9  14 9283.69 2332.74   1
  -3   9  14 8485.79 2017.42   2
  -3  -9  13 2679.37 1248.23   3
  -3   9  13 903.490 666.425   1
  -3   9  13 2270.74 1167.03   2
  -3  -9  13 2211.73 592.196   4
  -3  -9  12 24840.7 3594.21   3
  -3   9  12 22011.0 3431.82   1
  -3  -9  12 27051.2 2249.27   4
  -3  -9  11 14263.0 1730.31   4
  -3   9  11 14993.8 2829.77   1
  -3  -9  11 15211.6 2666.39   3
  -3   9  10 6.61308 550.978   1
  -3  -9  10 994.359 426.103   4
  -3  -9   9 33857.8 3962.63   3
  -3   9   9 29845.0 3807.99   1
  -3  -9   9 34426.4 2931.80   4
  -3   9   8 15422.0 2677.81   1
  -3  -9   8 18846.1 2984.47   3
  -3  -9   8 19002.3 2174.40   4
  -3  -9   7 17125.2 2765.92   3
  -3   9   7 12474.0 2402.56   1
  -3  -9   7 15347.3 1964.60   4
  -3  -9   6 11705.1 2200.17   3
  -3   9   6 7588.19 1795.19   1
   3   9  -6 13672.7 1207.70   2
  -3  -9   6 14470.6 1999.92   4
  -3   9   5 23117.1 3125.52   1
   3   9  -5 25519.6 1920.77   2
  -3  -9   5 23598.2 2636.63   4
  -3  -9   5 25956.1 3291.53   3
  -3   9   4 26414.7 3193.29   4
  -3   9   4 28214.9 3439.81   1
  -3  -9   4 27172.7 3351.35   3
  -3  -9   4 26873.3 2867.02   4
   3   9  -4 26175.6 2155.44   2
  -3   9   3 79066.7 5875.58   1
   3   9  -3 73650.1 4237.85   2
  -3   9   3 78984.6 4203.27   3
  -3  -9   3 85950.3 5989.86   3
  -3   9   3 77913.1 5640.14   4
  -3  -9   3 76115.5 4447.69   2
  -3  -9   3 79095.2 5286.93   4
  -3   9   2 6034.93 1433.71   4
  -3  -9   2 5059.13 1377.67   3
   3   9  -2 5504.11 1088.39   2
  -3   9   2 7730.67 1121.31   3
  -3   9   2 6713.19 1661.67   1
  -3  -9   2 5021.86 1100.38   2
  -3  -9   2 7531.37 1599.57   4
  -3   9   1 78694.3 5663.45   1
  -3   9   1 68919.5 5075.25   4
   3   9  -1 76282.0 4696.53   2
  -3   9   1 67419.1 3571.10   3
  -3  -9   1 68457.9 4611.32   2
  -3  -9   1 74449.5 5304.93   4
  -3   9   0 83976.8 5906.21   1
   3   9   0 79962.8 5150.41   2
  -3  -9   0 78106.8 5522.30   4
  -3   9   0 76649.8 3843.66   3
  -3  -9   0 80521.5 5160.32   2
  -3   9   0 80556.1 5472.27   4
  -3  -9  -1 2009.65 943.417   2
  -3   9  -1 401.567 278.783   4
  -3   9  -1 2184.12 1025.93   1
   3   9   1 1556.11 610.153   2
  -3   9  -1 1070.66 419.406   3
   3   9   1 1184.63 760.300   4
  -3   9  -2 42479.4 3671.33   4
   3   9   2 40370.7 3801.14   2
   3  -9   2 38362.4 2780.15   3
  -3  -9  -2 41954.7 3822.51   2
  -3   9  -2 42381.9 2850.11   3
   3   9   2 43769.9 4278.38   4
  -3   9  -2 47654.5 4295.47   1
  -3   9  -3 73208.8 4806.67   4
   3   9   3 71056.2 5265.09   2
   3  -9   3 67687.6 3860.79   3
   3   9   3 72806.7 5648.60   4
  -3  -9  -3 61595.4 5003.12   2
  -3   9  -3 64279.7 3751.86   3
  -3  -9  -4 777.265 848.076   4
  -3   9  -4 1054.85 643.529   4
   3  -9   4 1395.06 686.023   3
  -3  -9  -4 451.659 586.292   2
   3   9   4 1922.44 890.349   2
  -3   9  -5 257586. 10324.8   4
   3   9   5 233227. 11626.2   2
   3  -9   5 229887. 9841.10   3
  -3  -9  -5 241347. 11814.9   4
  -3   9  -6 1521.07 636.090   4
   3   9   6 2338.45 1102.86   2
   3  -9   6 1803.36 613.148   3
  -3   9  -6 1966.51 749.218   2
  -3  -9  -6 2279.11 1243.96   4
  -3   9  -7 36823.6 2851.89   4
   3   9   7 33902.9 3995.72   2
  -3  -9  -7 32761.1 3916.12   4
   3  -9   7 28798.1 3010.73   3
   3   9   8 33084.2 4004.28   2
  -3   9  -8 36773.1 2522.76   4
   3  -9   8 32827.8 3361.70   3
  -3  -9  -8 31442.0 3774.49   4
  -3   9  -9 9002.05 917.488   4
   3  -9   9 8496.38 1745.47   3
   3   9   9 8954.94 2137.56   2
  -3  -9  -9 5793.73 1751.50   4
   3   9  10 35232.6 4294.71   2
   3  -9  10 30070.0 3476.40   3
  -3  -9 -10 31379.3 3889.54   4
  -3  -9 -11 51688.4 5117.67   4
   3   9  11 55863.7 5554.15   2
   3  -9  11 55389.3 4985.01   3
  -3  -9 -12 1465.74 921.311   4
   3  -9  12-155.093 588.504   3
   3   9  13 49724.6 5240.46   2
   3  -9  13 43504.9 4712.10   3
  -3  -9 -13 36022.4 4197.59   4
  -3  -9 -14 3525.78 1423.96   4
   3   9  14 3877.68 1458.11   2
   3  -9  14 3136.00 1340.54   3
  -3  -9 -15 1848.34 931.907   4
   3   9  15 2732.80 1195.62   2
   3  -9  15 1061.03 1037.88   3
  -3  -9 -16 7566.51 1794.51   4
   3   9  16 7230.12 2154.26   2
   3  -9  16 10433.5 2513.55   3
   3   9  17 985.720 573.068   2
   3  -9  17 1582.62 592.942   3
  -3  10  17 2415.36 1274.60   1
  -3 -10  17 3830.86 1403.86   3
  -3  10  17 1762.56 1131.22   2
  -3  10  16 11182.7 2527.25   1
  -3 -10  16 13246.0 2818.53   3
  -3  10  16 8459.91 2137.95   2
  -3 -10  15 33316.6 4414.95   3
  -3  10  15 30786.5 4057.22   2
  -3  10  15 31586.2 4212.92   1
  -3  10  14 2781.97 1362.69   1
  -3 -10  14 4104.67 1567.73   3
  -3  10  14 3953.18 1361.27   2
  -3 -10  13 39316.3 4569.82   3
  -3  10  13 28845.1 3872.69   2
  -3  10  13 32812.5 4185.73   1
  -3  10  12 491.436 649.361   1
  -3 -10  12 958.864 576.989   4
  -3 -10  12 897.069 721.353   3
  -3 -10  11 4891.87 1550.10   3
  -3 -10  11 3902.89 899.885   4
  -3  10  11 5633.82 1903.94   1
  -3 -10  10 970.828 787.612   3
  -3  10  10 535.269 700.661   1
  -3 -10  10-341.028 448.322   4
  -3 -10   9 10242.6 2235.27   3
  -3 -10   9 9642.59 1540.14   4
  -3  10   9 8609.46 2010.93   1
  -3 -10   8 6027.44 1676.51   3
  -3  10   8 6149.31 1782.56   1
  -3 -10   8 6265.14 1311.13   4
  -3 -10   7 61452.7 5485.10   3
  -3  10   7 62478.5 5577.72   1
  -3 -10   7 64305.3 4479.71   4
  -3 -10   6 594.656 488.239   4
  -3  10   6 823.947 630.595   1
  -3 -10   6 278.753 633.845   3
   3  10  -6 250.508 283.582   2
  -3  10   5 64809.5 5608.74   1
  -3 -10   5 64877.1 5492.30   3
  -3 -10   5 67987.8 4826.10   4
   3  10  -5 70551.0 3640.03   2
  -3  10   4 17711.1 2797.39   1
  -3 -10   4 19653.2 2854.87   3
  -3 -10   4 18045.3 2415.38   4
   3  10  -4 17068.5 1800.82   2
  -3  10   3 5257.76 1059.46   3
  -3  10   3 5259.25 1446.19   4
   3  10  -3 4871.81 1000.88   2
  -3 -10   3 5755.03 1586.10   3
  -3 -10   3 3744.18 1193.33   4
  -3  10   3 4259.64 1435.47   1
  -3  10   2 1014.76 716.440   4
   3  10  -2 1313.64 541.714   2
  -3  10   2 1521.88 556.644   3
  -3 -10   2 926.915 517.569   4
  -3  10   2 1713.46 809.726   1
  -3  10   1 85045.0 6083.88   1
  -3  10   1 76085.2 5579.41   4
   3  10  -1 78855.7 4984.85   2
  -3  10   1 74140.6 4032.68   3
   3 -10  -1 81836.9 5960.03   1
  -3 -10   1 73634.4 5476.16   4
  -3 -10   0 3212.43 1115.33   4
  -3  10   0 3724.26 1151.81   4
  -3  10   0 2991.26 1125.36   1
   3  10   0 3367.60 977.195   2
   3 -10   0 3998.27 1165.53   1
  -3  10   0 1871.14 528.030   3
   3  10   0 2561.42 1033.79   4
  -3 -10   0 3618.61 1131.48   2
  -3  10  -1 175425. 8888.22   4
   3  10   1 159911. 9178.35   4
   3  10   1 165529. 8587.72   2
   3 -10   1 193024. 10086.0   1
  -3  10  -1 173142. 9313.43   1
  -3  10  -1 164744. 6970.68   3
  -3 -10  -1 162311. 8540.80   2
  -3 -10  -1 164733. 9160.19   4
  -3 -10  -2-167.103 585.562   4
  -3 -10  -2 405.139 339.467   1
  -3  10  -2 1495.83 831.457   4
   3 -10   2 578.405 493.502   3
   3  10   2 71.4901 491.292   2
  -3  10  -2 324.214 234.947   3
  -3 -10  -2 643.426 563.381   2
  -3  10  -2 778.052 891.190   1
  -3  10  -3 48606.7 4085.38   4
  -3 -10  -3 36500.0 2102.24   1
   3  10   3 51290.1 4612.40   2
   3 -10   3 41151.1 3106.27   3
  -3 -10  -3 47127.5 4319.26   2
  -3  10  -3 45135.7 3211.24   3
  -3 -10  -4 14102.2 2553.34   4
  -3  10  -4 16257.1 2244.71   4
   3 -10   4 12888.1 1712.60   3
   3  10   4 14289.3 2422.23   2
  -3 -10  -5 69.9565 490.160   4
  -3  10  -5 551.330 454.897   4
   3  10   5-711.403 861.674   2
   3 -10   5 6.84816 336.312   3
  -3 -10  -6 9402.56 2082.93   4
   3  10   6 9557.83 2110.96   2
   3 -10   6 9857.90 1632.74   3
  -3  10  -6 13438.5 1844.24   4
   3  10   7 59405.2 5406.84   2
   3 -10   7 52656.4 4194.07   3
  -3  10  -7 48571.1 3520.49   4
  -3 -10  -7 47358.2 4949.92   4
  -3 -10  -8-207.703 740.791   4
  -3  10  -8-80.6661 313.467   4
   3  10   8-581.088 574.978   2
   3 -10   8 632.025 666.495   3
   3  10   9 87016.8 6972.94   2
   3 -10   9 84805.6 5853.93   3
  -3  10  -9 77253.0 3465.35   4
  -3 -10  -9 86055.2 6821.28   4
  -3 -10 -10 715.890 962.116   4
   3  10  10 2225.32 1226.21   2
   3 -10  10 714.381 383.407   3
  -3 -10 -11 4910.43 1497.05   4
   3  10  11 6080.64 1902.88   2
   3 -10  11 9431.19 1994.88   3
  -3 -10 -12 987.054 937.120   4
   3  10  12 3565.81 1441.30   2
   3 -10  12 1949.88 869.477   3
  -3 -10 -13 9379.83 2164.67   4
   3  10  13 6861.31 2040.38   2
   3 -10  13 9187.56 2161.46   3
  -3 -10 -14 13876.4 2631.30   4
   3  10  14 17790.6 3233.66   2
   3 -10  14 16015.0 2937.33   3
  -3 -10 -15 14711.7 2604.15   4
   3  10  15 16714.4 3140.33   2
   3 -10  15 21178.2 3461.04   3
  -3 -10 -16 1764.15 946.720   4
   3  10  16 1585.59 923.986   2
   3 -10  16 2296.12 1071.60   3
  -3 -11  17 29649.0 4388.40   3
  -3  11  17 23160.6 3614.73   2
  -3 -11  16 4894.80 1695.15   3
  -3  11  16 3067.97 1262.90   1
  -3  11  16 4118.93 1562.62   2
  -3  11  15 8791.33 2168.99   2
  -3 -11  15 6670.21 2027.87   3
  -3  11  15 12271.4 2560.35   1
  -3 -11  14 3574.85 1343.23   3
  -3  11  14 3600.03 1312.21   2
  -3  11  14 3499.78 1474.83   1
  -3  11  13 940.758 963.439   2
  -3  11  13 3681.40 1282.90   1
  -3 -11  13 1380.88 862.673   3
  -3 -11  12 2913.72 1180.19   3
  -3  11  12 1901.57 1153.23   1
  -3 -11  12 2707.43 744.019   4
  -3 -11  11 64294.2 6046.27   3
  -3 -11  11 71556.0 4347.83   4
  -3  11  11 60428.1 5856.05   1
  -3 -11  10 13015.5 2617.76   3
  -3  11  10 12991.3 2585.62   1
  -3 -11  10 12974.6 1814.80   4
  -3 -11   9 130296. 8722.44   3
  -3 -11   9 131086. 6730.58   4
  -3  11   9 115138. 8364.26   1
  -3 -11   8 829.211 754.561   3
  -3 -11   8 1013.74 543.362   4
  -3  11   8-152.593 752.663   1
  -3  11   7 9946.88 2189.96   1
  -3 -11   7 10897.7 2322.37   3
  -3 -11   7 10166.4 1763.49   4
   3  11  -6 1469.62 449.937   2
  -3 -11   6 2873.79 1327.96   3
  -3 -11   6 3747.49 1107.86   4
  -3  11   6 1504.03 1101.61   1
   3 -11  -5 31895.3 3674.58   1
  -3  11   5 38413.3 4286.66   1
  -3 -11   5 45058.8 4559.41   3
  -3 -11   5 37745.7 3629.14   4
   3  11  -5 40413.2 2683.90   2
   3 -11  -4 934.402 721.238   1
   3  11  -4 258.828 389.216   2
  -3  11   4 241.275 404.890   3
  -3 -11   4 336.955 604.854   3
  -3 -11   4 194.819 428.264   4
  -3  11   4 1225.06 1065.20   1
  -3  11   3 160664. 9548.46   1
   3  11  -3 174494. 7653.40   2
  -3 -11   3 172870. 9622.12   3
  -3  11   3 181017. 7794.45   3
  -3 -11   3 173186. 8967.38   4
   3 -11  -3 152914. 8971.12   1
   3  11  -2 2475.90 837.342   2
  -3  11   2 2392.97 633.823   3
  -3  11   2 1508.03 976.474   1
   3 -11  -2 1439.41 1032.10   1
  -3 -11   2 1580.00 839.823   4
  -3  11   1 68532.1 5592.12   4
   3  11  -1 78608.0 5157.01   2
  -3  11   1 78411.3 5981.79   1
  -3  11   1 73616.5 4240.06   3
  -3 -11   1 71426.9 5549.73   4
   3 -11  -1 76412.2 5982.91   1
  -3  11   0 2674.96 960.413   4
  -3  11   0 1201.31 561.960   1
   3  11   0 1532.35 787.805   2
  -3  11   0 856.801 369.301   3
  -3 -11  -1 395.921 613.293   4
  -3  11  -1 56.9129 511.390   1
  -3  11  -1 189.157 414.818   4
   3  11   1-502.444 472.290   2
  -3  11  -1 358.130 377.217   3
  -3 -11  -2 1322.94 854.261   4
  -3  11  -2 7.79755 849.205   4
   3 -11   2 421.369 286.333   3
  -3 -11  -2 214.190 285.893   1
   3  11   2 342.377 409.278   2
  -3  11  -2 1141.38 608.964   3
  -3  11  -3 65984.9 5099.30   4
   3  11   3 69253.5 5533.52   2
   3 -11   3 63143.1 4148.57   3
  -3  11  -3 65648.3 4160.46   3
  -3 -11  -3 66353.5 5651.10   4
  -3 -11  -3 57946.3 3084.39   1
  -3 -11  -4 7087.24 1890.76   4
   3 -11   4 4943.74 1092.07   3
   3  11   4 5806.59 1311.54   2
  -3  11  -4 7847.99 1376.18   3
  -3  11  -4 7375.60 1542.17   4
   3  11   5 78657.8 6343.83   2
   3 -11   5 80175.2 5084.53   3
  -3 -11  -5 84924.2 6667.65   4
  -3  11  -5 85397.8 5621.44   4
  -3 -11  -6-425.493 1048.77   4
   3  11   6-1513.56 944.110   2
  -3  11  -6 436.534 360.172   4
   3 -11   6 937.286 701.244   3
   3 -11   7 19005.6 2491.03   3
   3  11   7 23817.3 3489.97   2
  -3 -11  -7 22599.6 3467.76   4
  -3  11  -7 23593.1 2388.89   4
  -3  11  -8 2858.61 713.840   4
   3  11   8 2123.88 1266.64   2
   3 -11   8 2353.07 1011.22   3
  -3 -11  -8 2220.53 1055.76   4
  -3  11  -9 1017.29 370.327   4
   3  11   9 632.378 592.358   2
  -3 -11  -9 1255.85 985.795   4
   3 -11   9 295.250 390.376   3
  -3 -11 -10 9788.23 2220.72   4
   3  11  10 12964.9 2774.76   2
   3 -11  10 9510.71 1990.22   3
   3  11  11 41011.8 4900.75   2
   3 -11  11 38634.4 4070.45   3
  -3 -11 -11 43179.3 4854.07   4
   3  11  12-183.744 837.556   2
  -3 -11 -12 694.095 768.014   4
   3 -11  12-190.831 579.030   3
  -3 -11 -13 43656.3 4892.87   4
   3  11  13 52079.1 5590.52   2
   3 -11  13 46255.8 4852.12   3
  -3 -11 -14 528.006 442.753   4
   3  11  14-848.292 604.343   2
  -3 -11 -15 3200.29 1288.45   4
   3 -11  15 4727.83 1604.16   3
   3  11  15 3560.06 1645.43   2
  -3 -11 -16 2036.68 1024.03   4
   3  11  16 574.612 486.522   2
   3 -11  16 459.206 649.278   3
  -3 -12  16-513.793 443.883   3
  -3  12  16 649.171 707.339   2
  -3 -12  15 28143.3 4142.99   3
  -3  12  15 22050.4 3547.72   2
  -3  12  15 25560.8 3800.61   1
  -3 -12  14 82.6462 901.537   3
  -3  12  14 1591.40 943.772   1
  -3  12  14 56.6314 873.996   2
  -3 -12  13 59732.3 5980.37   3
  -3  12  13 66549.2 6320.56   1
  -3  12  13 61096.4 5992.73   2
  -3 -12  12 6892.68 1206.04   4
  -3 -12  12 4685.40 1780.57   3
  -3  12  12 5989.51 1649.28   1
  -3  12  12 4727.71 1554.56   2
  -3 -12  11 11398.7 2531.19   3
  -3  12  11 14131.0 2820.68   1
  -3 -12  11 14134.3 1911.08   4
  -3  12  10 20733.6 3335.07   1
  -3 -12  10 22280.8 3491.56   3
  -3 -12  10 23135.0 2533.16   4
  -3  12   9 33280.4 4240.67   1
  -3 -12   9 33503.8 4347.83   3
  -3 -12   9 37354.9 3334.96   4
  -3  12   8 1055.74 553.066   1
  -3 -12   8 946.845 1003.63   3
  -3 -12   8 1459.63 796.150   4
  -3  12   7 109972. 8001.35   1
  -3 -12   7 117336. 8136.21   3
   3  12  -7 98835.2 4150.86   2
  -3 -12   7 127854. 6878.03   4
   3  12  -6 4452.01 782.677   2
  -3  12   6 3553.88 1352.28   1
  -3 -12   6 3550.53 1493.11   3
  -3 -12   6 4353.65 1229.33   4
   3  12  -5 81210.6 4287.20   2
  -3  12   5 75745.9 6477.71   1
  -3 -12   5 85519.4 6712.22   3
  -3 -12   5 89774.6 5950.97   4
  -3 -12   4 2183.00 766.296   4
   3  12  -4 2694.11 823.567   2
  -3 -12   4 2272.94 1003.53   3
  -3  12   4 2138.61 777.813   3
  -3  12   4 936.311 635.501   1
  -3 -12   3 680.451 707.426   3
  -3 -12   3 1632.21 712.265   4
   3  12  -3 1337.25 531.948   2
  -3  12   3 866.104 543.054   3
  -3  12   3 1721.14 892.078   1
  -3  12   2 1082.82 953.654   1
   3  12  -2 1132.92 667.065   2
  -3  12   2 958.866 420.660   3
  -3 -12   2 156.770 506.188   4
  -3  12   1 32511.9 3854.85   1
   3  12  -1 27826.0 3010.23   2
  -3  12   1 28274.7 2606.26   3
  -3 -12   1 27342.1 3431.04   4
  -3  12   0 5858.33 1630.12   1
   3  12   0 4381.58 1242.30   2
  -3  12   0 4077.78 916.032   3
  -3 -12   0 4158.76 1199.18   4
   3  12   1 85898.4 6004.84   2
  -3  12  -1 78578.4 4560.69   3
  -3 -12  -1 77557.0 6071.56   4
  -3  12  -1 82799.8 6256.17   1
  -3  12  -1 85042.1 6316.31   4
  -3  12  -2 169.225 332.359   4
  -3 -12  -2-217.983 389.817   1
   3  12   2 686.300 814.021   2
  -3  12  -2 692.031 488.336   3
  -3 -12  -2 377.289 425.796   4
  -3  12  -3 17957.9 2628.67   4
  -3 -12  -3 27189.4 2184.69   1
   3  12   3 19467.0 2999.98   2
  -3  12  -3 18315.1 2177.84   3
  -3 -12  -3 24554.4 3450.49   4
   3 -12   3 22112.2 2428.63   3
  -3 -12  -4 997.214 731.839   4
  -3  12  -4 2202.94 1049.42   4
   3 -12   4 107.425 397.294   3
   3  12   4 593.028 825.412   2
  -3  12  -4 862.234 497.902   3
  -3  12  -5-131.209 491.912   4
   3 -12   5 55.4946 470.274   3
  -3 -12  -5 1166.87 961.438   4
   3  12   5-921.897 784.852   2
  -3 -12  -6 2841.51 1237.79   4
   3 -12   6 2869.14 1050.94   3
   3  12   6 3168.21 1046.93   2
  -3  12  -6 2325.70 850.845   4
   3  12   7 27469.6 3929.58   2
   3 -12   7 28436.4 3112.85   3
  -3  12  -7 30413.4 2854.58   4
  -3 -12  -7 33106.5 4213.23   4
  -3 -12  -8 97.7026 1083.27   4
   3  12   8 2193.99 945.518   2
   3 -12   8 3139.62 1092.95   3
  -3  12  -8 2328.26 684.862   4
   3  12   9 50295.8 5383.56   2
   3 -12   9 46205.4 4328.14   3
  -3 -12  -9 47411.1 5280.07   4
  -3 -12 -10 1538.43 993.726   4
   3  12  10 903.109 820.821   2
   3 -12  10 2734.33 1128.61   3
  -3 -12 -11 11891.4 2735.33   4
   3  12  11 14095.4 2899.14   2
   3 -12  11 11465.3 2163.81   3
  -3 -12 -12 2979.38 1258.56   4
   3  12  12 4656.00 1341.17   2
   3 -12  12 5474.85 1658.65   3
  -3 -12 -13 1771.00 1008.51   4
   3  12  13 2184.06 1288.65   2
   3 -12  13 782.749 926.225   3
  -3 -12 -14 2059.81 989.086   4
   3  12  14 1592.50 899.254   2
   3 -12  14 472.321 509.209   3
  -3 -12 -15 35776.3 4390.50   4
   3  12  15 40348.4 5065.97   2
   3 -12  15 43238.7 4895.58   3
  -3 -13  16 1455.11 1371.99   3
  -3  13  16 338.111 557.381   2
  -3 -13  15 5960.02 1764.16   3
  -3  13  15 5204.80 1908.31   2
  -3 -13  14 30298.8 4233.09   3
  -3  13  14 29457.1 4177.00   1
  -3  13  14 30593.7 4214.36   2
  -3  13  13 6950.45 2309.10   2
  -3  13  13 11488.0 2327.71   1
  -3 -13  13 12029.0 2702.33   3
  -3  13  12 6429.06 1839.46   1
  -3 -13  12 10387.8 2453.53   3
  -3  13  12 6686.45 2105.04   2
  -3  13  11 52080.2 5514.39   1
  -3 -13  11 46955.3 5316.71   3
  -3 -13  11 48882.5 3807.08   4
  -3 -13  10-296.025 317.481   4
  -3  13  10-240.863 753.649   1
  -3 -13  10-269.817 614.161   3
  -3  13   9 41297.4 4884.79   1
  -3 -13   9 44226.2 5013.37   3
  -3 -13   9 44989.9 3903.57   4
  -3 -13   8 18204.0 3126.03   3
  -3  13   8 20336.1 3334.67   1
  -3 -13   8 19622.5 2516.05   4
  -3 -13   7 2376.49 1172.45   3
  -3 -13   7 5338.74 1317.66   4
   3  13  -7 4108.23 672.437   2
  -3  13   7 3513.79 1434.89   1
  -3  13   6 53723.4 5502.69   1
  -3 -13   6 60528.5 5789.40   3
  -3 -13   6 53682.0 4589.86   4
   3  13  -6 55773.5 3184.40   2
   3  13  -5 23606.7 2128.91   2
  -3 -13   5 17823.7 2662.94   4
  -3  13   5 20001.7 2424.60   3
  -3 -13   5 24516.0 3489.08   3
  -3  13   5 24425.9 3649.75   1
  -3 -13   4 14773.9 2710.44   3
  -3  13   4 14219.4 2038.58   3
  -3  13   4 9077.59 2178.11   1
  -3 -13   4 13254.6 2292.46   4
   3  13  -4 14830.7 1862.63   2
  -3  13   3 81620.8 6692.91   1
   3  13  -3 86019.3 5255.39   2
  -3  13   3 91316.3 5468.47   3
  -3 -13   3 97720.7 6630.48   4
  -3  13   2 17372.7 2187.23   3
  -3  13   2 12297.7 2494.23   1
   3  13  -2 17834.2 2294.10   2
  -3 -13   2 14526.5 2489.16   4
  -3  13   1 29756.7 3787.51   1
   3  13  -1 28936.9 3194.28   2
  -3  13   1 30119.6 2849.57   3
  -3 -13   1 27678.9 3650.38   4
  -3 -13   0 20887.7 3159.27   4
   3  13   0 24798.9 3087.95   2
  -3  13   0 22775.8 3300.33   1
  -3  13   0 19660.3 2227.01   3
  -3 -13   0 21185.1 2447.83   1
  -3 -13  -1 2204.19 1275.30   4
  -3 -13  -1 3639.37 939.721   1
   3  13   1 3256.20 1217.02   2
  -3  13  -1 3837.68 945.266   3
  -3 -13  -2 14038.0 2661.45   4
  -3 -13  -2 17975.7 1983.15   1
   3  13   2 23724.2 3280.85   2
  -3  13  -2 22641.7 2400.95   3
  -3  13  -2 20666.6 3023.31   4
  -3 -13  -3 16304.8 2898.83   4
  -3  13  -3 17311.5 2725.92   4
  -3 -13  -3 13196.3 1479.82   1
   3 -13   3 12520.6 1918.92   3
   3  13   3 15063.8 2775.83   2
  -3  13  -3 15530.5 2034.46   3
  -3 -13  -4 973.933 255.157   1
  -3  13  -4 2217.24 812.461   4
   3 -13   4 2465.00 805.271   3
   3  13   4 1633.95 1098.41   2
  -3  13  -4 2482.21 881.491   3
  -3 -13  -4 245.298 586.733   4
   3 -13   5 25878.5 2869.45   3
  -3  13  -5 25080.2 3130.67   4
  -3 -13  -5 26549.9 3889.83   4
   3  13   5 25462.3 3670.00   2
  -3  13  -5 24701.0 2760.77   3
  -3 -13  -6 23616.1 3655.25   4
   3 -13   6 21844.2 2681.30   3
   3  13   6 23326.9 3613.81   2
  -3  13  -6 25101.0 2831.65   4
  -3 -13  -7 8989.57 2318.45   4
  -3  13  -7 12336.3 1765.90   4
   3 -13   7 14491.4 2272.05   3
   3  13   7 15836.8 2971.76   2
  -3 -13  -8 16453.3 3209.73   4
   3 -13   8 14665.6 2329.02   3
   3  13   8 17111.2 3172.96   2
  -3 -13  -9 423.750 609.913   4
   3  13   9-1015.89 883.610   2
   3 -13   9-560.577 738.524   3
  -3 -13 -10 8698.07 2315.76   4
   3  13  10 3381.89 1629.44   2
   3 -13  10 6816.85 1770.07   3
  -3 -13 -11 14001.1 2819.38   4
   3  13  11 14892.7 3087.12   2
   3 -13  11 19160.3 2982.04   3
  -3 -13 -12 5155.86 1617.41   4
   3  13  12 3158.20 1441.86   2
   3 -13  12 6351.12 1725.48   3
  -3 -13 -13 16988.0 3117.42   4
   3  13  13 21854.8 3694.39   2
   3 -13  13 22192.4 3286.75   3
  -3 -13 -14 3082.37 1476.71   4
   3  13  14 7502.40 2129.35   2
   3 -13  14 4316.74 1552.61   3
  -3 -14  15 13912.3 2974.75   3
  -3  14  15 10219.9 2385.10   2
  -3  14  14 269.088 869.179   1
  -3 -14  14 74.3605 527.651   3
  -3  14  14-570.993 971.721   2
  -3  14  13 13677.2 2860.38   1
  -3 -14  13 11763.2 2679.47   3
  -3  14  13 10721.9 2574.10   2
  -3  14  12 3908.48 1824.33   1
  -3  14  12 2084.54 1401.35   2
  -3 -14  12 3282.36 1489.58   3
  -3 -14  11 70.9312 379.248   4
  -3 -14  11 2168.22 1208.62   3
  -3  14  11 1305.38 1095.18   1
  -3  14  10 56875.5 5892.52   1
  -3 -14  10 57190.6 5885.76   3
  -3 -14  10 57732.2 4546.53   4
  -3 -14   9 5787.24 1455.26   4
  -3  14   9 6886.41 1959.13   1
  -3 -14   8 21834.2 3520.25   3
  -3  14   8 19969.0 3325.43   1
  -3 -14   8 19287.6 2630.50   4
  -3 -14   7 26616.6 3844.83   3
  -3  14   7 24733.3 3861.81   1
   3  14  -7 23381.4 1768.14   2
  -3 -14   7 28159.8 3290.90   4
   3  14  -6 5866.38 970.317   2
  -3  14   6 4884.52 1157.56   3
  -3 -14   6 5595.86 1740.50   3
  -3  14   6 7841.22 2162.74   1
  -3 -14   6 6262.58 1406.87   4
   3  14  -5 21364.1 2141.31   2
  -3  14   5 21998.7 2683.95   3
  -3 -14   5 23533.8 3564.98   3
  -3  14   5 19547.1 3249.38   1
  -3 -14   5 25675.7 3202.89   4
  -3  14   4 28784.6 3909.35   1
   3  14  -4 28779.2 2701.39   2
  -3 -14   4 33216.0 4167.39   3
  -3  14   4 30731.0 3105.11   3
  -3 -14   4 32242.9 3746.53   4
  -3 -14   3 4517.12 1441.71   4
   3  14  -3 5684.50 1278.43   2
  -3  14   3 7462.62 2057.24   1
  -3  14   3 3484.16 926.737   3
   3  14  -2 71546.4 5122.09   2
  -3  14   2 72424.8 4884.79   3
  -3  14   2 67493.3 6132.52   1
  -3 -14   2 76532.4 6047.17   4
  -3  14   1 4473.73 1647.61   1
   3  14  -1 3906.12 1244.93   2
  -3  14   1 4680.24 1101.62   3
  -3 -14   1 4931.92 1562.51   4
  -3 -14   0 7383.59 2000.51   4
   3  14   0 5222.49 1415.94   2
  -3  14   0 4057.78 984.179   3
  -3 -14  -1 35782.8 3225.74   1
   3  14   1 34808.0 3913.58   2
  -3  14  -1 31243.1 2979.65   3
  -3 -14  -1 33193.6 4159.48   4
  -3 -14  -2 18359.8 3203.36   4
   3  14   2 18328.0 2976.50   2
  -3  14  -2 20716.9 2378.02   3
  -3 -14  -2 14860.3 1881.69   1
   3  14   3 38707.1 4454.59   2
  -3 -14  -3 35251.9 2707.26   1
  -3  14  -3 36608.6 3351.27   3
  -3 -14  -3 41772.2 4807.05   4
  -3  14  -4 21983.1 3131.49   4
   3 -14   4 18558.0 2363.70   3
  -3 -14  -4 11086.9 1088.03   1
   3  14   4 20401.5 3272.01   2
  -3 -14  -4 18023.6 3245.15   4
  -3  14  -4 24245.3 2679.41   3
  -3  14  -5 1462.22 591.772   4
   3 -14   5 2017.32 777.946   3
   3  14   5 449.340 627.115   2
  -3 -14  -5-403.352 891.897   4
  -3  14  -5 1475.14 428.492   3
  -3 -14  -6 23162.6 3675.22   4
   3 -14   6 23835.7 2879.87   3
  -3  14  -6 24834.4 2843.50   4
   3  14   6 22478.1 3544.47   2
  -3 -14  -7 16043.7 3149.19   4
   3 -14   7 16496.6 2434.28   3
   3  14   7 14631.5 2964.29   2
  -3 -14  -8 10835.4 2546.09   4
   3 -14   8 10184.7 1986.73   3
   3  14   8 7342.58 2189.05   2
  -3 -14  -9 7195.12 2155.31   4
   3 -14   9 10240.5 2004.38   3
   3  14   9 11855.2 2653.23   2
   3  14  10 7002.64 1919.27   2
   3 -14  10 8776.75 1893.53   3
  -3 -14 -10 11108.2 2624.00   4
   3  14  11 188.727 584.107   2
   3 -14  11 558.641 538.841   3
  -3 -14 -11 2012.80 1447.55   4
  -3 -14 -12 27283.9 4093.06   4
   3 -14  12 27746.4 3591.22   3
   3  14  12 26435.3 4242.27   2
  -3 -14 -13 2628.18 1111.46   4
   3  14  13 1684.72 1048.19   2
   3 -14  13 2159.73 870.221   3
  -3 -14 -14 4964.37 1622.45   4
   3  14  14 4665.38 1680.70   2
   3 -14  14 3217.20 1081.74   3
  -3 -15  14 30473.1 4310.71   3
  -3  15  14 23385.3 3950.97   2
  -3 -15  13 191.675 912.946   3
  -3  15  13 5416.16 2017.40   2
  -3  15  13 3032.20 1467.04   1
  -3 -15  12 11348.6 2670.09   3
  -3  15  12 12126.2 2569.74   1
  -3  15  12 15482.9 3224.31   2
  -3 -15  11 12425.1 2715.03   3
  -3  15  11 10861.7 2454.17   1
  -3  15  11 9564.73 2531.76   2
  -3 -15  10 557.044 959.554   3
  -3  15  10 492.798 758.694   1
  -3 -15  10-362.794 556.533   4
  -3 -15   9 7339.76 2107.54   3
  -3  15   9 7705.12 1943.80   1
  -3 -15   9 5404.88 1310.61   4
  -3 -15   8 16636.3 2571.41   4
  -3 -15   8 19130.6 3387.37   3
  -3  15   8 12697.3 2721.63   1
  -3 -15   7 307.315 523.395   4
   3  15  -7 74.4069 189.707   2
  -3 -15   7-498.676 514.845   3
  -3  15   7 794.878 960.631   1
  -3  15   6 54773.5 5740.26   1
  -3 -15   6 61779.8 6035.05   3
  -3 -15   6 63877.7 5385.65   4
   3  15  -6 56744.0 3444.65   2
  -3 -15   5-454.883 560.672   3
   3  15  -5-461.635 421.192   2
  -3  15   5-1226.65 680.338   3
  -3  15   5 142.215 918.598   1
  -3 -15   5-265.123 659.877   4
   3  15  -4 21699.4 2398.94   2
  -3  15   4 19603.4 3362.62   1
  -3  15   4 22341.6 2717.36   3
  -3 -15   4 22273.6 3427.22   4
  -3  15   3 11520.3 2522.34   1
   3  15  -3 9403.35 1657.43   2
  -3  15   3 8125.63 1629.83   3
  -3 -15   3 8278.17 2017.48   4
  -3 -15   2 13128.7 2580.53   4
   3  15  -2 10074.6 1868.77   2
  -3  15   2 9786.65 1695.61   3
  -3  15   2 7673.19 2233.30   1
  -3 -15   2 8363.41 1775.25   1
   3  15  -1 24393.6 3083.09   2
  -3  15   1 23240.9 2639.15   3
   3  15   0 50981.9 4806.24   2
  -3  15   0 52189.2 4099.29   3
  -3 -15   0 55579.0 5416.23   4
  -3 -15   0 50938.5 4193.44   1
  -3 -15  -1 1244.35 808.435   4
   3  15   1 2771.83 1183.18   2
  -3 -15  -1 259.806 382.542   1
  -3  15  -1 2423.76 847.766   3
  -3 -15  -2 108788. 6038.21   1
   3  15   2 113800. 7991.80   2
  -3  15  -2 113206. 6446.72   3
  -3 -15  -2 106837. 8281.56   4
  -3 -15  -3 3282.53 1488.01   4
  -3 -15  -3 2780.09 769.035   1
   3  15   3 3804.77 1322.83   2
  -3  15  -3 3354.16 970.705   3
  -3 -15  -4 10906.7 2441.74   4
   3 -15   4 13160.7 2091.30   3
   3  15   4 15554.9 2976.80   2
  -3  15  -4 12801.3 1994.25   3
  -3 -15  -5 21582.8 3619.12   4
   3  15   5 29166.7 4115.87   2
   3 -15   5 20200.4 2680.90   3
  -3 -15  -6 19197.4 3473.74   4
   3 -15   6 19860.5 2656.65   3
   3  15   6 23818.3 3757.43   2
  -3 -15  -7 3409.41 1525.37   4
   3 -15   7 3267.32 1072.09   3
   3  15   7 2268.81 1230.41   2
   3  15   8 60879.5 6320.32   2
   3 -15   8 58735.1 4966.60   3
  -3 -15  -8 56535.3 6163.38   4
  -3 -15  -9 1868.96 1156.81   4
   3 -15   9 3071.79 1187.60   3
   3  15   9 845.390 679.881   2
  -3 -15 -10 17608.6 3378.95   4
   3 -15  10 16243.1 2597.61   3
   3  15  10 17472.6 3397.40   2
  -3 -15 -11 13913.5 2952.41   4
   3  15  11 19222.4 3603.51   2
   3 -15  11 13038.0 2370.35   3
  -3 -15 -12 1314.73 998.865   4
   3  15  12 755.046 755.210   2
   3 -15  12-90.0239 507.122   3
  -3 -15 -13 107.132 701.559   4
   3  15  13 1947.51 1222.72   2
   3 -15  13 2056.49 991.530   3
  -3 -16  14 634.083 661.676   3
  -3  16  14-283.856 757.776   2
  -3 -16  13-1282.13 1215.82   3
  -3  16  13-612.060 764.293   2
  -3 -16  12 5824.05 1974.68   3
  -3  16  12 6845.14 1978.82   1
  -3  16  12 4870.11 1918.51   2
  -3  16  11-628.589 1175.83   2
  -3 -16  11 100.702 1057.43   3
  -3 -16  10 34360.1 4602.61   3
  -3  16  10 45829.7 5268.37   1
  -3 -16   9-86.7536 930.856   3
  -3  16   9 683.185 1255.28   1
  -3 -16   9-712.774 1039.37   4
  -3 -16   8 16782.0 2566.38   4
  -3  16   8 14267.9 3021.97   1
  -3 -16   8 20392.8 3541.24   3
  -3 -16   7 1399.72 359.125   4
  -3 -16   7 1513.20 873.059   3
  -3  16   7 690.768 603.189   1
   3  16  -6 620.931 403.204   2
  -3 -16   6 168.546 712.724   3
  -3  16   6 130.356 527.844   1
  -3 -16   6-665.639 631.375   4
  -3  16   5 4965.50 1830.01   1
  -3 -16   5 4214.15 1285.41   4
   3  16  -5 6651.85 1263.65   2
  -3 -16   5 6267.92 1928.88   3
  -3  16   4 23359.1 3775.99   1
   3  16  -4 24704.2 2643.59   2
  -3 -16   4 25928.2 3566.43   4
  -3  16   3 3812.55 1433.59   1
   3  16  -3 1471.88 571.328   2
  -3 -16   3 2431.98 1123.00   4
   3  16  -2 79593.0 5655.92   2
  -3  16   2 76678.7 5390.95   3
  -3 -16   2 75615.8 6533.69   4
  -3 -16   1 2184.45 1078.33   4
  -3 -16   1 527.420 481.024   1
   3  16  -1 3499.07 1300.08   2
  -3  16   1 1982.97 706.027   3
   3  16   0 27040.8 3544.44   2
  -3  16   0 25568.9 2891.72   3
  -3 -16   0 23557.6 3610.11   4
  -3 -16  -1 1282.90 786.347   4
   3  16   1 237.744 868.272   2
  -3  16  -1-476.841 790.261   3
   3  16   2 32936.1 4180.00   2
  -3 -16  -2 32633.0 4345.86   4
  -3 -16  -3 1830.44 822.178   4
   3  16   3 3114.50 1528.38   2
   3  16   4 81427.2 7105.25   2
  -3 -16  -4 87638.8 7486.95   4
  -3 -16  -5 602.734 653.446   4
   3 -16   5 250.217 633.463   3
   3  16   6 58778.1 6063.93   2
   3 -16   6 50977.8 4548.93   3
  -3 -16  -6 55115.8 6039.84   4
  -3 -16  -7 2406.03 1172.07   4
   3 -16   7 417.346 669.572   3
   3  16   7 1946.10 1345.63   2
  -3 -16  -8 4038.54 1744.17   4
   3 -16   8 4752.35 1385.24   3
   3  16   8 4027.63 1559.72   2
  -3 -16  -9 1257.33 1035.41   4
   3 -16   9 493.307 432.007   3
   3  16   9 217.299 732.087   2
   3 -16  10 22923.3 3116.52   3
  -3 -16 -10 18405.4 3500.83   4
  -3 -16 -11 4.51959 858.125   4
   3 -16  11 420.699 512.057   3
   3  16  11 1146.65 1019.10   2
  -3 -16 -12 39241.4 5108.83   4
   3  16  12 50467.4 5888.94   2
   3 -16  12 44180.6 4657.69   3
  -3 -17  13-1425.05 1201.10   3
  -3  17  13 1013.10 939.168   2
  -3 -17  12 8026.96 2395.42   3
  -3  17  12 10590.8 2742.18   2
  -3 -17  11-904.895 1218.16   3
  -3  17  11-389.560 1115.70   1
  -3  17  11 2007.16 1023.46   2
  -3 -17  10-336.762 698.609   3
  -3  17  10 291.185 814.539   1
  -3  17  10-384.862 645.869   2
  -3 -17   9 794.247 492.803   4
  -3 -17   9-716.527 786.596   3
  -3  17   9-1979.94 1163.39   1
  -3 -17   8 10143.0 2033.33   4
  -3 -17   8 11728.8 3509.82   3
  -3  17   8 6868.69 2065.58   1
  -3 -17   7 52.0722 748.460   4
  -3 -17   7 956.696 910.217   3
  -3  17   7 759.278 746.298   1
  -3 -17   6 29979.4 4228.80   3
  -3  17   6 35472.8 4686.82   1
  -3 -17   6 30819.1 3872.49   4
   3  17  -6 27095.6 2376.41   2
  -3  17   5 488.433 619.710   1
   3  17  -5 171.293 443.093   2
  -3  17   4 16722.2 3294.49   1
   3  17  -4 11764.4 1860.37   2
  -3 -17   4 11643.6 2438.72   4
   3  17  -3 2192.57 771.127   2
  -3 -17   3 1709.33 805.256   4
  -3 -17   2 6129.48 1703.77   4
   3  17  -2 6884.75 1583.17   2
  -3 -17   1-542.411 980.841   4
   3  17  -1-377.725 555.670   2
   3  17   0 37420.1 4221.85   2
  -3 -17   0 35951.8 4613.65   4
   3  17   1-548.217 929.921   2
  -3 -17  -1 964.570 878.517   4
   3  17   2 54936.0 5604.14   2
  -3 -17  -2 53311.1 5827.69   4
  -3 -17  -3 5026.40 1522.71   4
   3  17   3 1339.95 588.665   2
  -3 -17  -4 16330.4 3143.31   4
   3  17   4 18258.8 3350.02   2
  -3 -17  -5 4501.77 1738.52   4
   3  17   5 4952.43 1870.36   2
  -3 -17  -6 28025.0 4318.73   4
   3 -17   6 25806.3 3144.39   3
   3  17   6 27338.3 4172.49   2
  -3 -17  -7 275.059 988.648   4
   3 -17   7 638.880 468.219   3
   3  17   7 829.820 832.805   2
  -3 -17  -8 69387.1 6942.79   4
   3  17   8 70567.6 7001.06   2
   3 -17   8 59658.0 5149.19   3
  -3 -17  -9 2700.47 1523.70   4
   3 -17   9 113.435 760.195   3
   3  17   9 1170.81 1185.63   2
  -3 -17 -10 37673.6 5104.06   4
   3  17  10 39678.1 5227.53   2
   3 -17  10 25733.9 3426.72   3
  -3 -17 -11 928.978 513.116   4
   3 -17  11 868.089 556.090   3
   3  17  11 1035.24 1197.38   2
  -3 -18  11-758.424 710.773   3
  -3  18  11-224.023 507.200   2
  -3 -18  10 37069.6 4964.99   3
  -3  18  10 35021.1 4952.76   2
  -3  18   9 1288.89 1172.16   1
  -3 -18   9 3654.32 1608.16   3
  -3  18   9 671.339 621.553   2
  -3 -18   8 8542.22 1848.28   4
  -3  18   8 8027.90 2243.61   1
  -3 -18   8 9497.26 2424.94   3
  -3 -18   7 1637.13 949.889   4
  -3  18   7 3588.80 1578.72   1
  -3 -18   7 2647.88 1398.21   3
  -3 -18   6 3877.11 1431.85   4
  -3  18   6 1222.19 1518.13   1
  -3 -18   5 6199.10 1889.87   4
   3  18  -5 6368.14 1334.12   2
  -3  18   5 2372.38 1180.29   1
   3  18  -4 25175.0 2790.90   2
  -3 -18   4 23493.9 3465.97   4
  -3 -18   3 4590.95 1562.05   4
   3  18  -3 4882.56 1243.13   2
   3  18  -2 47681.1 4536.83   2
  -3 -18   2 43368.4 5016.11   4
  -3 -18   1 774.855 879.153   4
   3  18  -1 776.308 706.946   2
  -3 -18   0 5175.38 1743.19   4
   3  18   0 3914.88 1317.57   2
  -3 -18  -1 7499.22 2319.07   4
   3  18   1 6013.79 1674.21   2
  -3 -18  -2 22594.3 3791.60   4
   3  18   2 29753.0 4008.97   2
  -3 -18  -3 3345.71 1217.50   4
   3  18   3 3733.52 1556.66   2
   3  18   4 48226.4 5495.49   2
  -3 -18  -4 37864.5 5030.74   4
  -3 -18  -5 201.450 946.058   4
   3  18   5 234.323 625.609   2
   3 -18   6 33842.0 3707.02   3
   3  18   6 29677.0 4414.25   2
  -3 -18  -6 33763.2 4844.93   4
  -3 -18  -7 5418.75 1942.03   4
   3 -18   7 4061.25 1298.63   3
   3  18   7 4149.52 1598.77   2
  -3 -18  -8 2371.40 1543.31   4
   3 -18   8 3102.09 1150.24   3
   3  18   8 1944.35 867.364   2
  -3 -18  -9 3617.19 1552.90   4
   3 -18   9 7245.98 1515.99   3
   3  18   9 5553.87 1882.29   2
   3 -18  10 12208.2 2265.40   3
  -3 -18 -10 12031.7 2977.00   4
   3  18  10 8438.08 2450.61   2
  -3 -19  10 77.8551 1311.79   3
  -3  19  10-1480.59 1100.31   2
  -3 -19   9 25710.8 4083.63   3
  -3  19   9 15433.7 3517.15   2
  -3 -19   8 11468.5 2317.19   4
  -3  19   8 9218.55 2371.07   1
  -3 -19   8 14229.1 3023.02   3
  -3 -19   7 6771.57 1724.81   4
  -3  19   7 4763.82 1984.66   1
  -3 -19   6 30840.2 3921.07   4
  -3 -19   5 4600.80 1451.51   4
  -3 -19   4 896.690 732.602   4
   3  19  -4 1544.41 831.643   2
  -3 -19   3 20931.9 3394.91   4
   3  19  -3 20665.5 2789.80   2
  -3 -19   2 16325.5 3027.92   4
   3  19  -2 13978.7 2359.95   2
  -3 -19   1 10840.4 2475.72   4
   3  19  -1 13070.9 2438.61   2
  -3 -19   0 17877.0 3284.26   4
   3  19   0 20782.7 3222.45   2
  -3 -19  -1 5151.70 2383.24   4
   3  19   1 2388.89 1160.49   2
  -3 -19  -2 7053.72 2151.51   4
   3  19   2 10089.1 2416.77   2
  -3 -19  -3 8820.20 2170.29   4
   3  19   3 9449.20 2408.85   2
  -3 -19  -4 5215.04 1663.58   4
   3  19   4 7375.76 2163.06   2
  -3 -19  -5 20514.7 3856.16   4
   3  19   5 23668.7 3915.79   2
  -3 -19  -6 6576.01 1897.13   4
   3  19   6 7279.22 2326.82   2
  -3 -19  -7 868.734 550.149   4
   3  19   7-211.826 866.545   2
   3 -19   7 1417.94 594.383   3
  -3 -19  -8 8345.32 2507.20   4
   3 -19   8 12747.5 2268.10   3
   3  19   8 10425.9 2781.10   2
  -3 -19  -9 4879.72 2032.91   4
   3  19   9 2724.08 1565.13   2
  -3 -20   8 2782.01 1405.74   3
  -3  20   8 637.203 1023.19   2
  -3 -20   7 33994.1 4128.80   4
  -3 -20   6-82.2809 685.971   4
  -3 -20   5 23298.6 3606.37   4
  -3 -20   4 8278.89 2110.40   4
  -3 -20   3 1824.53 1062.59   4
   3  20  -3 4087.94 1242.27   2
  -3 -20   2 7613.89 2186.07   4
   3  20  -2 8513.69 1831.04   2
   3  20  -1 9689.75 2191.50   2
  -3 -20   1 9351.91 2444.47   4
  -3 -20   0 3309.55 1560.86   4
   3  20   0 1449.37 810.959   2
  -3 -20  -1 44781.5 5403.48   4
   3  20   1 44647.1 5016.02   2
  -3 -20  -2 889.677 761.949   4
   3  20   2 2946.07 1459.21   2
  -3 -20  -3 6789.34 2272.71   4
   3  20   3 8925.16 2391.92   2
  -3 -20  -4 5587.98 1858.68   4
   3  20   4 8573.03 2427.67   2
  -3 -20  -5 893.978 909.100   4
   3  20   5 395.251 940.105   2
  -3 -20  -6 4124.40 1837.76   4
   3  20   6 7948.67 2327.95   2
  -3 -20  -7 8695.06 2688.42   4
   3  20   7 4660.60 1972.90   2
  -3 -21   6 4159.50 1443.16   4
  -3 -21   5 12124.5 2630.87   4
  -3 -21   4 2899.39 1281.43   4
  -3 -21   3 33462.4 4471.44   4
  -3 -21   2 1643.19 1057.61   4
   3  21  -2-268.684 718.739   2
  -3 -21   1 18261.9 3390.76   4
   3  21  -1 16713.3 2763.38   2
  -3 -21   0 4531.43 1719.01   4
   3  21   0 3613.98 1530.79   2
  -3 -21  -1-799.083 1177.23   4
   3  21   1 139.818 670.462   2
  -3 -21  -2 5363.90 1973.21   4
   3  21   2 1977.08 1147.92   2
  -3 -21  -3 9558.86 2290.40   4
   3  21   3 8636.28 2284.33   2
  -3 -21  -4 519.284 771.122   4
   3  21   4 125.581 527.582   2
  -3 -21  -5 18069.3 3600.49   4
   3  21   5 19968.7 3695.90   2
  -4   0  19 1436.43 855.616   3
  -4   0  18 59847.0 6725.14   3
  -4   0  17-734.689 1233.66   3
  -4   0  16 26425.2 2664.64   2
  -4   0  16 35425.8 4666.95   3
  -4   0  15 94.9872 554.868   3
  -4   0  15 744.297 506.248   2
  -4   0  14 2297.98 824.002   4
  -4   0  14 1911.95 945.423   3
  -4   0  14 3399.05 1014.99   2
  -4   0  13 609.590 475.045   3
  -4   0  12 113517. 7456.82   3
  -4   0  11 819.426 660.385   3
  -4   0  10 29458.3 3250.61   3
  -4   0   9-668.234 681.054   3
  -4   0   8 2045.08 804.309   3
  -4   0   7-213.492 552.419   3
  -4   0   6 24988.7 2521.24   3
  -4   0   5 62.9073 391.788   3
   4   0  -5-231.136 392.526   3
  -4   0   4 195913. 7886.28   3
   4   0  -4 193129. 7789.80   3
  -4   0   3-51.3241 322.399   3
  -4   0   3-287.403 763.569   1
   4   0  -3 44.4677 214.502   3
  -4   0   2 135789. 7343.78   1
   4   0  -2 134464. 5589.95   3
  -4   0   2 134172. 5726.03   3
   4   0  -1-191.174 194.716   3
  -4   0   1-555.600 601.442   1
  -4   0   1-130.276 263.331   2
   4   0   0 506.491 372.288   3
  -4   0   0 1029.55 663.828   1
  -4   0  -1-122.376 440.873   1
   4   0   1 148.604 257.947   1
  -4   0  -2 104793. 5930.90   1
   4   0   2 101677. 5553.34   1
   4   0   3-83.2066 263.795   1
  -4   0  -3-23.0041 405.236   1
   4   0   3 12.8326 633.957   2
   4   0   4 188893. 8599.67   1
   4   0   4 176967. 8635.62   2
  -4   0  -4 186498. 8479.22   1
   4   0   5-410.779 368.923   1
   4   0   5-128.597 461.088   2
  -4   0  -6 88839.9 5244.61   4
   4   0   6 80575.1 5565.07   2
   4   0   7 1241.23 719.953   1
  -4   0  -7-138.741 363.708   4
  -4   0  -7-203.515 412.447   2
   4   0   7-86.8281 441.450   2
  -4   0  -8 48560.3 4137.93   2
   4   0   8 46553.4 4585.34   1
  -4   0  -8 41172.5 3378.81   4
   4   0   8 43839.6 4055.53   2
   4   0   9 680.701 737.273   2
  -4   0  -9-250.842 304.980   4
   4   0   9-354.972 522.561   1
   4   0  10 113123. 6539.92   2
   4   0  10 132733. 7992.29   1
  -4   0 -11-9.52060 118.837   4
   4   0  11-151.256 583.893   2
   4   0  12 35583.8 4239.19   1
   4   0  12 46884.1 4235.94   2
  -4   0 -13-378.925 311.844   4
   4   0  13 1310.66 837.644   2
  -4   0 -14-7.19468 128.231   4
   4   0  14 14913.4 2542.23   2
   4   0  15 553.169 775.291   2
   4   0  16 6323.64 1619.77   2
   4   0  17 792.825 517.130   2
  -4  -1  19 7412.54 2470.00   3
  -4   1  19 2357.18 1538.56   3
  -4  -1  18-1085.92 1199.45   3
  -4   1  18 193.726 970.493   3
  -4   1  17 2388.48 800.770   2
  -4  -1  17 1721.04 1281.88   3
  -4   1  17 3434.84 1615.94   3
  -4  -1  16 34263.8 2880.78   2
  -4   1  16 37880.7 3400.53   2
  -4  -1  16 36791.6 4749.75   3
  -4   1  16 43038.9 5232.84   3
  -4   1  15 1872.33 791.070   2
  -4  -1  15 1226.00 877.674   3
  -4  -1  15 2369.02 807.538   2
  -4   1  15 2311.40 1239.20   3
  -4  -1  14 32797.0 3155.96   4
  -4  -1  14 34046.6 4215.27   3
  -4  -1  14 34018.4 2940.39   2
  -4   1  14 32773.9 4152.96   3
  -4   1  14 34444.4 3257.49   2
  -4  -1  13 6268.53 1705.03   3
  -4   1  13 5166.65 1565.81   3
  -4  -1  12 49044.6 4670.18   3
  -4   1  12 47296.4 4556.57   3
  -4  -1  11 1693.16 653.872   3
  -4   1  11 237.129 560.019   3
  -4  -1  10 235.118 664.868   3
  -4   1  10 284.608 524.320   3
  -4  -1   9 580.052 393.818   3
  -4   1   9 413.505 388.882   3
  -4  -1   8 135361. 7304.34   3
  -4   1   8 134513. 6990.31   3
  -4  -1   7 4978.90 1230.97   3
  -4   1   7 4788.07 1077.38   3
  -4  -1   6 110521. 6087.11   3
  -4   1   6 111400. 5769.03   3
   4   1  -6 110132. 5884.82   3
  -4  -1   5 9290.00 1487.42   3
  -4   1   5 10309.6 1418.90   3
   4   1  -5 8871.16 1427.99   3
  -4   1   4 5504.96 1443.51   1
   4  -1  -4 5370.00 916.547   3
  -4  -1   4 4923.47 1062.32   3
  -4   1   4 6490.41 1000.39   3
   4   1  -4 6138.48 1119.66   3
  -4  -1   3 24931.4 2189.21   3
  -4   1   3 22348.8 1790.23   3
  -4   1   3 22559.6 2804.89   1
   4   1  -3 22554.9 2079.29   3
   4  -1  -3 23555.5 1823.48   3
  -4  -1   3 24623.9 2337.82   2
  -4   1   2 49360.5 4103.59   1
  -4  -1   2 50927.8 3247.78   3
   4   1  -2 49442.2 3214.56   3
   4  -1  -2 46421.1 2582.60   3
  -4  -1   2 50913.3 4115.80   1
  -4   1   2 48757.1 2703.31   3
  -4  -1   2 46388.4 3407.81   2
  -4  -1   1 35028.8 3206.00   1
   4   1  -1 34992.9 2649.77   3
   4  -1  -1 31751.7 2003.10   3
  -4   1   1 31962.9 3128.57   1
  -4  -1   1 34409.7 2898.42   2
   4  -1   0 261426. 8714.56   3
   4   1   0 253640. 9555.72   3
   4  -1   0 234482. 10214.4   1
  -4   1   0 268987. 10993.3   1
  -4  -1   0 251600. 10388.9   1
  -4   1  -1 11939.9 1833.80   1
   4  -1   1 9182.39 1529.35   1
  -4  -1  -1 8649.62 1536.23   1
   4   1   1 11111.3 1689.45   2
  -4   1  -2 75605.3 5048.43   1
  -4  -1  -2 72641.2 4544.21   1
   4   1   2 66420.5 4210.81   1
   4  -1   2 75823.4 4777.88   1
   4   1   2 72142.5 4758.11   2
   4   1   3 5929.66 1184.78   1
  -4   1  -3 6377.31 1393.20   1
  -4  -1  -3 5490.73 1148.56   1
   4  -1   3 6797.49 1332.35   1
   4   1   3 4493.26 1115.86   2
   4   1   4 20930.9 2495.13   2
   4  -1   4 19117.3 2461.82   1
   4   1   4 21342.8 2283.23   1
  -4   1  -4 23738.4 2643.02   1
  -4  -1  -4 20716.5 2209.88   1
   4  -1   5 50825.1 4385.11   1
   4   1   5 54389.4 3971.18   1
  -4  -1  -5 54177.9 4024.61   4
   4  -1   5 54391.1 4255.59   2
   4   1   5 54700.2 4327.60   2
   4  -1   6 89901.9 6067.66   1
   4   1   6 90445.4 5614.40   1
  -4  -1  -6 86683.0 5270.93   4
   4  -1   6 87825.1 5655.22   2
   4   1   6 80860.4 5606.22   2
   4   1   7 1795.95 744.788   1
  -4  -1  -7 562.180 438.148   4
   4  -1   7 886.508 454.652   2
  -4  -1  -7 3072.68 1072.32   2
   4  -1   7 1834.20 1138.81   1
  -4   1  -7 1875.76 758.658   4
   4   1   7 1456.50 610.607   2
   4   1   8 115694. 6263.98   1
  -4   1  -8 134057. 6493.36   2
   4   1   8 132002. 6774.81   2
  -4   1  -8 139373. 5586.65   4
   4  -1   8 130686. 6512.79   2
   4   1   9 1631.62 846.514   2
  -4   1  -9 1826.43 638.947   4
   4  -1   9 479.710 381.434   2
   4  -1   9 728.278 565.694   1
   4   1   9 1014.23 660.775   1
  -4  -1  -9-511.607 379.695   4
   4  -1  10 67712.4 6025.33   1
  -4   1 -10 80375.4 4563.12   4
   4  -1  10 75077.5 5505.00   2
   4   1  10 76417.9 6104.74   1
   4   1  10 73720.8 5571.90   2
   4  -1  11 11896.3 2447.82   1
   4   1  11 8423.36 1996.29   1
   4   1  11 12030.3 2258.62   2
   4  -1  11 14806.0 2322.45   2
  -4   1 -11 11483.1 1555.49   4
   4   1  12 33164.0 3950.72   1
   4  -1  12 33785.3 3612.90   2
   4   1  12 33778.7 3747.55   2
  -4   1 -12 27586.5 2445.21   4
   4   1  13 1625.49 864.963   2
  -4   1 -13 749.933 392.199   4
   4  -1  13 1252.17 723.312   2
   4   1  14 65844.4 5500.15   2
   4  -1  14 66353.4 5385.04   2
   4   1  15 681.626 758.849   2
   4  -1  15 769.277 548.941   2
   4   1  16 25372.0 3394.90   2
   4  -1  16 22236.2 3093.84   2
   4  -1  17-519.249 561.361   2
   4   1  17-330.467 539.082   2
  -4  -2  19 3262.85 1599.56   3
  -4   2  19 273.937 835.109   3
  -4  -2  18 23089.9 4002.30   3
  -4   2  18 24184.7 4208.77   3
  -4  -2  17 6506.26 2040.48   3
  -4   2  17 7651.75 1610.30   2
  -4   2  17 11541.8 2821.98   3
  -4   2  16 29472.7 3132.66   2
  -4  -2  16 36214.3 4793.16   3
  -4   2  16 38174.7 4983.06   3
  -4  -2  15 23741.4 2153.95   2
  -4   2  15 19884.1 2602.43   2
  -4  -2  15 25330.0 3774.98   3
  -4   2  15 25023.6 3815.65   3
  -4  -2  14 954.095 797.533   3
  -4  -2  14 286.655 298.304   2
  -4   2  14 978.571 658.372   3
  -4  -2  13 5563.31 1070.84   2
  -4  -2  13 6609.25 1833.16   3
  -4   2  13 5484.27 1705.26   3
  -4  -2  12 62320.1 5332.97   3
  -4   2  12 59555.8 5213.61   3
  -4  -2  11 10827.7 2120.82   3
  -4   2  11 14336.2 2326.59   3
  -4  -2  10 72296.0 5353.13   3
  -4   2  10 66760.2 5016.73   3
  -4   2   9 14893.6 2319.97   3
  -4  -2   9 12857.2 2080.27   3
  -4  -2   8 23047.1 2725.12   3
  -4   2   8 19695.4 2282.16   3
  -4  -2   7 35187.5 3242.26   3
  -4   2   7 30862.4 2664.17   3
  -4  -2   6 7085.41 1514.56   3
  -4   2   6 8163.85 1262.71   3
   4   2  -6 8718.04 1560.91   3
  -4   2   5 16771.9 2593.20   1
  -4  -2   5 20437.7 2322.90   3
  -4   2   5 14587.5 1650.78   3
   4   2  -5 17499.7 2113.64   3
  -4  -2   4 105020. 5749.92   3
  -4   2   4 111522. 7014.88   1
  -4   2   4 118030. 5066.22   3
  -4  -2   4 109464. 5455.13   2
  -4  -2   3 2706.50 706.739   3
  -4   2   3 3795.79 647.926   3
   4   2  -3 4288.94 965.977   3
  -4   2   3 5596.34 1357.95   1
  -4  -2   3 4103.69 910.305   2
  -4  -2   2 44556.0 3302.11   2
  -4   2   2 52006.9 2474.85   3
  -4  -2   2 44247.8 3303.88   3
   4   2  -2 51018.9 3504.40   3
  -4   2   2 49023.4 4122.48   1
   4  -2  -2 47641.6 2285.45   3
   4   2  -1 24081.3 2329.91   3
   4  -2  -1 20197.5 2384.08   1
  -4  -2   1 24520.5 2643.33   1
   4  -2  -1 21508.3 1325.36   3
  -4   2   1 24533.1 2740.75   1
  -4  -2   1 22691.9 2298.92   2
   4  -2   0 22134.7 1443.22   3
  -4  -2   0 20876.6 2314.45   1
   4  -2   0 22123.9 2472.49   1
  -4  -2   0 22132.4 2325.67   2
   4   2   0 21422.8 2160.77   3
  -4   2   0 24293.4 2749.50   1
   4   2   0 22273.1 2393.41   2
  -4   2  -1 72292.8 5100.91   1
  -4  -2  -1 70456.4 4388.17   1
   4  -2   1 76079.5 4929.79   1
   4   2   1 75957.3 4816.58   2
  -4  -2  -2 86162.3 5058.36   1
  -4   2  -2 99521.7 5991.52   1
   4  -2   2 93776.8 5699.08   1
   4   2   2 98129.1 5741.81   2
   4   2   3 33077.6 2633.12   1
   4   2   3 35588.1 3261.91   2
   4  -2   3 30295.5 3277.25   1
  -4  -2  -3 27824.0 2609.42   1
  -4   2  -3 38631.9 3475.93   1
   4  -2   4 169973. 7664.03   1
  -4  -2  -4 147372. 6362.37   4
   4   2   4 181273. 7324.66   2
   4   2   4 172496. 5823.36   1
  -4   2  -4 157621. 6966.12   1
  -4  -2  -4 136036. 5358.77   1
   4   2   5 3585.68 1201.18   2
   4   2   5 1603.02 611.159   1
   4  -2   5 3351.59 1301.88   1
  -4  -2  -5 336.558 332.541   4
   4  -2   6 52705.2 4470.34   1
  -4  -2  -6 49022.0 3898.82   2
   4   2   6 48717.7 3440.46   1
   4   2   6 50500.5 4069.23   2
   4  -2   7 64974.5 5544.06   1
  -4  -2  -7 63187.7 4887.54   2
   4   2   7 59604.1 4328.28   1
   4   2   7 58608.4 4797.64   2
   4   2   8 17588.6 2331.94   1
  -4   2  -8 19859.5 2518.07   2
   4   2   8 21290.6 2790.71   2
   4  -2   8 18051.6 2917.46   1
   4  -2   8 16539.5 2353.96   2
  -4   2  -8 20249.0 2117.97   4
   4   2   9 8143.64 1778.19   2
  -4   2  -9 8169.89 1324.88   4
   4  -2   9 5231.70 1842.87   1
   4   2   9 5516.46 1438.30   1
   4  -2   9 7555.05 1765.34   2
   4   2  10 36952.6 3770.64   1
   4  -2  10 41581.1 4880.16   1
  -4   2 -10 38206.7 2867.43   4
   4   2  10 41755.3 4139.11   2
   4  -2  10 41281.3 3932.65   2
   4   2  11 1200.84 950.700   2
   4   2  11 817.484 874.160   1
   4  -2  11 289.401 387.538   2
  -4   2 -11 104.254 239.449   4
   4   2  12 39119.4 4165.14   1
   4  -2  12 39465.5 3876.73   2
   4   2  12 36020.7 3989.31   2
  -4   2 -12 37971.7 2686.97   4
   4   2  13 3631.33 1245.32   2
  -4   2 -13 4762.50 817.189   4
   4  -2  13 4683.28 1364.90   2
   4   2  14 16437.2 2626.48   2
   4  -2  14 18927.3 2707.46   2
   4   2  15 11918.8 2351.23   2
   4  -2  15 8454.31 1892.64   2
   4   2  16 2754.63 1080.10   2
   4   2  17 870.236 663.536   2
   4  -2  17 949.137 766.797   3
  -4  -3  19 8017.75 2456.28   3
  -4   3  19 8576.75 2583.68   3
  -4  -3  18 33.3907 771.296   3
  -4   3  18 1163.68 848.292   2
  -4  -3  17 6523.68 1964.16   3
  -4   3  17 6652.93 1565.50   2
  -4   3  17 10995.5 2791.48   3
  -4  -3  16 20204.7 3442.84   3
  -4   3  16 17601.4 3428.28   3
  -4   3  16 15288.7 2376.72   2
  -4  -3  15 989.566 404.809   2
  -4  -3  15 1670.91 1037.05   3
  -4   3  15 1959.12 1300.67   3
  -4   3  15 1292.22 797.636   2
  -4  -3  14 25666.9 2027.33   2
  -4   3  14 30531.6 4063.63   3
  -4  -3  14 22793.1 3420.89   3
  -4  -3  13 28946.7 3725.91   3
  -4  -3  13 32211.9 2353.43   2
  -4   3  13 36592.2 4220.61   3
  -4  -3  12 5525.26 1575.57   3
  -4   3  12 6174.53 1641.99   3
  -4  -3  11 75157.1 5837.99   3
  -4   3  11 80937.7 5857.61   3
  -4  -3  10-241.954 786.911   3
  -4   3  10 154.488 420.742   3
  -4  -3   9 26247.9 3104.21   3
  -4   3   9 26252.4 2803.86   3
  -4  -3   8 90459.8 5938.52   3
  -4   3   8 79832.6 5013.83   3
  -4   3   7 547.515 281.540   3
  -4  -3   7 364.339 236.684   2
  -4  -3   6 41175.8 3560.52   3
  -4   3   6 43848.2 4291.78   1
  -4  -3   6 37704.0 2477.51   2
  -4   3   6 38578.6 2664.80   3
  -4   3   5 42374.6 4300.87   1
  -4  -3   5 45913.9 3742.48   3
   4   3  -5 47818.1 3728.73   3
  -4   3   5 45369.7 2887.31   3
  -4  -3   5 43326.6 2994.11   2
  -4   3   4 2553.57 1111.93   1
  -4  -3   4 2826.21 847.169   3
  -4   3   4 4127.07 724.957   3
   4   3  -4 3716.04 981.266   3
  -4  -3   4 2774.54 716.931   2
  -4  -3   3 101693. 5533.28   3
  -4   3   3 100949. 3925.87   3
   4   3  -3 104191. 5705.12   3
  -4  -3   3 99516.2 5146.89   2
  -4   3   3 100687. 6430.28   1
  -4  -3   2 56150.9 3874.09   3
   4   3  -2 53878.1 3884.70   3
  -4   3   2 54613.3 4443.20   1
  -4  -3   2 51609.5 3543.83   2
   4   3  -1 39425.2 3254.68   3
  -4  -3   1 40700.7 3162.20   2
  -4   3   1 44343.8 3886.67   1
   4   3  -1 40458.8 3190.93   2
   4   3   0 96790.6 5398.66   3
  -4  -3   0 90149.9 5268.55   1
  -4   3   0 108047. 6378.26   1
   4   3   0 102190. 5634.03   2
  -4  -3   0 103502. 5559.45   2
   4  -3   0 96486.6 5875.14   1
   4   3   1 2644.43 866.263   2
   4  -3   1 1853.28 687.089   1
   4   3   1 1415.38 391.793   3
  -4  -3  -1 2548.29 822.035   2
  -4  -3  -1 1623.29 645.554   1
  -4   3  -1 1844.34 967.412   1
  -4  -3  -2 17875.1 1948.67   1
  -4   3  -2 22236.6 2694.72   1
   4  -3   2 20370.5 2544.83   1
   4   3   2 20304.3 2354.31   2
  -4  -3  -3 54207.7 3222.76   1
   4  -3   3 65226.1 4644.04   1
  -4   3  -3 69948.9 4621.70   1
   4   3   3 65460.0 4344.89   2
   4   3   4 9348.73 1718.51   2
  -4  -3  -4 57.1263 199.812   4
   4  -3   4 8774.13 1786.60   1
  -4  -3  -4 8144.81 1198.92   1
  -4   3  -4 9215.39 1796.03   1
   4   3   4 9630.44 1265.51   1
  -4   3  -4 1093.57 703.451   2
   4  -3   5 102979. 6789.60   1
   4   3   5 88246.5 4613.36   1
   4   3   5 91354.6 5923.40   2
   4  -3   6 32884.2 3886.61   1
  -4  -3  -6 24486.5 2877.64   2
   4   3   6 26947.5 2360.56   1
   4   3   6 23720.0 2907.48   2
   4   3   7 4014.89 1216.15   2
   4   3   7 7440.31 1281.23   1
   4  -3   7 8049.07 1931.16   1
  -4   3  -8 30603.0 3141.91   2
   4   3   8 29971.4 2839.94   1
  -4   3  -8 33332.7 2689.62   4
   4  -3   8 31080.4 4090.51   1
   4   3   8 27486.1 3292.05   2
   4   3   9 2030.45 725.303   1
   4   3   9 2061.48 923.953   2
  -4   3  -9 3129.15 765.116   4
  -4   3  -9 4278.51 1102.14   2
   4  -3   9 1087.60 974.914   1
   4   3  10 11887.5 2270.22   2
  -4   3 -10 13049.3 1491.18   4
   4   3  10 9897.05 1775.43   1
  -4   3 -11 23784.8 1996.66   4
   4   3  11 25584.8 2991.03   1
   4   3  11 31021.5 3585.55   2
  -4  -3 -12 569.221 580.383   4
   4   3  12 319.079 560.211   2
  -4   3 -12-401.110 153.837   4
   4   3  12 349.808 538.865   1
   4   3  13 9592.14 2107.89   2
  -4  -3 -13 8764.41 1658.51   4
  -4   3 -13 9667.97 1106.56   4
   4   3  14 10617.8 2191.44   2
  -4  -3 -14 7325.41 1414.53   4
  -4  -3 -15 1232.54 579.513   4
   4  -3  15 301.908 538.447   3
   4   3  16 7893.12 2036.83   2
   4  -3  16 13474.4 2842.21   3
   4   3  17 15989.6 2920.83   2
   4  -3  17 19304.7 3452.68   3
  -4  -4  19-574.876 1570.12   3
  -4   4  19-208.357 1069.20   3
  -4  -4  18 2151.26 1196.24   3
  -4   4  18 2134.77 932.022   2
  -4   4  18 3173.28 1608.90   3
  -4  -4  17 13452.6 2835.95   3
  -4   4  17 17603.5 2604.09   2
  -4   4  17 15158.7 3290.11   3
  -4  -4  16 8131.15 2294.81   3
  -4   4  16 8810.58 2461.77   3
  -4   4  16 7532.42 1718.16   2
  -4  -4  15 38081.2 4537.19   3
  -4   4  15 37712.5 3873.69   2
  -4   4  15 50303.5 5483.15   3
  -4  -4  14 236.659 109.902   2
  -4  -4  14-499.174 694.825   3
  -4   4  14-176.021 921.724   3
  -4  -4  13 55051.3 2761.56   2
  -4  -4  13 53782.0 5167.99   3
  -4   4  13 60430.8 5612.65   3
  -4  -4  12 16745.6 1427.98   2
  -4  -4  12 11311.3 2324.60   3
  -4   4  12 17523.2 2744.88   3
  -4   4  11-533.284 721.483   3
  -4  -4  11 169.861 202.860   2
  -4  -4  10 9421.73 1057.50   2
  -4  -4  10 8925.53 1870.20   3
  -4   4  10 9009.63 1686.26   3
  -4  -4   9 94790.1 6382.97   3
  -4   4   9 89151.2 5608.07   3
  -4  -4   9 91538.8 4132.01   2
  -4  -4   8 1525.93 778.276   3
   4   4  -8 3794.61 1210.26   3
  -4   4   8 1134.29 569.997   3
  -4   4   8 3784.62 1632.85   1
  -4  -4   8 2859.91 598.280   2
  -4  -4   7 204600. 7549.43   2
  -4  -4   7 208793. 9982.45   3
  -4   4   7 190878. 10683.8   1
  -4   4   7 193831. 8257.98   3
  -4  -4   6 706.571 404.801   2
  -4  -4   6 241.312 337.389   3
  -4   4   6-277.708 783.382   1
  -4   4   6 314.446 327.855   3
  -4   4   5 104447. 6453.07   1
  -4  -4   5 111834. 5737.69   3
  -4   4   5 106059. 3841.56   3
  -4  -4   5 105198. 4152.07   2
  -4  -4   4 116708. 6514.51   3
   4   4  -4 116067. 6505.96   3
  -4   4   4 123182. 4834.22   3
  -4   4   4 119513. 7357.43   1
  -4  -4   4 120290. 5560.59   2
  -4   4   3 15889.4 2390.01   1
  -4  -4   3 14960.6 2023.97   3
   4   4  -3 18579.9 2295.05   3
  -4   4   3 13936.6 1035.32   3
  -4  -4   3 14353.4 1659.60   2
  -4  -4   2 13218.4 1853.95   3
   4   4  -2 15542.9 2109.11   3
  -4   4   2 16153.2 2375.65   1
   4   4  -2 15639.6 1864.52   2
  -4  -4   2 13618.9 1729.07   2
  -4  -4   1 187378. 8134.42   2
  -4   4   1 187050. 9328.41   1
   4   4  -1 194938. 8796.82   3
   4   4  -1 185637. 8261.00   2
   4   4   0 2905.08 978.565   2
  -4   4   0 2875.30 905.236   1
  -4  -4   0 3051.83 761.947   2
   4   4   0 3809.75 991.906   3
  -4  -4  -1 165558. 7139.35   1
  -4  -4  -1 182773. 7971.81   2
  -4   4  -1 193342. 9061.41   1
   4  -4   1 145517. 5095.03   3
   4   4   1 159972. 7533.87   3
   4  -4   1 183844. 8693.07   1
   4   4   1 186518. 8203.60   2
   4   4   2 1919.08 722.178   2
  -4   4  -2 1720.24 914.459   1
   4  -4   2 1414.56 784.185   1
  -4  -4  -2 2286.75 606.204   1
  -4  -4  -3 15139.9 1618.71   1
   4   4   3 14432.3 2093.07   2
  -4   4  -3 16389.4 2347.97   1
   4  -4   3 18006.2 2521.50   1
   4   4   4 12714.6 2017.80   2
   4  -4   4 14521.0 2434.08   1
  -4   4  -4 16421.0 2399.92   1
  -4  -4  -4 10855.2 1247.65   1
   4   4   5 4344.35 1211.17   2
   4  -4   5 3538.70 1242.53   1
   4   4   6 7732.12 1630.12   2
   4  -4   6 8713.79 2078.79   1
   4   4   6 7330.08 1025.29   1
   4  -4   7 53275.4 5205.24   1
   4   4   7 43464.5 2900.61   1
   4   4   7 44057.6 4201.69   2
   4   4   8 3596.97 1250.33   2
  -4   4  -8 5565.46 1260.87   2
   4   4   8 4846.44 983.188   1
   4  -4   8 6035.01 1926.27   1
  -4   4  -9 52618.8 4267.27   2
   4   4   9 51280.2 3642.20   1
  -4   4  -9 58256.8 3451.26   4
   4   4   9 49112.0 4657.89   2
  -4  -4 -10 4425.56 1181.91   4
   4   4  10 5084.44 1513.39   2
   4   4  10 4735.43 1035.28   1
  -4   4 -10 4213.69 792.306   4
  -4  -4 -11 2498.23 1037.00   4
   4   4  11 2898.03 1264.20   2
   4   4  11 2650.13 783.863   1
  -4   4 -11 3188.49 634.040   4
  -4  -4 -12 624.802 570.543   4
   4   4  12 1205.46 924.747   2
   4  -4  12 1153.57 472.776   3
  -4   4 -12 1295.56 387.599   4
   4   4  13 12561.5 2499.88   2
  -4  -4 -13 12921.8 2104.29   4
   4  -4  13 12549.1 2555.15   3
  -4  -4 -14 3196.07 1134.28   4
   4   4  14 3325.38 1216.62   2
   4  -4  14 3178.01 1261.59   3
  -4  -4 -15 29607.0 3178.12   4
   4  -4  15 40328.5 4899.14   3
   4   4  15 39283.4 4406.18   2
   4  -4  16 862.454 881.475   3
   4   4  16-562.839 857.854   2
   4   4  17 9891.25 2322.32   2
   4  -4  17 13006.6 2845.36   3
  -4  -5  19 13482.1 3140.92   3
  -4   5  19 13664.1 2327.77   2
  -4   5  18 1234.56 801.665   2
  -4   5  18-507.074 929.113   3
  -4   5  17 23929.4 3158.57   2
  -4  -5  17 25329.7 3851.09   3
  -4   5  17 29600.6 4624.64   3
  -4  -5  16-292.297 521.835   3
  -4   5  16 282.545 518.821   2
  -4  -5  15 2969.02 1480.09   3
  -4   5  15 5481.44 1831.01   3
  -4   5  15 3092.47 1156.70   2
  -4   5  14-7.45069 607.743   3
  -4  -5  14 3.42888 538.018   3
  -4  -5  13 15644.9 2662.30   3
  -4   5  13 14450.2 2765.25   3
  -4  -5  12 17.5812 98.0345   2
  -4  -5  12 164.425 608.727   3
  -4  -5  12 263.754 113.030   2
  -4   5  12-421.871 940.715   3
  -4  -5  11 81831.2 6280.65   3
  -4  -5  11 85346.0 3387.61   2
  -4   5  11 83957.2 7110.93   1
  -4  -5  11 80490.4 3273.52   2
  -4  -5  10 4309.50 630.153   2
  -4  -5  10 5375.32 1535.68   3
  -4   5  10 3331.15 1408.41   1
  -4  -5   9 126219. 7775.12   3
  -4   5   9 111567. 8066.99   1
  -4  -5   9 123202. 4784.26   2
  -4  -5   8 7290.35 922.522   2
  -4  -5   8 9552.96 2045.72   3
   4   5  -8 7198.47 1581.00   3
  -4   5   8 8042.76 2019.77   1
  -4  -5   7 5113.88 811.134   2
  -4   5   7 3389.42 1347.34   1
  -4  -5   7 4480.28 1376.13   3
   4   5  -7 6890.22 1597.26   3
  -4  -5   6 63.2558 177.289   2
  -4  -5   6 1061.90 819.749   3
  -4   5   6 317.969 407.448   3
  -4   5   6-353.268 602.073   1
  -4  -5   5 122754. 5388.90   2
  -4  -5   5 123801. 7030.94   3
  -4   5   5 115309. 5015.82   3
  -4   5   5 114978. 7432.83   1
  -4   5   4 1452.16 812.522   1
  -4  -5   4 3054.25 726.668   2
  -4  -5   4 2081.59 857.232   3
   4   5  -4 407.443 360.874   3
  -4   5   4 1760.41 377.840   3
  -4  -5   3 235015. 7455.03   2
  -4  -5   3 215449. 8535.08   3
  -4   5   3 221250. 9511.28   1
   4   5  -3 239683. 7581.32   2
  -4  -5   2 39154.2 3006.91   2
  -4  -5   2 35313.0 3338.90   3
   4   5  -2 41620.8 3728.55   3
  -4   5   2 37698.0 3743.54   1
   4   5  -2 38607.6 3064.42   2
  -4  -5   1 133255. 6518.84   2
  -4   5   1 134592. 7724.07   1
   4   5  -1 135543. 7261.18   3
   4   5  -1 136402. 6679.04   2
   4   5   0 1630.20 613.969   2
  -4   5   0 2793.10 1056.00   1
   4   5   0 1757.96 679.750   3
  -4  -5   0 2349.93 814.595   2
  -4  -5  -1 16430.6 2092.09   2
  -4  -5  -1 16224.7 1781.32   1
   4   5   1 18022.7 2248.67   2
  -4   5  -1 14831.2 2322.08   1
  -4   5  -2 39203.6 3806.27   1
  -4  -5  -2 37076.5 3311.49   2
   4  -5   2 39316.7 3860.08   1
   4  -5   2 38799.5 2046.44   3
  -4  -5  -2 29560.3 2354.23   1
   4   5   2 36509.7 3386.21   2
  -4  -5  -3 150692. 6289.25   1
   4  -5   3 187602. 9424.92   1
   4  -5   3 153022. 6020.25   3
   4   5   3 154240. 8048.07   2
  -4   5  -3 186710. 9073.16   1
   4  -5   4 2810.51 1099.23   1
  -4   5  -4 2501.81 876.533   1
   4   5   4 5468.95 1418.79   2
  -4  -5  -4 2561.97 529.623   1
   4  -5   4 3622.39 759.592   3
   4  -5   5 60722.9 3833.09   3
   4   5   5 61851.7 4970.12   2
   4   5   6-459.011 854.630   2
   4  -5   6 1233.70 950.443   1
   4  -5   6 586.885 468.596   3
   4   5   7 15195.3 2415.44   2
   4   5   7 12782.8 1190.43   1
   4  -5   7 17782.5 2217.29   3
   4  -5   7 14632.9 3071.05   1
   4  -5   8 917.195 711.213   3
  -4   5  -8 141.102 684.850   2
   4   5   8 609.872 456.566   2
   4   5   8 450.126 328.328   1
  -4  -5  -8 788.077 415.527   4
   4   5   9 10799.8 2100.54   2
  -4   5  -9 8046.75 1506.02   2
   4  -5   9 10583.8 1896.34   3
  -4   5  -9 10070.1 1292.92   4
  -4  -5  -9 8991.14 1824.16   4
   4   5   9 7259.69 1039.43   1
   4   5  10-469.732 811.506   2
  -4  -5 -10 164.501 584.199   4
   4   5  10 181.930 368.748   1
   4  -5  10 189.253 454.300   3
  -4   5 -10 803.150 393.482   4
   4   5  11 52688.2 3639.39   1
  -4   5 -11 65291.6 3061.86   4
   4  -5  11 69732.6 5713.14   3
  -4  -5 -11 65786.2 5202.33   4
   4   5  11 68905.3 5726.08   2
  -4   5 -12-59.3661 107.114   4
   4   5  12 290.453 765.948   2
   4  -5  12-735.756 764.518   3
  -4  -5 -12-224.498 588.922   4
   4   5  13 34976.0 4192.25   2
   4  -5  13 42289.4 4735.72   3
  -4  -5 -13 33063.1 3570.07   4
  -4  -5 -14 278.859 347.445   4
   4   5  14-313.333 511.364   2
   4  -5  14-180.262 667.693   3
  -4  -5 -15 238.171 628.157   4
   4   5  15 1366.39 931.940   2
   4  -5  15-421.438 762.619   3
   4   5  16-432.108 1084.27   2
   4  -5  16-856.735 1025.22   3
   4   5  17 18149.4 3130.15   2
   4  -5  17 21401.4 3677.21   3
  -4   6  19-1040.85 1009.15   1
  -4  -6  19 415.558 925.859   3
  -4   6  19-109.745 372.260   2
  -4   6  19-2096.74 1405.62   3
  -4   6  18 2414.62 1665.89   1
  -4  -6  18 4366.05 1775.70   3
  -4   6  18 3808.01 1263.72   2
  -4   6  18 3271.02 1993.08   3
  -4   6  17 4343.83 1755.91   1
  -4  -6  17 5196.14 1787.24   3
  -4   6  17 4210.55 1378.19   2
  -4   6  17 5562.62 2003.03   3
  -4  -6  16 3647.21 1597.42   3
  -4   6  16 5711.78 2049.26   3
  -4   6  16 3953.71 1409.99   2
  -4   6  16 3477.63 1505.00   1
  -4  -6  15 35080.2 4331.25   3
  -4   6  15 34013.4 4577.10   1
  -4   6  15 30956.3 3681.59   2
  -4   6  15 43363.4 5153.12   3
  -4   6  14 2653.79 1588.44   1
  -4  -6  14 2872.27 1237.03   3
  -4   6  14 3308.04 1482.10   3
  -4  -6  13 27970.2 3816.76   3
  -4   6  13 30884.4 4315.85   1
  -4   6  12 744.516 1057.08   1
  -4  -6  12-147.419 781.404   3
  -4   6  11 932.157 1175.03   1
  -4  -6  11 676.081 944.231   3
  -4  -6  10 5320.63 1559.40   3
  -4   6  10 4957.56 1652.26   1
  -4  -6   9 74660.2 3126.51   2
  -4   6   9 72902.1 6398.02   1
  -4  -6   9 84762.0 6251.66   3
  -4   6   8 1650.54 880.148   1
  -4  -6   8 1386.03 386.256   2
  -4  -6   8 1681.75 1037.21   3
  -4  -6   7 141368. 5504.83   2
  -4  -6   7 136311. 8143.95   3
   4   6  -7 155735. 8396.55   3
  -4  -6   6 9649.62 1160.98   2
  -4   6   6 8998.47 1985.59   1
  -4  -6   6 7897.73 1779.94   3
   4   6  -6 11359.9 2038.73   3
  -4  -6   5 63408.6 3566.23   2
  -4  -6   5 57653.9 4748.72   3
  -4   6   5 58799.3 5181.48   1
  -4  -6   4 847.501 579.425   3
  -4  -6   4 1215.34 519.214   2
  -4   6   4 1955.94 1178.45   1
  -4  -6   3 9021.90 1697.83   3
  -4  -6   3 9196.82 1346.94   2
  -4   6   3 8136.06 1768.62   1
  -4   6   3 6786.48 654.970   3
   4   6  -3 7239.65 1234.76   2
   4   6  -2 10435.8 1533.27   2
  -4  -6   2 8327.11 1618.91   3
  -4   6   2 10051.6 1935.24   1
  -4  -6   2 9571.27 1415.47   2
  -4  -6   2 9092.37 1685.58   4
  -4   6   1 148652. 7389.24   1
  -4  -6   1 152389. 5911.14   2
   4   6  -1 149498. 6006.27   2
   4   6   0 6768.57 1378.66   2
  -4  -6   0 7797.12 1431.57   2
  -4   6   0 6283.38 1661.79   1
   4   6   1 136058. 7053.84   2
  -4   6  -1 144670. 7976.20   1
   4   6   2 7780.75 1606.11   2
   4  -6   2 7938.15 859.012   3
  -4   6  -2 6284.42 1602.66   1
  -4  -6  -2 7278.16 1011.43   1
  -4  -6  -2 6893.01 1556.68   2
  -4  -6  -3 40100.6 3813.97   2
  -4  -6  -3 40467.8 2469.47   1
   4  -6   3 51529.7 4713.73   1
   4  -6   3 45102.5 2611.29   3
   4   6   3 46504.4 4029.98   2
  -4   6  -3 45489.9 4251.18   1
   4  -6   4 781.576 758.375   1
  -4  -6  -4 680.851 224.177   1
  -4   6  -4 720.821 668.495   1
   4   6   4 1310.76 886.283   2
   4  -6   4 1020.59 415.320   3
   4   6   5 10339.7 1958.92   2
   4  -6   5 11554.0 1526.78   3
   4   6   6 4955.64 1419.25   2
   4  -6   6 2894.82 1004.30   3
  -4  -6  -6 3917.87 1185.68   4
   4  -6   7 103663. 5951.05   3
  -4  -6  -7 103171. 6747.90   4
   4   6   7 114580. 7297.66   2
  -4   6  -8 1315.65 324.388   2
   4   6   8 2107.31 998.880   2
   4  -6   8 2584.77 1004.75   3
  -4  -6  -8 731.578 551.998   4
   4  -6   9 62812.5 4884.47   3
  -4  -6  -9 61021.1 5142.52   4
  -4   6  -9 71391.9 4950.38   2
   4   6   9 67725.4 5689.68   2
  -4  -6 -10-564.030 626.139   4
   4   6  10 341.655 475.069   2
   4  -6  10-260.912 419.886   3
  -4   6 -10-17.8813 170.204   4
   4   6  10 219.882 125.899   1
  -4  -6 -11 4876.99 1362.65   4
   4   6  11 2404.68 1031.63   2
   4  -6  11 3980.17 1243.79   3
  -4   6 -11 4119.68 591.683   4
   4   6  11 2545.34 537.487   1
  -4  -6 -12 1427.63 828.945   4
   4   6  12 946.030 673.829   2
   4  -6  12 2031.63 998.353   3
  -4  -6 -13 19731.1 2823.65   4
   4   6  13 18443.0 3081.61   2
   4  -6  13 24308.7 3503.29   3
  -4  -6 -14 3686.57 1113.65   4
   4  -6  14 5856.38 1924.89   3
  -4  -6 -15 36586.2 3820.98   4
   4  -6  15 44229.9 5171.67   3
   4   6  15 41370.7 4793.05   2
   4   6  16 749.686 861.628   2
  -4  -6 -16-360.845 381.871   4
   4  -6  16 123.729 568.889   3
   4   6  17 17564.7 3121.96   2
   4  -6  17 14281.4 3007.57   3
  -4   7  18 1773.84 1238.26   3
  -4   7  18 1905.14 1314.65   1
  -4  -7  18 473.848 847.069   3
  -4   7  18 157.319 458.493   2
  -4   7  17 21896.3 3732.04   1
  -4   7  17 31729.7 4738.34   3
  -4  -7  17 29902.4 4260.66   3
  -4   7  17 17337.3 2757.60   2
  -4   7  16 2862.55 1222.59   1
  -4  -7  16 1198.34 951.031   3
  -4   7  16 2964.65 1337.37   3
  -4   7  16 2452.66 1123.37   2
  -4   7  15 484.284 516.506   1
  -4   7  15 69.1855 451.815   2
  -4   7  14 11282.1 2552.75   1
  -4  -7  14 13955.4 2692.04   3
  -4  -7  14 13265.3 1744.13   4
  -4   7  13 35561.5 4685.84   1
  -4  -7  13 40992.1 4619.59   3
  -4  -7  12 1853.55 1223.17   3
  -4   7  12 2188.55 922.770   1
  -4   7  11 50279.5 5319.95   1
  -4  -7  11 53608.8 5152.60   3
  -4   7  10 1092.13 912.706   1
  -4  -7  10 683.646 703.907   3
  -4  -7   9 32277.1 3791.97   3
  -4  -7   9 24683.5 1210.93   2
  -4   7   9 28196.5 3820.90   1
  -4  -7   8 12386.9 1061.53   2
  -4  -7   8 12747.5 2416.26   3
  -4   7   8 12047.3 2384.15   1
  -4   7   7 832.260 889.484   1
  -4  -7   7 1706.31 1047.07   3
  -4  -7   7 2572.34 562.147   2
  -4  -7   6 25130.3 1988.75   2
  -4  -7   6 26355.0 3287.08   3
   4   7  -6 30505.8 3452.08   3
  -4   7   6 28592.9 3671.54   1
  -4  -7   5 79470.9 4210.00   2
  -4  -7   5 87165.5 6093.92   3
   4   7  -5 87879.3 6143.98   3
  -4  -7   5 83902.2 5451.67   4
  -4   7   5 75327.9 5999.21   1
  -4  -7   4 2866.85 1119.14   3
  -4  -7   4 2899.96 793.105   2
  -4   7   4 4211.47 1248.70   1
  -4  -7   4 4136.08 1221.38   4
   4   7  -4 3352.98 845.335   2
  -4   7   3 135358. 4807.60   3
  -4  -7   3 118653. 7305.68   3
  -4  -7   3 134242. 6294.12   2
   4   7  -3 135482. 6319.55   2
  -4   7   3 128417. 7973.09   1
  -4  -7   3 125286. 7161.89   4
  -4   7   2 40055.7 4090.62   1
  -4  -7   2 40596.1 3879.71   3
  -4  -7   2 36184.0 3108.69   2
   4   7  -2 37832.7 3122.13   2
  -4  -7   2 38498.6 3677.57   4
  -4   7   1 31479.1 3560.74   1
  -4  -7   1 30098.1 2912.27   2
  -4  -7   1 27536.9 3083.11   4
   4   7  -1 27636.4 2799.20   2
  -4  -7   0 18170.8 2384.90   2
  -4   7   0 23644.7 3096.42   1
   4   7   0 20893.9 2465.16   2
   4   7   1 7586.72 1505.91   2
  -4   7  -1 8457.66 1867.83   1
  -4  -7  -1 7952.17 1523.86   2
  -4  -7  -2 5916.25 896.931   1
   4   7   2 5763.96 1411.95   2
   4  -7   2 6892.34 828.758   3
  -4  -7  -2 8901.94 1684.45   2
  -4   7  -2 6593.20 1753.29   1
   4   7   3 131061. 7455.52   2
  -4  -7  -3 111099. 4638.93   1
  -4  -7  -3 129124. 7254.53   2
   4  -7   3 130900. 5255.18   3
  -4   7  -3 127750. 7755.46   1
   4  -7   4 2272.38 1319.70   1
   4   7   4 378.174 895.307   2
   4  -7   4 1510.29 477.241   3
  -4  -7  -4 2047.46 939.201   2
  -4   7  -4 1519.89 988.914   1
  -4  -7  -4 1912.97 770.656   4
   4   7   5 111854. 7249.23   2
   4  -7   5 120013. 5810.02   3
  -4  -7  -5 117071. 7260.68   4
   4   7   6 25316.7 3256.41   2
  -4  -7  -6 28837.5 3385.86   4
   4  -7   6 23363.9 2413.85   3
   4   7   7 12558.5 2343.02   2
   4  -7   7 11799.9 1774.09   3
  -4  -7  -7 13150.6 2346.34   4
   4  -7   8 32220.6 3215.72   3
   4   7   8 34478.8 3958.86   2
  -4  -7  -8 32826.4 3729.77   4
  -4   7  -8 32468.2 3250.12   2
   4   7   9 33062.7 3945.29   2
  -4   7  -9 35250.3 3468.08   2
   4  -7   9 32591.9 3427.79   3
  -4  -7  -9 37462.6 4079.55   4
  -4  -7 -10 1900.96 957.982   4
  -4   7 -10 2117.64 546.845   4
   4   7  10 2537.08 1214.11   2
   4  -7  10 2888.52 948.448   3
  -4   7 -10 3082.86 586.025   4
   4   7  11 73870.1 6242.72   2
   4  -7  11 86062.0 6173.41   3
  -4   7 -11 64301.5 2588.27   4
  -4  -7 -11 81426.2 6167.72   4
   4   7  12 1094.39 836.254   2
   4  -7  12 549.787 567.866   3
  -4  -7 -12-677.326 676.580   4
  -4  -7 -13 18690.1 2898.75   4
   4   7  13 21481.9 3394.91   2
   4  -7  13 26070.4 3585.37   3
  -4  -7 -14 7434.66 1770.36   4
   4   7  14 8399.42 2078.45   2
   4  -7  14 9099.75 2142.91   3
  -4  -7 -15 549.458 479.357   4
   4   7  15 2284.02 1270.37   2
   4  -7  15 1889.68 1113.13   3
  -4  -7 -16 10780.9 2054.43   4
   4   7  16 12271.2 2648.25   2
   4  -7  16 11231.4 2590.72   3
  -4   8  18 24688.4 4040.24   1
  -4  -8  18 33490.5 4690.30   3
  -4   8  18 19059.6 2974.07   2
  -4   8  18 28388.4 4623.13   3
  -4   8  17 6508.85 1929.73   1
  -4  -8  17 9207.54 2346.91   3
  -4   8  17 8467.97 2073.83   2
  -4   8  17 7574.87 2503.81   3
  -4   8  16 9110.96 2524.16   1
  -4  -8  16 8112.20 2201.26   3
  -4   8  16 11341.3 2334.63   2
  -4   8  15 36851.2 4738.19   1
  -4  -8  15 37746.8 4643.92   3
  -4   8  15 30520.4 3803.58   2
  -4   8  14-53.6183 812.400   1
  -4  -8  14 1767.31 611.587   4
  -4  -8  14 1326.74 694.800   3
  -4   8  13 26147.0 3946.17   1
  -4  -8  13 21534.8 3406.89   3
  -4  -8  13 25019.1 2468.83   4
  -4  -8  12 22808.7 2451.74   4
  -4  -8  12 22884.9 3387.21   3
  -4   8  12 19504.9 3531.43   1
  -4  -8  11-408.265 754.899   3
  -4   8  11 95.3953 536.680   1
  -4  -8  11-305.773 402.285   4
  -4  -8  10 28780.2 3748.94   3
  -4   8  10 25286.0 3751.39   1
  -4  -8  10 32601.0 3077.71   4
  -4  -8   9 5948.43 1335.64   4
  -4   8   9 5512.87 1658.86   1
  -4  -8   9 6247.48 1716.95   3
  -4  -8   8 1949.86 370.256   2
  -4   8   8 2348.23 1163.48   1
  -4  -8   8 2613.14 1415.59   3
  -4  -8   8 2890.58 906.257   4
  -4  -8   7 27886.8 3494.75   3
  -4  -8   7 27140.2 1864.92   2
  -4   8   7 20677.8 3266.46   1
  -4  -8   7 29728.0 3064.23   4
  -4  -8   6 10630.2 2168.77   3
  -4  -8   6 9360.15 1134.93   2
  -4   8   6 10022.5 2268.60   1
  -4  -8   6 10349.4 1792.90   4
  -4  -8   5 44709.0 4314.54   3
  -4  -8   5 39502.3 2769.45   2
  -4  -8   5 44673.3 3858.68   4
   4   8  -5 41714.6 2829.23   2
  -4   8   4 44545.8 4062.98   4
  -4  -8   4 44661.2 4283.79   3
  -4  -8   4 44410.7 3145.27   2
  -4   8   4 42937.5 4424.58   1
   4   8  -4 44354.7 4349.68   3
   4  -8  -4 35239.0 3725.78   1
  -4  -8   4 41949.3 3809.71   4
   4   8  -4 45262.2 3124.42   2
   4   8  -3 617.616 415.021   2
  -4   8   3-22.8997 886.826   1
   4  -8  -3-192.389 320.980   1
  -4  -8   3 887.448 919.240   3
  -4   8   3 341.775 251.352   3
   4   8  -3 44.1716 399.761   3
  -4  -8   3-151.828 272.157   2
  -4  -8   3 249.358 774.681   4
  -4   8   2 27080.7 3464.85   1
   4   8  -2 29441.6 3399.60   3
  -4  -8   2 29425.2 2682.85   2
  -4   8   2 19233.8 1263.74   3
  -4  -8   2 26201.0 3019.87   4
   4   8  -2 26102.4 2512.33   2
   4  -8  -2 20455.9 2846.19   1
   4   8  -1 32870.9 3587.19   3
  -4  -8   1 32539.9 3097.74   2
  -4   8   1 39652.8 4129.79   1
  -4  -8   1 35889.8 3582.60   4
   4   8  -1 34162.3 3095.11   2
   4   8   0 4458.75 1154.51   2
   4   8   0 3797.80 1169.36   3
  -4   8   0 3335.61 1145.13   1
  -4  -8   0 4794.97 1157.29   2
  -4  -8   0 3594.39 1136.70   4
   4   8   1 52681.1 4439.54   3
  -4  -8  -1 61366.5 4596.21   2
  -4   8  -1 59928.1 5085.02   1
   4   8   1 63176.0 4694.66   2
   4   8   2 58656.7 4610.29   2
   4   8   2 47057.7 4131.43   3
   4  -8   2 58646.8 2937.55   3
  -4   8  -2 54703.1 4867.55   1
  -4  -8  -2 56167.9 4508.18   2
   4   8   3 29219.3 3344.29   2
   4  -8   3 32472.1 2229.30   3
  -4  -8  -3 33117.0 3452.83   2
  -4  -8  -3 25642.4 1626.70   1
  -4   8  -3 32697.1 3697.32   1
   4   8   4 89750.4 6224.89   2
   4  -8   4 83368.9 4401.81   3
  -4  -8  -4 89757.9 6311.79   4
   4   8   5 9750.71 2053.76   2
   4  -8   5 9615.56 1397.19   3
  -4  -8  -5 8881.08 1959.47   4
   4  -8   6 22769.7 2349.43   3
   4   8   6 22604.0 3188.69   2
  -4  -8  -6 20636.1 3027.92   4
   4  -8   7 113239. 6291.00   3
   4   8   7 115558. 7751.53   2
  -4   8  -7 122047. 6923.49   2
  -4  -8  -7 108839. 7430.31   4
  -4   8  -8 3963.68 1056.38   2
  -4   8  -8 4030.38 935.550   4
   4   8   8 1643.12 773.930   2
  -4  -8  -8 2918.19 1074.36   4
   4  -8   8 4118.51 1160.18   3
   4   8   9 50118.3 5065.60   2
  -4   8  -9 55304.9 3356.69   4
   4  -8   9 55148.5 4482.78   3
  -4   8  -9 55210.2 4396.71   2
  -4  -8  -9 50674.2 4937.64   4
   4   8  10 49478.2 5113.82   2
  -4   8 -10 50886.0 2828.98   4
   4  -8  10 49158.7 4433.64   3
  -4   8 -10 49997.9 2683.51   4
  -4  -8 -10 44187.3 4697.56   4
  -4  -8 -11 270.467 581.847   4
   4   8  11 385.644 501.977   2
   4  -8  11 739.052 551.321   3
   4   8  12 36842.2 4483.59   2
   4  -8  12 33539.2 3978.66   3
  -4  -8 -12 34184.6 4058.33   4
  -4  -8 -13 11260.8 2325.57   4
   4   8  13 13867.5 2838.09   2
   4  -8  13 12706.4 2580.29   3
  -4  -8 -14 4871.98 1569.61   4
   4   8  14 4984.32 1711.63   2
   4  -8  14 3232.66 1294.56   3
  -4  -8 -15 22939.3 3225.93   4
   4  -8  15 28564.2 4053.38   3
   4   8  15 29284.0 4147.62   2
  -4  -8 -16 572.144 462.026   4
   4   8  16 2360.05 1303.32   2
   4  -8  16 2472.12 1131.58   3
  -4  -9  18 2489.09 1544.71   3
  -4   9  18 1694.89 944.195   2
  -4   9  18 1057.37 678.102   3
  -4   9  18 1346.04 1019.58   1
  -4   9  17 10552.9 2539.98   1
  -4  -9  17 10958.5 2647.56   3
  -4   9  17 9463.83 2154.21   2
  -4  -9  16 23603.2 3719.23   3
  -4   9  16 20917.5 3621.26   1
  -4   9  16 15517.0 2875.13   2
  -4   9  15-1221.16 922.841   2
  -4  -9  15 312.396 696.771   3
  -4   9  15-118.585 1023.80   1
  -4  -9  14 41189.6 4893.80   3
  -4   9  14 29368.9 4333.24   1
  -4   9  13 1709.33 778.358   1
  -4  -9  13 1913.18 582.494   4
  -4   9  12 9218.43 2219.43   1
  -4  -9  12 8201.59 2109.32   3
  -4  -9  12 9975.27 1606.67   4
  -4   9  11 28224.5 4094.53   1
  -4  -9  11 34361.2 4203.51   3
  -4  -9  11 34377.4 3124.32   4
  -4   9  10 3626.44 1377.97   1
  -4  -9  10 5907.82 1915.96   3
  -4  -9  10 3784.21 1115.40   4
  -4   9   9 19627.1 3247.98   1
  -4  -9   9 20862.6 3233.68   3
  -4  -9   9 20182.7 2472.67   4
  -4  -9   8 23137.2 3380.86   3
  -4  -9   8 23792.9 2738.02   4
  -4   9   8 21852.9 3405.72   1
  -4  -9   7 679.730 801.629   3
  -4  -9   7 1749.89 730.147   4
  -4   9   7-345.883 1178.65   1
  -4  -9   6 24636.4 3331.67   3
  -4  -9   6 22878.0 1967.49   2
  -4   9   6 19165.6 3043.33   1
  -4  -9   6 23297.0 2751.09   4
  -4  -9   5 26792.4 3501.22   3
  -4   9   5 22406.6 3296.79   1
  -4  -9   5 27305.3 2325.16   2
  -4  -9   5 30835.8 3233.85   4
   4   9  -5 28074.6 2304.40   2
   4   9  -4 9656.51 1385.76   2
  -4   9   4 8548.33 1934.38   1
  -4  -9   4 8363.31 1987.84   3
  -4  -9   4 8734.20 1736.10   4
  -4  -9   4 10103.0 1405.00   2
   4  -9  -4 9190.09 1871.66   1
   4   9  -3 9354.72 1410.15   2
  -4   9   3 8932.69 1057.81   3
  -4  -9   3 10412.0 2062.88   3
  -4   9   3 9519.03 2195.68   1
  -4  -9   3 10968.8 1588.84   2
   4  -9  -3 8488.68 1795.65   1
  -4  -9   3 10899.8 1988.70   4
  -4   9   2 26869.0 3504.41   1
  -4   9   2 27885.1 3183.56   4
  -4   9   2 27003.9 1712.78   3
  -4  -9   2 29913.1 2800.08   2
  -4  -9   2 30943.8 3323.78   4
   4  -9  -2 26175.5 3261.63   1
   4   9  -2 30029.7 2846.54   2
   4  -9  -1 2956.58 1069.82   1
   4   9  -1 4407.77 1184.43   2
  -4   9   1 2925.97 1012.74   4
  -4  -9   1 4727.36 1397.97   4
   4   9  -1 4021.05 1359.06   3
  -4   9   1 4517.00 1411.94   1
  -4   9   1 2770.63 503.817   3
  -4  -9   1 3658.80 973.089   2
   4   9   0 70123.6 4893.65   2
  -4   9   0 76532.0 5937.91   1
  -4   9   0 76074.2 5224.40   4
  -4  -9   0 73200.1 4949.22   2
  -4   9   0 61915.6 2912.87   3
  -4  -9   0 70478.8 5384.76   4
  -4   9  -1 8361.82 1612.98   4
   4   9   1 9763.14 1836.74   2
  -4   9  -1 9644.63 2074.99   1
  -4  -9  -1 9178.79 1901.54   4
  -4  -9  -1 8196.34 1765.26   2
   4   9   2 46213.7 4165.43   2
  -4   9  -2 48657.5 4614.77   1
   4  -9   2 46130.6 2722.91   3
  -4  -9  -2 41912.2 3953.93   2
  -4  -9  -2 48317.1 4517.67   4
  -4   9  -3 60592.3 4410.23   4
   4   9   3 65144.3 5170.78   2
  -4   9  -3 58253.6 5100.63   1
   4  -9   3 61205.7 3321.90   3
  -4  -9  -3 70902.3 5465.82   4
  -4   9  -4-1.96635 413.016   4
   4  -9   4 161.728 398.079   3
  -4  -9  -4 209.992 590.934   4
  -4   9  -5 20849.1 2400.13   4
   4   9   5 19877.0 2918.06   2
   4  -9   5 21110.6 2178.57   3
  -4  -9  -5 19256.6 3080.49   4
  -4   9  -6 77498.7 4793.87   4
   4  -9   6 66171.8 4377.26   3
   4   9   6 61424.7 5554.80   2
  -4   9  -6 69895.4 5001.57   2
  -4  -9  -6 64456.9 5601.27   4
  -4  -9  -7 1445.14 952.641   4
  -4   9  -7 1183.58 592.759   4
   4   9   7 2436.75 1241.12   2
   4  -9   7 358.083 421.469   3
  -4   9  -7 1069.97 719.470   2
  -4   9  -8 99311.1 5187.73   4
   4   9   8 85192.9 6925.55   2
   4  -9   8 88428.1 5727.30   3
  -4   9  -8 94358.1 6019.55   2
  -4  -9  -8 90520.3 6930.73   4
  -4  -9  -9 5966.61 1653.87   4
  -4   9  -9 4354.29 834.040   4
   4   9   9 3396.67 1425.97   2
   4  -9   9 3615.33 1116.32   3
  -4  -9 -10 13052.0 2515.69   4
   4   9  10 14829.5 2854.10   2
   4  -9  10 14672.9 2318.41   3
   4   9  11 30574.0 4115.73   2
   4  -9  11 31634.5 3644.05   3
  -4  -9 -11 26213.7 3647.99   4
  -4  -9 -12 5819.78 1759.13   4
   4   9  12 3066.35 1272.44   2
   4  -9  12 4954.33 1491.33   3
  -4  -9 -13 14243.1 2668.54   4
   4   9  13 17318.4 3186.02   2
   4  -9  13 14337.3 2616.02   3
   4   9  14 30700.7 4256.07   2
   4  -9  14 28843.9 3873.96   3
  -4  -9 -14 24283.6 3452.53   4
  -4  -9 -15 331.942 617.281   4
   4   9  15 1180.53 646.106   2
   4  -9  15 614.115 516.528   3
  -4  -9 -16 14968.7 2568.59   4
   4   9  16 13785.4 2898.10   2
   4  -9  16 13661.3 2842.94   3
  -4  10  17 2258.94 1161.72   1
  -4 -10  17 2931.24 1316.12   3
  -4  10  17-27.7515 683.176   2
  -4  10  16 14444.3 3027.47   1
  -4 -10  16 15637.5 3138.73   3
  -4  10  16 13001.0 2639.42   2
  -4  10  15 3090.45 1524.04   1
  -4 -10  15 2649.83 1376.66   3
  -4  10  15 2496.06 1286.16   2
  -4  10  14 3990.01 1617.03   1
  -4 -10  14 5510.76 1804.62   3
  -4  10  13 4851.25 1554.40   1
  -4 -10  13 8184.43 2194.19   3
  -4 -10  13 7380.97 1326.39   4
  -4 -10  12 36990.0 4504.50   3
  -4  10  12 46316.6 5316.54   1
  -4 -10  12 48887.5 3691.88   4
  -4 -10  11-56.5924 544.958   3
  -4 -10  11 250.121 459.747   4
  -4  10  11 754.784 824.088   1
  -4 -10  10 66354.2 6015.24   3
  -4  10  10 56395.4 5868.38   1
  -4 -10  10 64369.6 4587.48   4
  -4 -10   9 253.288 872.151   3
  -4  10   9 708.889 668.617   1
  -4 -10   9-314.959 459.271   4
  -4 -10   8 10574.2 2263.57   3
  -4  10   8 12264.9 2504.12   1
  -4 -10   8 8583.44 1678.66   4
  -4 -10   7 5238.43 1267.00   4
  -4 -10   7 7098.19 1920.79   3
  -4  10   7 5960.30 1630.27   1
  -4 -10   6 28484.8 3764.36   3
  -4  10   6 20027.2 3231.47   1
  -4 -10   6 30017.5 3200.59   4
  -4  10   5 5012.69 1594.91   1
  -4 -10   5 6268.35 1757.44   3
  -4 -10   5 6771.14 1184.47   2
  -4 -10   5 9111.27 1753.89   4
   4  10  -5 5300.76 971.918   2
  -4  10   4 55382.3 5435.24   1
  -4 -10   4 64014.6 4966.68   4
  -4  10   4 62534.8 3610.21   3
  -4 -10   4 60951.8 5381.22   3
  -4 -10   4 60888.0 4042.98   2
   4  10  -4 64570.5 3950.63   2
   4  10  -3 12401.7 1717.19   2
  -4 -10   3 9782.65 2115.55   3
  -4  10   3 11378.1 1281.70   3
  -4 -10   3 13128.5 1829.20   2
  -4  10   3 10365.3 2239.53   1
  -4 -10   3 11745.7 2071.67   4
  -4  10   2 89331.5 6752.40   1
  -4  10   2 83219.3 3848.68   3
  -4 -10   2 92975.2 5532.99   2
  -4 -10   2 93472.9 6296.65   4
   4  10  -2 84309.4 5182.43   2
  -4  10   1 37007.6 4213.57   1
  -4  10   1 39844.6 3883.19   4
   4  10  -1 37179.1 3379.48   2
  -4  10   1 36020.2 2204.87   3
  -4 -10   1 38576.3 3484.05   2
  -4 -10   1 39796.7 4006.25   4
  -4  10   0 6635.12 1569.97   4
   4  10   0 4235.99 1232.89   2
  -4  10   0 5625.85 1674.03   1
  -4  10   0 5766.77 821.184   3
  -4 -10   0 5598.82 1275.20   2
  -4 -10   0 4486.54 1479.01   4
  -4  10  -1 362.610 647.809   4
   4  10   1 1048.97 919.172   2
  -4  10  -1 272.329 725.498   1
  -4  10  -1 1109.18 408.525   3
  -4 -10  -1 663.342 800.306   2
  -4 -10  -1 1999.77 1086.28   4
   4  10   2 84742.8 6138.47   2
  -4  10  -2 89587.6 6007.92   4
   4 -10   2 98498.0 4528.31   3
  -4 -10  -2 89721.2 6528.00   4
  -4  10  -2 94413.5 6785.58   1
  -4  10  -3 209.485 326.814   4
   4  10   3 336.462 725.083   2
  -4 -10  -3 370.715 169.192   1
   4 -10   3 41.2234 298.474   3
  -4 -10  -3 106.866 106.841   1
  -4  10  -3 173.754 718.138   1
  -4 -10  -3 790.375 833.803   4
   4  10   4 151684. 9122.34   2
  -4  10  -4 167251. 8350.69   4
   4 -10   4 152690. 6897.71   3
  -4 -10  -4 170609. 9578.58   4
  -4 -10  -5 5427.59 1748.29   4
  -4  10  -5 3704.60 1068.41   4
   4  10   5 4594.87 1512.62   2
   4 -10   5 4787.75 1141.63   3
  -4  10  -6 50173.1 3965.09   4
   4  10   6 38784.7 4457.96   2
   4 -10   6 43050.8 3512.02   3
  -4  10  -6 48396.2 4108.28   2
  -4 -10  -6 45979.1 4885.25   4
  -4 -10  -7 16138.7 2852.43   4
   4  10   7 17083.5 3015.97   2
   4 -10   7 15437.8 2113.90   3
  -4  10  -7 19667.1 2266.60   4
  -4 -10  -8 4548.38 1547.39   4
  -4  10  -8 3485.11 872.238   4
   4  10   8 3696.04 1367.20   2
   4 -10   8 3014.39 971.390   3
  -4 -10  -9 3231.60 1239.06   4
   4  10   9 7939.52 2080.03   2
   4 -10   9 6236.95 1431.08   3
   4 -10  10 42110.2 4051.75   3
   4  10  10 51148.0 5374.05   2
  -4 -10 -10 43732.8 5019.91   4
  -4 -10 -11 2172.69 1196.32   4
   4  10  11 1003.81 857.829   2
   4 -10  11 3309.87 1093.57   3
   4  10  12 51766.9 5628.23   2
   4 -10  12 62787.5 5361.04   3
  -4 -10 -12 45128.4 5020.97   4
  -4 -10 -13-115.456 410.795   4
   4  10  13-1262.76 803.276   2
   4 -10  13 324.613 618.362   3
  -4 -10 -14 3742.35 1582.89   4
   4  10  14 8879.95 2293.26   2
   4 -10  14 10972.9 2358.48   3
  -4 -10 -15 6200.71 1798.45   4
   4  10  15 7598.93 2404.01   2
   4 -10  15 4834.65 1549.50   3
  -4  11  17 337.157 863.864   1
  -4  11  17 1147.47 432.375   2
  -4 -11  17 2260.10 1362.34   3
  -4  11  16 13311.8 2895.01   1
  -4 -11  16 16545.3 3249.86   3
  -4  11  16 14779.5 2723.64   2
  -4  11  15 5387.22 1877.01   1
  -4  11  15 4396.30 1669.87   2
  -4 -11  15 5315.72 2092.00   3
  -4 -11  14 32224.9 4349.44   3
  -4  11  14 26016.6 4112.03   1
  -4 -11  13 6675.51 1923.89   3
  -4  11  13 32122.2 5132.81   1
  -4  11  12 20627.4 3642.55   1
  -4 -11  12 20049.8 3376.58   3
  -4 -11  12 20873.3 2402.14   4
  -4 -11  11 688.548 1023.01   3
  -4  11  11-1081.39 1120.44   1
  -4 -11  11 586.931 576.683   4
  -4 -11  10 14300.0 2784.26   3
  -4  11  10 9145.95 2287.76   1
  -4 -11  10 12050.3 1918.19   4
  -4 -11   9 89.4049 676.478   3
  -4  11   9 651.517 919.468   1
  -4 -11   9 1988.79 918.481   4
  -4 -11   8 103257. 7832.26   3
  -4  11   8 99878.4 7975.49   1
  -4 -11   8 111412. 6525.80   4
  -4  11   7 51.8361 1199.67   1
  -4 -11   7 491.806 601.800   3
  -4 -11   7 1619.30 901.705   4
  -4  11   6 92062.4 7502.28   1
  -4 -11   6 106156. 7717.50   3
  -4 -11   6 111688. 6715.04   4
   4  11  -6 106284. 4934.55   2
   4  11  -5-533.586 403.176   2
  -4 -11   5-307.464 614.573   3
  -4 -11   5 294.231 530.032   4
  -4  11   5 1197.08 1212.36   1
   4  11  -4 5243.67 1013.01   2
  -4 -11   4 4486.23 1530.22   3
  -4  11   4 4415.29 934.760   3
  -4  11   4 5105.87 1623.85   1
  -4 -11   4 6054.40 1430.60   4
   4  11  -3 11432.3 1685.17   2
  -4  11   3 11012.0 1356.24   3
  -4  11   3 8548.02 2041.54   1
  -4 -11   3 11465.0 1778.71   2
  -4 -11   3 9279.94 1838.57   4
  -4  11   2 45755.6 4818.31   1
  -4  11   2 51113.8 2990.73   3
  -4 -11   2 56395.5 4261.09   2
  -4 -11   2 53563.4 4715.44   4
   4  11  -2 48971.5 3904.20   2
   4  11  -1 1312.56 734.295   2
  -4 -11   1 1338.92 751.045   2
  -4  11   1 726.174 972.612   1
  -4  11   1 462.663 248.036   3
  -4 -11   1 315.284 684.471   4
  -4  11   0 128965. 5436.16   3
  -4 -11   0 127899. 7526.68   2
  -4 -11   0 130027. 8093.99   4
   4  11   0 139504. 7617.16   2
  -4  11   0 127166. 8295.69   1
  -4  11  -1 6757.69 1602.49   4
  -4 -11  -1 7055.71 1831.19   4
  -4  11  -1 7146.39 1863.82   1
   4  11   1 7757.67 1798.90   2
  -4  11  -1 7128.41 980.390   3
  -4  11  -2 45501.4 4160.18   4
   4  11   2 38599.6 4066.46   2
  -4 -11  -2 39142.6 4203.24   4
  -4  11  -2 40087.5 4284.55   1
  -4  11  -3 1185.97 576.902   4
   4 -11   3 678.288 369.073   3
   4  11   3 1288.87 933.061   2
  -4 -11  -3 789.755 257.011   1
  -4 -11  -3 577.170 194.060   1
  -4 -11  -3 1532.75 1108.94   4
  -4  11  -4 256.885 324.352   4
  -4 -11  -4 866.090 978.802   4
   4  11   4 260.562 392.988   2
   4 -11   4 396.299 251.981   3
  -4 -11  -5 1346.06 1134.02   4
  -4  11  -5 3102.28 1041.42   4
   4  11   5 4076.30 1418.65   2
   4 -11   5 3309.65 896.143   3
  -4  11  -6 27508.5 2987.24   4
   4 -11   6 22010.6 2452.98   3
   4  11   6 23650.5 3422.83   2
  -4 -11  -6 26317.2 3666.30   4
  -4 -11  -7-550.700 876.820   4
  -4  11  -7 1805.56 731.576   4
   4  11   7 652.727 717.005   2
   4 -11   7 576.280 603.218   3
   4  11   8 51329.4 5384.03   2
   4 -11   8 53699.1 4370.67   3
  -4 -11  -8 63285.7 5958.60   4
  -4  11  -8 57791.7 3967.22   4
   4  11   9 610.202 646.469   2
   4 -11   9 1091.46 648.564   3
  -4 -11  -9-235.800 498.640   4
  -4 -11 -10 18404.3 3176.34   4
   4  11  10 23723.0 3761.84   2
   4 -11  10 22099.3 2879.31   3
  -4 -11 -11 2987.39 1375.59   4
   4  11  11 1898.47 1204.26   2
   4 -11  11 2011.82 1015.26   3
  -4 -11 -12 3256.34 1420.26   4
   4  11  12 2849.58 1378.26   2
   4 -11  12 4057.57 1217.04   3
  -4 -11 -13 2080.10 1181.12   4
   4  11  13 4754.43 1628.50   2
   4 -11  13 2039.30 1012.26   3
  -4 -11 -14 26096.7 3769.05   4
   4  11  14 25397.8 4005.31   2
   4 -11  14 24414.2 3513.05   3
  -4 -11 -15-1570.59 990.124   4
   4  11  15-600.188 813.849   2
   4 -11  15 1218.69 1052.65   3
  -4 -12  16 10275.3 2460.57   3
  -4  12  16 5244.79 1812.73   2
  -4  12  16 10119.9 2602.52   1
  -4 -12  15 1095.78 989.386   3
  -4  12  15 663.423 597.027   1
  -4 -12  14 128.562 707.165   3
  -4  12  14 1547.58 1049.33   1
  -4  12  14 1403.97 832.236   2
  -4 -12  13 1033.21 1155.02   3
  -4  12  13-493.539 1222.36   1
  -4  12  12 31926.0 4590.51   1
  -4 -12  12 37722.6 3287.70   4
  -4 -12  12 34396.6 4527.14   3
  -4 -12  11 152.469 510.754   3
  -4  12  11 598.000 572.300   1
  -4 -12  11 718.095 430.719   4
  -4 -12  10 55123.8 5732.16   3
  -4  12  10 58956.0 6162.32   1
  -4 -12  10 64005.8 4701.65   4
  -4  12   9 5129.14 1665.04   1
  -4 -12   9 5480.75 1912.26   3
  -4 -12   9 5225.31 1401.35   4
  -4  12   8 15508.0 2957.98   1
  -4 -12   8 15419.6 2898.84   3
  -4 -12   8 14610.9 2262.73   4
  -4  12   7 11893.8 2547.22   1
  -4 -12   7 10722.5 1980.62   4
  -4  12   6 15435.6 3074.22   1
  -4 -12   6 23622.9 3453.41   3
  -4 -12   6 22429.9 2865.55   4
   4  12  -6 19955.9 1867.38   2
   4  12  -5 277.313 298.599   2
  -4  12   5 622.136 347.578   3
  -4 -12   5 910.702 890.342   3
  -4  12   5-365.469 685.046   1
  -4 -12   5 799.591 566.345   4
  -4  12   4 99844.7 7901.40   1
  -4 -12   4 130302. 8499.30   3
  -4  12   4 120852. 5936.61   3
  -4 -12   4 123527. 7510.98   4
   4  12  -4 115044. 5985.71   2
   4  12  -3 344.343 467.133   2
  -4  12   3 211.044 294.463   3
  -4  12   3 407.718 989.137   1
  -4 -12   3 269.330 514.881   4
   4  12  -2 86867.7 5444.13   2
  -4  12   2 77201.9 6499.48   1
  -4  12   2 86613.4 4401.93   3
  -4 -12   2 86763.7 6386.01   4
   4  12  -1 181.518 341.158   2
  -4  12   1 756.332 800.408   1
  -4  12   1 263.734 384.590   3
  -4 -12   1 586.427 437.203   4
  -4 -12   0 4320.88 1431.09   4
  -4  12   0 5966.11 1737.36   1
   4  12   0 5962.82 1529.26   2
  -4  12   0 4466.83 835.516   3
  -4  12  -1 14643.8 2613.65   1
   4  12   1 14873.0 2424.58   2
  -4  12  -1 13990.4 1543.86   3
  -4 -12  -1 18405.7 2870.33   4
   4  12   2 23000.6 3083.51   2
  -4 -12  -2 21620.2 3214.89   4
  -4 -12  -2 13932.3 1537.58   1
  -4  12  -2 20283.1 1955.96   3
  -4  12  -2 24808.9 3384.86   1
  -4 -12  -3 675.408 920.458   4
  -4  12  -3 1149.23 618.702   4
   4 -12   3 626.519 452.374   3
   4  12   3 1027.05 893.565   2
  -4 -12  -3 504.671 250.921   1
  -4  12  -4 57758.0 5060.90   4
   4  12   4 62002.9 5651.44   2
   4 -12   4 61698.5 4043.99   3
  -4 -12  -4 60424.2 5680.62   4
  -4 -12  -5 749.650 732.578   4
  -4  12  -5 46.5901 527.230   4
   4  12   5 148.283 464.330   2
   4 -12   5 851.654 605.091   3
  -4 -12  -6 15399.1 2925.78   4
  -4  12  -6 14913.8 2276.24   4
   4  12   6 9437.60 2224.68   2
   4 -12   6 10915.5 1798.22   3
  -4  12  -7-1229.74 640.017   4
   4  12   7-1399.82 1275.41   2
   4 -12   7-40.4594 300.325   3
  -4 -12  -7 79.4861 608.098   4
  -4 -12  -8-407.152 811.713   4
   4  12   8-15.6096 870.567   2
   4 -12   8-79.6073 311.832   3
  -4 -12  -9 710.367 737.450   4
   4  12   9 2045.96 1311.42   2
   4 -12   9-338.767 652.009   3
  -4 -12 -10 21431.1 3537.19   4
   4  12  10 25585.9 3973.91   2
   4 -12  10 20437.6 2764.76   3
  -4 -12 -11 1406.07 1006.71   4
   4  12  11-153.066 604.059   2
   4 -12  11 1372.95 608.562   3
  -4 -12 -12 21985.1 3624.76   4
   4  12  12 15766.6 3077.75   2
   4 -12  12 18651.6 2858.97   3
  -4 -12 -13-167.865 577.288   4
   4  12  13 433.238 977.380   2
   4 -12  13 1133.02 684.492   3
  -4 -12 -14 6279.80 1845.46   4
   4  12  14 7092.06 2227.37   2
   4 -12  14 5936.36 1716.06   3
  -4 -13  15 6016.95 1914.78   3
  -4  13  15 6023.39 2115.58   1
  -4  13  15 6598.54 1971.46   2
  -4 -13  14 19817.6 3454.95   3
  -4  13  14 16657.9 3316.48   1
  -4  13  14 16651.0 3250.86   2
  -4 -13  13 4058.16 1501.73   3
  -4  13  13 4116.61 1623.28   1
  -4  13  12 5090.69 1771.13   1
  -4 -13  12 3870.26 1647.94   3
  -4  13  11 16137.8 3144.43   1
  -4 -13  11 19910.2 3481.37   3
  -4 -13  11 18133.7 2398.48   4
  -4  13  10 11712.3 2711.45   1
  -4 -13  10 16317.1 3086.23   3
  -4 -13  10 13475.7 2095.95   4
  -4  13   9 7422.89 2221.90   1
  -4 -13   9 9098.36 2256.18   3
  -4 -13   9 10847.2 1917.67   4
  -4  13   8 49050.8 5609.41   1
  -4 -13   8 56754.3 5765.52   3
  -4 -13   8 57362.2 4660.63   4
  -4 -13   7-830.908 875.256   3
   4  13  -7-331.374 346.122   2
  -4  13   7-234.662 868.155   1
  -4 -13   7-68.0202 744.710   4
  -4  13   6 67174.7 6513.40   1
  -4 -13   6 78893.2 6718.42   3
  -4  13   6 67580.8 4578.82   3
   4  13  -6 70571.2 3946.09   2
  -4 -13   6 75761.3 5644.80   4
  -4  13   5 45501.4 5178.52   1
  -4 -13   5 45656.0 5011.50   3
  -4  13   5 45101.0 3543.26   3
  -4 -13   5 46920.9 4430.09   4
   4  13  -5 44346.7 3221.36   2
   4  13  -4 1019.36 532.154   2
  -4 -13   4 758.811 508.985   3
  -4  13   4 907.105 516.242   3
  -4  13   4 1584.58 810.933   1
  -4 -13   4 1920.40 982.026   4
  -4  13   3 58362.4 5762.51   1
  -4  13   3 70241.3 4201.16   3
  -4 -13   3 73503.6 5828.23   4
   4  13  -3 63070.1 4505.11   2
   4  13  -2 24321.1 2808.07   2
  -4  13   2 23159.8 2179.06   3
  -4  13   2 21439.7 3332.55   1
  -4 -13   2 25318.2 3365.57   4
   4  13  -1 1718.28 817.333   2
  -4  13   1-522.271 476.953   3
  -4 -13   1 662.846 476.701   4
   4  13   0 75384.1 5637.20   2
  -4  13   0 71276.1 4101.09   3
  -4 -13   0 73608.4 6136.65   4
  -4  13   0 70857.0 6256.82   1
  -4 -13  -1 11673.6 2422.52   4
  -4  13  -1 9299.24 2215.89   1
   4  13   1 10412.6 2085.18   2
  -4  13  -1 10008.4 1371.22   3
  -4 -13  -1 7213.33 1261.50   1
   4  13   2 23118.9 3273.55   2
  -4  13  -2 26276.5 2364.46   3
  -4 -13  -2 25560.3 3662.62   4
  -4 -13  -2 23960.0 2123.80   1
  -4 -13  -3 2201.73 476.562   1
  -4 -13  -3 4197.44 1510.55   4
   4  13   3 3244.95 1267.29   2
  -4 -13  -4 997.428 1018.41   4
  -4  13  -4 478.533 564.913   4
   4 -13   4 828.398 565.386   3
   4  13   4-489.102 684.907   2
  -4 -13  -5 16837.3 3050.48   4
  -4  13  -5 17121.9 2693.72   4
   4 -13   5 15043.9 2013.83   3
   4  13   5 10576.3 2436.74   2
  -4 -13  -6 19338.3 3340.85   4
  -4  13  -6 19015.3 2658.37   4
   4 -13   6 19625.3 2394.35   3
   4  13   6 14653.0 2938.26   2
  -4 -13  -7-926.740 896.756   4
   4  13   7-1350.75 1488.94   2
   4 -13   7-385.384 435.873   3
  -4 -13  -8 25059.9 3887.00   4
   4 -13   8 21602.5 2714.65   3
   4  13   8 19706.7 3403.66   2
  -4 -13  -9 3847.22 1554.03   4
   4  13   9 4860.91 1669.99   2
   4 -13   9 3837.07 1272.66   3
  -4 -13 -10 3464.39 1472.16   4
   4  13  10 2608.70 1267.40   2
   4 -13  10 2177.10 1028.18   3
   4  13  11 8221.26 2326.25   2
   4 -13  11 5528.71 1532.09   3
  -4 -13 -11 4096.82 1648.58   4
  -4 -13 -12 352.605 523.220   4
   4  13  12-49.5910 491.523   2
  -4 -13 -13 6961.43 2132.02   4
   4  13  13 4862.95 1898.63   2
   4 -13  13 6771.59 1835.23   3
  -4 -13 -14 8671.28 2356.00   4
   4  13  14 11766.0 2797.46   2
   4 -13  14 8899.15 2198.31   3
  -4  14  15 7073.14 2120.75   2
  -4 -14  15 7884.13 2154.57   3
  -4  14  14 2443.18 1291.30   2
  -4  14  14 4974.20 1645.78   1
  -4 -14  14 5364.09 1752.90   3
  -4  14  13 13638.3 2999.34   1
  -4 -14  13 15270.4 3123.95   3
  -4  14  12 18581.4 3573.21   1
  -4 -14  12 17750.6 3322.19   3
  -4 -14  11 7251.10 1540.39   4
  -4  14  11 6399.39 2206.89   1
  -4 -14  11 5343.85 1736.37   3
  -4 -14  10 13665.8 2204.24   4
  -4 -14  10 15156.6 3110.92   3
  -4  14  10 12785.8 2946.71   1
  -4 -14   9 33789.9 4510.00   3
  -4  14   9 29890.7 4404.47   1
  -4 -14   9 30415.6 3331.13   4
  -4 -14   8 3772.52 1068.33   4
  -4 -14   8 3197.04 1544.28   3
  -4  14   8 790.036 869.938   1
  -4 -14   7 82626.0 7045.53   3
  -4  14   7 65354.1 6540.18   1
  -4 -14   7 72876.2 5549.44   4
   4  14  -7 63073.9 3473.24   2
   4  14  -6 3340.08 827.331   2
  -4  14   6 2770.09 947.535   3
  -4 -14   6 2502.64 1226.73   3
  -4  14   6 1269.53 822.263   1
   4  14  -5 4997.64 1033.32   2
  -4 -14   5 10178.9 2404.46   3
  -4  14   5 5078.75 1079.93   3
  -4  14   5 5929.25 1981.94   1
  -4 -14   5 4800.59 1405.12   4
  -4  14   4 30542.8 2846.86   3
  -4  14   4 27831.4 4029.18   1
  -4 -14   4 31458.4 3736.72   4
   4  14  -4 27229.2 2669.03   2
  -4 -14   3 1607.27 931.200   4
   4  14  -3 1081.68 727.877   2
  -4  14   3 1990.32 1201.89   1
  -4  14   3 900.088 552.889   3
   4  14  -2 22660.3 2801.40   2
  -4  14   2 26702.6 3835.74   1
  -4  14   2 28920.3 2557.01   3
  -4 -14   2 22196.1 3259.72   4
   4  14  -1 48791.6 4353.79   2
  -4  14   1 44691.4 5012.43   1
  -4  14   1 47006.2 3327.22   3
  -4 -14   1 44422.5 4657.12   4
  -4 -14   0 2185.12 1152.58   4
  -4  14   0 2436.81 1225.22   1
   4  14   0 388.932 394.257   2
  -4  14   0 1002.90 457.542   3
   4  14   1 78582.4 6104.32   2
  -4  14  -1 74424.0 4362.36   3
  -4 -14  -1 82815.5 6632.29   4
  -4 -14  -2 2763.66 1367.08   4
   4  14   2 2339.68 1138.69   2
  -4 -14  -2 2728.83 712.197   1
  -4  14  -2 2771.97 789.619   3
  -4 -14  -3 478.968 1058.88   4
  -4 -14  -3 788.649 288.364   1
  -4  14  -3 1161.73 570.246   3
   4  14   3 2010.48 1035.80   2
   4  14   4 38858.6 4626.01   2
   4 -14   4 40904.2 3412.68   3
  -4 -14  -4 41471.0 4876.09   4
   4 -14   5 20800.1 2474.89   3
  -4 -14  -5 16721.4 3248.17   4
   4  14   5 22154.5 3483.15   2
  -4 -14  -6 19349.9 3412.91   4
   4 -14   6 15050.7 2149.69   3
   4  14   6 13352.3 2780.01   2
  -4 -14  -7 18109.9 3285.31   4
   4  14   7 15070.4 2989.25   2
   4 -14   7 14528.1 2172.74   3
  -4 -14  -8-25.5675 776.132   4
   4  14   8-415.859 1176.99   2
   4 -14   8-173.219 605.288   3
  -4 -14  -9 24693.8 3866.43   4
   4 -14   9 28884.1 3264.12   3
   4  14   9 27197.4 4139.85   2
   4 -14  10 3549.63 1155.80   3
  -4 -14 -10 2434.07 1379.34   4
  -4 -14 -11 4784.59 1792.14   4
   4  14  11 4898.36 1689.59   2
   4 -14  11 4510.07 1298.37   3
  -4 -14 -12 7110.99 2103.87   4
   4  14  12 7405.61 2302.82   2
   4 -14  12 8116.84 1892.24   3
  -4 -14 -13 15651.7 3133.25   4
   4  14  13 14597.0 3103.24   2
   4 -14  13 14500.0 2631.24   3
  -4  15  14 5636.11 2081.40   1
  -4  15  14 2959.44 1278.29   2
  -4 -15  14 1764.28 1055.92   3
  -4 -15  13 9084.71 2241.90   3
  -4  15  13 12852.8 3030.28   2
  -4  15  13 13499.4 3091.62   1
  -4 -15  12 621.193 691.709   3
  -4  15  12 70.3307 1123.59   1
  -4  15  11 45296.5 5680.36   1
  -4 -15  11 43979.6 5387.49   3
  -4 -15  10-42.3221 928.292   3
  -4 -15  10 1280.15 841.923   4
  -4  15  10 281.209 806.680   1
  -4 -15   9 16736.8 2573.78   4
  -4 -15   9 15569.2 3208.82   3
  -4  15   9 12176.9 2851.93   1
  -4 -15   8 7440.22 1819.74   4
  -4 -15   8 7313.70 2196.63   3
  -4  15   8 4055.74 1665.07   1
  -4 -15   7 1252.84 793.565   4
  -4 -15   7 619.068 784.068   3
  -4  15   7 2020.87 1148.63   1
   4  15  -7 1639.27 555.438   2
  -4 -15   6 6808.63 1709.38   4
   4  15  -6 6758.72 1112.27   2
  -4 -15   6 8849.16 2304.95   3
  -4  15   6 8964.63 2442.43   1
  -4 -15   5 25453.0 3888.84   3
  -4  15   5 20315.2 3557.30   1
   4  15  -5 23025.0 2328.02   2
  -4 -15   5 28391.5 3574.21   4
  -4 -15   4 4547.92 1390.70   4
   4  15  -4 8132.19 1490.73   2
  -4  15   4 4596.98 1829.17   1
   4  15  -3 46200.4 3922.64   2
  -4 -15   3 54389.1 5158.62   4
  -4  15   3 40952.2 4937.36   1
  -4 -15   2-151.100 559.334   4
  -4  15   2 629.028 665.905   1
   4  15  -2-443.465 625.701   2
  -4  15   2 472.568 541.105   3
  -4 -15   1 8953.76 1998.10   4
  -4  15   1 8411.29 2224.84   1
   4  15  -1 7997.56 1795.67   2
  -4  15   1 5789.03 1105.80   3
  -4 -15   0 21309.1 3371.84   4
   4  15   0 23778.2 3106.11   2
  -4  15   0 27015.6 3778.23   1
  -4  15   0 24427.8 2372.21   3
  -4 -15  -1 13723.0 2806.58   4
   4  15   1 12866.0 2519.15   2
  -4 -15  -2 20040.0 3483.14   4
   4  15   2 23815.9 3403.03   2
   4  15   3 40998.4 4695.79   2
  -4 -15  -3 45299.9 5154.93   4
   4  15   4 1557.68 922.240   2
  -4 -15  -4 307.075 612.173   4
   4  15   5 56747.2 5890.91   2
   4 -15   5 55841.9 4287.26   3
  -4 -15  -5 48611.5 5698.87   4
   4  15   6 2187.18 1067.95   2
  -4 -15  -6 4353.54 1730.00   4
   4 -15   6 4624.72 1194.50   3
  -4 -15  -7 2019.48 1143.33   4
   4 -15   7 1058.44 338.667   3
   4  15   7 1072.78 658.310   2
  -4 -15  -8 8864.30 2342.73   4
   4  15   8 11919.3 2701.68   2
   4 -15   8 6785.72 1583.70   3
  -4 -15  -9 19986.3 3681.50   4
   4  15   9 23058.6 3873.85   2
   4 -15   9 20600.7 2767.49   3
   4  15  10 514.448 711.640   2
   4 -15  10 215.623 414.999   3
  -4 -15 -11 18599.7 3492.69   4
   4 -15  11 25357.5 3273.00   3
   4  15  11 19008.2 3659.15   2
  -4 -15 -12 4681.18 1918.02   4
   4  15  12 5231.48 1943.62   2
   4 -15  12 4546.97 1282.77   3
  -4 -16  13 19896.1 3568.44   3
  -4  16  13 15007.4 3182.42   1
  -4  16  13 13011.5 3187.86   2
  -4 -16  12 1411.47 1361.64   3
  -4  16  12-1464.55 1144.14   1
  -4 -16  11 2730.35 1511.11   3
  -4  16  11 1846.25 1197.07   1
  -4 -16  10-671.676 680.683   4
  -4 -16  10 702.583 966.486   3
  -4  16  10 1469.91 779.827   1
  -4 -16   9 16536.3 2636.20   4
  -4 -16   9 14523.5 3064.71   3
  -4  16   9 11833.5 2901.69   1
  -4 -16   8 534.276 741.521   3
  -4  16   8-73.2265 582.029   1
  -4 -16   8-543.391 445.951   4
  -4  16   7 37154.5 5028.05   1
  -4 -16   7 43056.4 5259.39   3
  -4 -16   7 38420.7 4238.92   4
  -4 -16   6 3652.41 1260.09   4
   4  16  -6 1073.57 337.913   2
  -4 -16   6 1940.27 1304.97   3
  -4  16   6 2069.29 816.327   1
   4  16  -5 12702.7 1748.58   2
  -4 -16   5 11790.2 2374.28   4
  -4  16   5 10535.7 2495.16   1
  -4 -16   4 5574.26 1775.86   4
   4  16  -4 6299.47 1288.63   2
  -4  16   4 6097.59 2094.51   1
  -4 -16   3 1442.65 813.868   4
  -4  16   3 65.7559 1142.57   1
   4  16  -3 2214.76 864.368   2
  -4  16   2 3151.67 1555.92   1
   4  16  -2 2910.76 971.743   2
  -4 -16   2 5062.39 1644.90   4
   4  16  -1 37306.7 3915.68   2
  -4 -16   1 27581.7 3915.92   4
  -4  16   1 28645.8 4077.45   1
  -4 -16   0 2387.45 1218.04   4
   4  16   0 518.801 438.835   2
   4  16   1 59063.7 5521.24   2
  -4 -16  -1 69617.7 6521.14   4
   4  16   2-316.501 989.705   2
  -4 -16  -2-1312.32 1041.99   4
   4  16   3 3516.99 1259.20   2
  -4 -16  -3 6934.98 2058.83   4
   4  16   4-874.717 1099.74   2
  -4 -16  -4 17.0886 671.690   4
  -4 -16  -5 18038.4 3519.52   4
   4 -16   5 22223.7 2635.18   3
   4  16   5 20377.0 3565.48   2
  -4 -16  -6 93.8028 690.875   4
   4 -16   6-82.2261 394.655   3
   4  16   7 44374.4 5395.29   2
   4 -16   7 46773.7 4140.90   3
  -4 -16  -7 45475.7 5583.49   4
   4 -16   8 170.179 644.243   3
   4  16   8-1040.32 778.326   2
   4  16   9 51191.9 5946.45   2
   4 -16   9 50629.3 4513.63   3
  -4 -16  -9 46053.3 5658.48   4
  -4 -16 -10 1400.26 966.719   4
   4  16  10-1062.27 1130.54   2
   4 -16  10-164.102 430.884   3
  -4 -16 -11-283.139 1112.53   4
   4  16  11-536.627 831.526   2
  -4 -17  12 236.448 639.386   3
  -4  17  12-377.342 737.960   2
  -4 -17  11 20896.2 3717.10   3
  -4  17  11 26932.0 4289.77   1
  -4 -17  10 1391.25 1146.17   3
  -4  17  10 361.655 762.424   1
  -4 -17   9 4529.21 1273.02   4
  -4 -17   9 3223.87 1275.62   3
  -4  17   9 1837.85 1419.68   1
  -4 -17   8 917.723 605.006   4
  -4 -17   8 1867.70 1186.10   3
  -4  17   8-303.641 1006.16   1
  -4 -17   7-365.737 693.487   4
  -4 -17   7 1138.16 920.358   3
  -4  17   7-589.116 1152.06   1
  -4 -17   6-638.247 640.984   4
  -4  17   6-1083.46 1112.44   1
  -4 -17   5 15575.2 2729.09   4
  -4  17   5 11925.9 2539.52   1
   4  17  -5 15446.6 1953.52   2
  -4 -17   4 1074.02 782.672   4
  -4  17   4-941.856 889.045   1
   4  17  -4-734.316 495.975   2
   4  17  -3 39534.8 3720.88   2
  -4 -17   3 40067.3 4728.44   4
  -4  17   3 37947.3 5007.89   1
  -4 -17   2 1337.71 960.828   4
   4  17  -2 2036.29 891.903   2
  -4  17   2 329.183 866.509   1
  -4 -17   1 9129.88 2278.27   4
   4  17  -1 11823.7 2169.04   2
  -4 -17   0 2497.77 1234.97   4
   4  17   0 2598.15 1057.71   2
  -4 -17  -1 1715.89 804.714   4
   4  17   1 3643.55 1486.42   2
  -4 -17  -2 1532.90 900.509   4
   4  17   2-603.933 724.984   2
   4  17   3 53691.1 5612.71   2
  -4 -17  -3 54425.1 5967.07   4
  -4 -17  -4-1356.06 1040.16   4
   4  17   4 645.812 485.898   2
   4  17   5 65000.6 6519.15   2
  -4 -17  -5 64789.4 6633.27   4
  -4 -17  -6 4727.66 1869.14   4
   4 -17   6 3692.96 1164.09   3
   4  17   6 3812.07 1569.44   2
  -4 -17  -7 47.1347 547.864   4
   4 -17   7 1307.45 499.631   3
   4  17   7 347.858 973.971   2
  -4 -17  -8 3066.95 1448.52   4
   4  17   8 5018.79 1850.24   2
  -4 -17  -9 22833.0 4008.71   4
   4  17   9 25884.2 4241.79   2
  -4 -17 -10 388.769 698.415   4
   4  17  10-2290.84 1350.10   2
  -4 -18  11 3458.83 1416.19   3
  -4 -18  10 1963.82 872.443   3
  -4  18  10 1138.30 788.232   1
  -4 -18   9 10566.8 2601.61   3
  -4  18   9 8836.72 2397.58   1
  -4 -18   8 751.518 456.463   4
  -4 -18   8 1236.00 1064.19   3
  -4  18   8 415.478 726.091   1
  -4 -18   7 37681.9 5067.59   3
  -4 -18   7 32120.3 4057.23   4
  -4  18   7 29119.9 4500.02   1
  -4 -18   6 1842.09 655.708   4
  -4  18   6 2264.82 1529.30   1
  -4  18   5 1706.81 1268.42   1
  -4 -18   5 2552.72 1091.26   4
  -4 -18   4 408.050 626.795   4
  -4  18   4 3162.62 1525.98   1
   4  18  -4 2713.11 849.372   2
  -4 -18   3-767.460 1008.08   4
   4  18  -3 509.883 539.411   2
  -4  18   3 423.762 920.044   1
  -4 -18   2 6959.60 2084.83   4
   4  18  -2 6714.69 1572.23   2
  -4 -18   1 27418.3 3979.83   4
   4  18  -1 21548.5 3092.22   2
  -4 -18   0 4989.31 1727.93   4
   4  18   0 4360.98 1234.36   2
   4  18   1 29257.6 3905.99   2
  -4 -18  -1 31903.2 4502.30   4
  -4 -18  -2 4.40424 526.254   4
   4  18   2 178.411 447.621   2
  -4 -18  -3 752.608 876.022   4
   4  18   3 687.658 529.346   2
  -4 -18  -4 14050.9 3208.82   4
   4  18   4 12377.4 2820.13   2
  -4 -18  -5 11184.7 2746.32   4
   4  18   5 12627.0 2842.08   2
  -4 -18  -6 4795.28 1933.93   4
   4  18   6 1936.72 1179.80   2
  -4 -18  -7 27086.3 4399.71   4
   4  18   7 31910.5 4546.52   2
  -4 -18  -8-236.443 633.421   4
   4  18   8-3254.10 1551.41   2
  -4 -18  -9 26993.1 4405.19   4
   4  18   9 22766.3 3987.69   2
  -4  19   9 6059.70 2020.03   1
  -4 -19   9 10009.2 2623.83   3
  -4 -19   8 12841.5 2414.07   4
  -4 -19   8 13203.2 3019.72   3
  -4  19   8 12479.9 3066.75   1
  -4 -19   7 1276.05 519.138   4
  -4  19   7 1292.89 788.776   1
  -4 -19   6 24000.7 3559.39   4
  -4  19   6 20980.3 3914.45   1
  -4 -19   5 5098.37 1549.52   4
  -4  19   5 6029.78 2219.23   1
  -4 -19   4 1002.73 660.548   4
   4  19  -3 22982.4 2834.12   2
  -4 -19   3 20292.7 3468.01   4
  -4 -19   2 7189.88 2053.77   4
   4  19  -2 8007.13 1789.46   2
  -4 -19   1 512.932 628.297   4
   4  19  -1 349.877 581.433   2
  -4 -19   0 16192.8 3166.60   4
   4  19   0 13492.3 2506.13   2
  -4 -19  -1 3701.64 1614.34   4
   4  19   1 3474.09 1350.68   2
  -4 -19  -2 9766.05 2584.13   4
   4  19   2 8958.06 2227.53   2
  -4 -19  -3 13317.9 2966.28   4
   4  19   3 10583.4 2405.06   2
  -4 -19  -4 967.304 1393.71   4
   4  19   4-735.362 1245.94   2
  -4 -19  -5 20777.9 3677.49   4
   4  19   5 17465.5 3302.16   2
  -4 -19  -6 6006.02 2002.09   4
   4  19   6 4223.46 1386.89   2
  -4 -19  -7 1988.30 1250.77   4
   4  19   7-2558.43 1402.81   2
  -4 -20   7 6187.05 1734.07   4
  -4  20   7 7363.17 2452.58   1
  -4  20   6 13004.5 2990.54   1
  -4 -20   6 12587.5 2638.42   4
  -4 -20   5 820.031 1023.54   4
  -4 -20   4 34780.8 4480.31   4
  -4 -20   3 886.322 934.463   4
  -4 -20   2 22233.3 3758.53   4
   4  20  -2 22797.1 3150.00   2
  -4 -20   1 5119.58 1761.65   4
   4  20  -1 6417.42 1739.78   2
  -4 -20   0 908.560 644.287   4
   4  20   0 1008.13 816.671   2
  -4 -20  -1 8839.94 2507.20   4
   4  20   1 8365.40 2147.01   2
  -4 -20  -2 14254.7 3149.09   4
   4  20   2 14186.5 2759.63   2
  -4 -20  -3-643.927 523.889   4
   4  20   3-1040.63 932.872   2
  -4 -20  -4 16748.3 3511.76   4
   4  20   4 15204.4 3019.57   2
  -4 -20  -5 3790.64 1411.13   4
   4  20   5 2406.45 1048.39   2
  -4 -21   4 2363.50 1184.43   4
  -4 -21   3 896.307 712.024   4
  -4 -21   2 23452.2 3914.24   4
  -4 -21   1 1513.11 1194.87   4
   4  21  -1 4352.53 1492.98   2
   4  21   0 31842.0 4097.97   2
  -4 -21   0 37980.7 5080.84   4
  -4 -21  -1 926.863 1323.31   4
   4  21   1-811.898 994.122   2
  -4 -21  -2 27341.1 4351.11   4
   4  21   2 9990.88 2315.59   2
  -5   0  19 2848.10 1906.06   3
  -5   0  18-760.053 877.014   3
  -5   0  17 37150.6 4799.08   3
  -5   0  16 1010.00 1049.57   3
  -5   0  16 240.938 337.903   2
  -5   0  15 76982.4 6598.92   3
  -5   0  14-154.163 440.489   3
  -5   0  13 11576.3 2267.78   3
  -5   0  12 328.496 504.743   3
  -5   0  11 9166.86 1859.07   3
  -5   0  10-710.963 651.846   3
  -5   0   9 76418.6 5317.66   3
  -5   0   8-103.095 483.521   3
  -5   0   7 26967.0 2816.43   3
  -5   0   6-184.465 483.315   3
   5   0  -6 851.655 594.110   3
  -5   0   5 67683.4 4183.66   3
   5   0  -5 64251.1 4042.03   3
  -5   0   4 438.926 351.631   3
  -5   0   4-659.178 839.034   1
   5   0  -4 296.424 376.841   3
  -5   0   3 1227.45 550.596   3
   5   0  -3 1344.64 538.860   3
   5   0  -2-282.703 306.371   3
  -5   0   2 675.580 1002.89   1
  -5   0   2 785.413 459.152   2
  -5   0   1 79630.5 5670.05   1
   5   0  -1 83199.4 4323.74   3
  -5   0   1 90348.3 5571.30   2
   5   0   0-36.7964 273.962   3
  -5   0   0-389.274 703.204   1
   5   0   1 50249.4 3170.84   3
  -5   0  -1 50087.3 4233.42   1
   5   0   1 44881.2 3823.04   1
  -5   0  -2 381.439 446.757   1
   5   0   2 301.208 387.395   1
  -5   0  -3 901.146 623.725   1
   5   0   3 1755.05 783.500   1
   5   0   4 595.872 695.355   1
  -5   0  -4 1005.58 713.650   1
  -5   0  -5 62590.1 4762.01   2
   5   0   5 52101.3 4555.21   1
   5   0   5 59341.5 4761.88   2
  -5   0  -5 46078.3 4095.58   1
   5   0   6 213.527 593.260   1
   5   0   6-251.303 574.328   2
   5   0   7 197245. 10006.0   1
   5   0   7 170169. 9303.73   2
   5   0   8-305.789 709.627   1
   5   0   8-265.330 772.632   2
   5   0   9 51640.8 4965.20   1
   5   0   9 67381.7 5336.25   2
   5   0  10 1049.75 939.275   1
   5   0  10 107.009 580.194   2
   5   0  11 6276.26 1739.65   2
   5   0  11 4505.11 1695.93   1
   5   0  12 362.230 761.259   2
   5   0  13 35876.2 4132.38   2
   5   0  14 56.6392 639.449   2
   5   0  15 39118.0 4356.71   2
   5   0  16-881.933 738.040   2
   5   0  17 4560.12 1551.91   2
  -5  -1  19 62492.7 6875.87   3
  -5   1  19 57739.1 6767.87   3
  -5  -1  18-1143.74 1151.56   3
  -5   1  18-361.294 468.220   3
  -5  -1  17 31713.4 4425.68   3
  -5   1  17 27929.1 4277.82   3
[truncated: 242,253 more chars]
