# Supplementary material for: A monoclinic polymorph of [(Z)-N-(3-chloro­phen­yl)-O-methyl­thio­carbamato-κS](tri­phenyl­phosphane-κP)gold(I): crystal structure and Hirshfeld surface analysis
Source: Acta Crystallogr E Crystallogr Commun. 2016 Jul 7;72(Pt 8):1068–73. doi: 10.1107/S2056989016010781 (PMC4971843; doi:10.1107/S2056989016010781)
Supplement: Supplementary file 2 [file e-72-01068-Isup2.hkl]

data_I                                                                          
_shelx_title ' au'                                                              
_shelx_refln_list_code          4                                               
_shelx_F_calc_maximum      453.47                                               
_exptl_crystal_F_000      1280.00                                               
_reflns_d_resolution_high  0.7681                                               
                                                                                
loop_                                                                           
 _space_group_symop_operation_xyz                                               
 'x, y, z'                                                                      
 '-x+1/2, y+1/2, -z+1/2'                                                        
 '-x, -y, -z'                                                                   
 'x-1/2, -y-1/2, z-1/2'                                                         
                                                                                
_cell_length_a     9.0078                                                       
_cell_length_b    17.4732                                                       
_cell_length_c    15.5641                                                       
_cell_angle_alpha  90.000                                                       
_cell_angle_beta   97.595                                                       
_cell_angle_gamma  90.000                                                       
                                                                                
_shelx_F_squared_multiplier     1.000                                           
                                                                                
loop_                                                                           
 _refln_index_h                                                                 
 _refln_index_k                                                                 
 _refln_index_l                                                                 
 _refln_F_squared_calc                                                          
 _refln_F_squared_meas                                                          
 _refln_F_squared_sigma                                                         
 _refln_observed_status                                                         
   2   0   0     205630.97     229474.52      5249.49 o                         
   4   0   0         64.58        163.03        76.23 o                         
   6   0   0       8712.05       9138.81       470.90 o                         
   8   0   0       8270.96       8190.15       570.27 o                         
  10   0   0       5521.75       6067.04       991.45 o                         
   1   1   0        404.78        493.84        80.46 o                         
   2   1   0      79379.96      85705.59      2625.72 o                         
   3   1   0       1109.16       1129.08        84.60 o                         
   4   1   0      58429.85      59784.48      1064.47 o                         
   5   1   0       3376.94       3545.34       191.78 o                         
   6   1   0       8892.65       8336.46       315.66 o                         
   7   1   0        375.91        118.19       100.79 o                         
   8   1   0         63.34        -66.85        66.85 o                         
   9   1   0        151.91        107.12       172.30 o                         
  10   1   0        894.38        658.10       207.07 o                         
  11   1   0        348.21        -87.45       369.41 o                         
   0   2   0      55806.84      31638.95     16878.89 o                         
   1   2   0       8307.91       8757.54       865.53 o                         
   2   2   0      11417.45      11614.28       849.16 o                         
   3   2   0       2110.76       2119.52       106.23 o                         
   4   2   0       4847.45       5191.46       189.41 o                         
   5   2   0       4916.99       5257.75       221.32 o                         
   6   2   0       9601.02       8587.72       375.87 o                         
   7   2   0       4159.77       3724.20       273.38 o                         
   8   2   0       8022.39       7222.36       416.06 o                         
   9   2   0       1905.93       1732.83       540.34 o                         
  10   2   0       4730.72       5028.85       662.13 o                         
  11   2   0         26.10       -167.05       172.20 o                         
   1   3   0       1021.28       1057.15        71.20 o                         
   2   3   0      29315.71      29101.88      1230.56 o                         
   3   3   0      13347.76      13262.65       434.17 o                         
   4   3   0      23180.58      23321.55       541.83 o                         
   5   3   0      26188.19      24680.17       871.64 o                         
   6   3   0       2189.56       1952.44       141.42 o                         
   7   3   0       4449.26       3708.55       473.33 o                         
   8   3   0         16.90          5.52        26.97 o                         
   9   3   0         84.62         95.33       125.41 o                         
  10   3   0        435.82         33.07       125.99 o                         
  11   3   0       1600.47       2339.57       463.96 o                         
   0   4   0       1069.70       1057.31       110.27 o                         
   1   4   0      18362.95      19386.40       569.10 o                         
   2   4   0      13714.42      14683.88       464.86 o                         
   3   4   0      10047.96      10732.16       397.00 o                         
   4   4   0        753.70        744.37       104.96 o                         
   5   4   0       1462.43       1055.42       170.60 o                         
   6   4   0       3394.56       3421.06       316.61 o                         
   7   4   0      25836.48      23848.11      1229.91 o                         
   8   4   0       2003.90       2067.36       633.15 o                         
   9   4   0      13724.62      14120.05      1027.18 o                         
  10   4   0        201.53        242.22       253.29 o                         
  11   4   0       1690.83       1054.96       264.85 o                         
   1   5   0      26418.99      28161.22       576.98 o                         
   2   5   0       1092.53       1093.00        87.82 o                         
   3   5   0      76749.04      80156.61      2066.31 o                         
   4   5   0        576.63        479.44        87.37 o                         
   5   5   0      47808.75      45300.69      1514.55 o                         
   6   5   0         81.76        210.85       151.36 o                         
   7   5   0       3414.88       3163.73       322.77 o                         
   8   5   0        324.27        406.84       165.73 o                         
   9   5   0       1544.48        979.99       248.40 o                         
  10   5   0        283.69        106.92       184.26 o                         
  11   5   0       1966.03       2191.41       322.54 o                         
   0   6   0        722.01        830.12       103.04 o                         
   1   6   0      70105.66      73748.48      1263.22 o                         
   2   6   0        869.19       1033.59        89.04 o                         
   3   6   0       5313.97       5036.24       271.96 o                         
   4   6   0       1444.18       1657.48       200.13 o                         
   5   6   0       9890.69      10797.41       588.90 o                         
   6   6   0         14.81         19.37        54.00 o                         
   7   6   0      29514.73      30740.95      1081.49 o                         
   8   6   0         32.81        -55.70       147.04 o                         
   9   6   0      10243.38      10265.91       698.47 o                         
  10   6   0       1295.40       1262.63       227.60 o                         
  11   6   0       1884.91       2060.76       433.26 o                         
   1   7   0       9917.49      10301.40       287.90 o                         
   2   7   0       4901.83       5009.65       188.20 o                         
   3   7   0      43050.40      43727.82       920.77 o                         
   4   7   0       4646.07       4855.86       352.07 o                         
   5   7   0      23657.25      22105.15       656.30 o                         
   6   7   0         78.88        -28.93        81.91 o                         
   7   7   0       6075.05       5422.50       542.95 o                         
   8   7   0         44.28        -97.12        97.12 o                         
   9   7   0        348.66        477.51       164.39 o                         
  10   7   0        725.95        470.82       181.69 o                         
  11   7   0       1852.85       1860.11       409.00 o                         
   0   8   0      41421.47      44232.21      1587.85 o                         
   1   8   0      62495.38      66813.80      1197.39 o                         
   2   8   0      22541.12      23289.18       543.46 o                         
   3   8   0      13402.52      14176.95       389.83 o                         
   4   8   0        882.38        953.86       121.00 o                         
   5   8   0       4490.65       4269.92       305.81 o                         
   6   8   0        260.15        240.93        92.58 o                         
   7   8   0       4587.13       4180.40       332.22 o                         
   8   8   0       2023.96       1801.64       267.98 o                         
   9   8   0       1966.98       2484.40       433.23 o                         
  10   8   0       2273.53       1890.36       650.02 o                         
   1   9   0       5212.50       5358.53       207.17 o                         
   2   9   0       3461.94       3288.71       190.60 o                         
   3   9   0      18436.52      18661.19       481.45 o                         
   4   9   0      17040.14      16242.61       485.67 o                         
   5   9   0       1105.02       1267.31       178.14 o                         
   6   9   0      11181.77      10552.79       825.80 o                         
   7   9   0         77.59         43.06        72.53 o                         
   8   9   0       1333.61       1238.25       177.37 o                         
   9   9   0         15.95         22.33        87.99 o                         
  10   9   0        858.25        883.28       518.35 o                         
   0  10   0      53732.74      56023.97      1532.66 o                         
   1  10   0       5348.63       5601.56       231.42 o                         
   2  10   0      27064.54      28458.88       665.31 o                         
   3  10   0        742.69        701.85        76.44 o                         
   4  10   0       1376.72       1294.83       117.75 o                         
   5  10   0       3986.00       4292.54       366.95 o                         
   6  10   0       4951.77       5232.01       435.70 o                         
   7  10   0        614.60        721.66       144.27 o                         
   8  10   0      12225.41      11770.22       791.58 o                         
   9  10   0        371.62        636.40       242.70 o                         
  10  10   0       2423.54       2637.08       921.21 o                         
   1  11   0       2123.91       2038.41       146.77 o                         
   2  11   0      16473.81      16754.67       433.45 o                         
   3  11   0        478.79        317.32        72.83 o                         
   4  11   0      30336.97      30673.81       747.96 o                         
   5  11   0        818.41        749.04       168.06 o                         
   6  11   0      18564.92      18532.40      1332.98 o                         
   7  11   0        956.63        956.72       164.56 o                         
   8  11   0        105.96        141.27       113.36 o                         
   9  11   0        249.50        214.56       129.48 o                         
  10  11   0       2091.37       1912.14       377.14 o                         
   0  12   0      18196.93      19198.91      1251.47 o                         
   1  12   0        136.86        138.18        48.20 o                         
   2  12   0      14403.74      15816.34       496.36 o                         
   3  12   0       1133.11       1049.49       137.59 o                         
   4  12   0       1245.10       1165.21       143.42 o                         
   5  12   0        873.93        963.32       234.52 o                         
   6  12   0       8540.41       8835.00       804.88 o                         
   7  12   0       3057.80       3160.82       294.16 o                         
   8  12   0      11302.38      11003.39       704.85 o                         
   9  12   0        975.83       1106.10       251.18 o                         
   1  13   0         37.51        -18.25        46.74 o                         
   2  13   0       5057.16       5021.90       381.15 o                         
   3  13   0       4497.92       5073.22       287.81 o                         
   4  13   0      16277.65      17040.12       620.79 o                         
   5  13   0       4916.00       4936.28       436.61 o                         
   6  13   0       9130.72       8501.79       577.12 o                         
   7  13   0       1720.79       1601.72       208.70 o                         
   8  13   0         39.40        159.57       186.63 o                         
   9  13   0        212.79        294.03       125.81 o                         
   0  14   0       5599.77       6038.64       575.46 o                         
   1  14   0       2430.16       2617.76       258.59 o                         
   2  14   0       5119.23       5421.57       409.79 o                         
   3  14   0       1360.64       1201.85       189.75 o                         
   4  14   0        291.08        258.86       109.46 o                         
   5  14   0        202.41        232.67       103.30 o                         
   6  14   0       3354.73       3531.08       377.97 o                         
   7  14   0       4829.88       4856.74       452.63 o                         
   8  14   0       3242.84       3482.04       494.30 o                         
   9  14   0       5448.03       5711.28       618.72 o                         
   1  15   0       4600.89       4054.66       387.04 o                         
   2  15   0       1178.74        871.77       180.38 o                         
   3  15   0      11701.65      12255.67       533.36 o                         
   4  15   0       5219.83       5678.35       354.19 o                         
   5  15   0       9847.50       9777.38       892.75 o                         
   6  15   0       1333.22        963.57       207.48 o                         
   7  15   0       3699.85       3590.37       399.19 o                         
   8  15   0         45.75        -29.10        94.83 o                         
   0  16   0       4939.49       5303.45       558.01 o                         
   1  16   0      22836.32      24950.53       973.38 o                         
   2  16   0       2268.47       1834.47       323.69 o                         
   3  16   0       5855.77       5987.21       446.95 o                         
   4  16   0        170.11        237.99       219.35 o                         
   5  16   0        112.88        -41.86       104.29 o                         
   6  16   0        254.15        232.04       158.83 o                         
   7  16   0       3993.99       4382.93       462.40 o                         
   8  16   0        492.78        426.83       143.58 o                         
   1  17   0       4406.42       4894.54       440.24 o                         
   2  17   0        295.37         95.96        90.98 o                         
   3  17   0       8379.62       8631.49       731.22 o                         
   4  17   0        610.51        599.10       188.60 o                         
   5  17   0       6725.86       6982.01       653.46 o                         
   6  17   0         25.83         56.45        76.30 o                         
   7  17   0       2389.79       2560.35       338.83 o                         
   0  18   0       5452.45       6019.02       670.57 o                         
   1  18   0       7498.56       8297.54       725.58 o                         
   2  18   0       4533.15       3941.64       501.40 o                         
   3  18   0        989.92       1046.49       246.77 o                         
   4  18   0       1501.48       1079.53       235.81 o                         
   5  18   0        639.37        825.29       234.52 o                         
   6  18   0         68.71        -78.28        78.28 o                         
   7  18   0       2606.03       2419.52       393.05 o                         
   1  19   0        288.71         63.50        86.46 o                         
   2  19   0        415.57        382.11       161.97 o                         
   3  19   0       3972.05       4570.17       540.01 o                         
   4  19   0       3645.73       3439.68       461.36 o                         
   5  19   0       3819.04       3983.41       513.08 o                         
   6  19   0       2807.34       3033.54       461.20 o                         
   0  20   0       5171.94       5497.58       597.65 o                         
   1  20   0       2819.18       3310.39       387.98 o                         
   2  20   0       2888.38       3573.33       477.55 o                         
   3  20   0        521.39        489.59       218.36 o                         
   4  20   0        321.39        223.61       118.75 o                         
   5  20   0          4.36       -160.79       160.79 o                         
   1  21   0          3.60       -112.93       132.71 o                         
   2  21   0       3024.80       2661.02       417.79 o                         
   3  21   0        930.59        949.92       268.39 o                         
   4  21   0       8562.58       8105.28       748.86 o                         
   0  22   0       3218.09       3232.96       469.14 o                         
   1  22   0         18.52        -87.39       108.73 o                         
   2  22   0       2095.52       1906.99       334.88 o                         
 -11   0   1       2550.20       2482.47       590.44 o                         
  -9   0   1       1165.38       1021.93       385.29 o                         
  -7   0   1      13050.49      12500.50       694.73 o                         
  -5   0   1      20840.92      19818.48       686.91 o                         
  -3   0   1       1030.18        893.51       154.69 o                         
  -1   0   1         65.62        129.69        42.90 o                         
   1   0   1      98088.72     103955.36      4841.34 o                         
   3   0   1      44051.92      48265.74      3157.21 o                         
   5   0   1      12439.20      11431.09       496.40 o                         
   7   0   1       2105.11       1899.67       507.82 o                         
   9   0   1       1482.37       1025.24       414.78 o                         
  11   0   1       5757.71       5578.36       992.10 o                         
 -11   1   1       5011.75       4358.14       625.01 o                         
 -10   1   1        542.42        252.80       148.60 o                         
  -9   1   1       8112.11       8156.94       795.05 o                         
  -8   1   1       2759.29       2727.82       302.19 o                         
  -7   1   1       4535.56       4041.38       259.27 o                         
  -6   1   1          7.13        -23.54        37.63 o                         
  -5   1   1       1884.44       1978.02       147.01 o                         
  -4   1   1       7629.13       7840.27       278.59 o                         
  -3   1   1      79829.11      86920.62      2212.62 o                         
  -2   1   1      36333.11      37840.20       567.90 o                         
  -1   1   1      64662.00      64753.61      1437.37 o                         
   1   1   1      37384.80      39117.72      1337.49 o                         
   2   1   1         47.18         65.35        27.23 o                         
   3   1   1       1702.73       1839.53       141.93 o                         
   4   1   1       2089.47       2395.42       191.75 o                         
   5   1   1       9516.75       8695.97       323.86 o                         
   6   1   1        361.42        289.46        63.94 o                         
   7   1   1       9844.83       9326.77       486.01 o                         
   8   1   1        241.07        203.06        64.12 o                         
   9   1   1       5391.01       6403.30       690.83 o                         
  10   1   1         32.13        141.19       224.16 o                         
  11   1   1       1468.71       1817.28       467.81 o                         
 -11   2   1        661.26        455.34       211.61 o                         
 -10   2   1       2409.94       2368.76       458.08 o                         
  -9   2   1       1446.02       1378.66       331.22 o                         
  -8   2   1        781.40        680.16       102.40 o                         
  -7   2   1      14670.51      13584.69       509.13 o                         
  -6   2   1      10389.18       9965.42       377.89 o                         
  -5   2   1      41215.13      39684.75       794.28 o                         
  -4   2   1       5260.72       5291.70       198.78 o                         
  -3   2   1      62838.30      66739.32      1277.38 o                         
  -2   2   1       4540.48       4710.47       223.43 o                         
  -1   2   1       3857.98       3981.55       149.38 o                         
   0   2   1        161.94        195.97        35.52 o                         
   1   2   1      37344.30      37968.84       676.50 o                         
   2   2   1       1290.21       1468.15       122.01 o                         
   3   2   1      38745.39      42121.10       896.71 o                         
   4   2   1      17942.25      17285.51       561.83 o                         
   5   2   1      10589.24       9948.86       320.11 o                         
   6   2   1       3338.28       3095.13       196.91 o                         
   7   2   1       1093.62        890.33       118.93 o                         
   8   2   1        215.55        238.81       112.73 o                         
   9   2   1        530.56        382.25       335.44 o                         
  10   2   1        961.33        976.72       272.57 o                         
  11   2   1       4064.26       4239.86       622.26 o                         
 -11   3   1       1555.16       1778.70       620.27 o                         
 -10   3   1       4246.98       4216.25       586.59 o                         
  -9   3   1       7052.81       7441.60       754.76 o                         
  -8   3   1      13066.04      12534.63      1246.59 o                         
  -7   3   1       3264.29       2376.69       181.11 o                         
  -6   3   1       3124.55       2422.44       192.59 o                         
  -5   3   1       1504.79       1200.47       136.99 o                         
  -4   3   1       9707.76       9634.99       391.93 o                         
  -3   3   1       7671.51       7878.76       286.63 o                         
  -2   3   1      30095.99      31694.00       869.32 o                         
  -1   3   1      19128.09      20021.16       356.43 o                         
   0   3   1       8392.83       8629.90       229.92 o                         
   1   3   1        317.21        382.05        49.62 o                         
   2   3   1       9136.81       9180.30       353.63 o                         
   3   3   1        771.54        645.55       103.69 o                         
   4   3   1        295.58        437.35        60.79 o                         
   5   3   1       8795.51       8648.01       321.50 o                         
   6   3   1      16131.61      14506.11       445.70 o                         
   7   3   1       8258.76       7452.24       391.89 o                         
   8   3   1       9214.67       7700.24       713.13 o                         
   9   3   1       5256.05       4772.25       596.91 o                         
  10   3   1        340.42        140.87       179.64 o                         
  11   3   1        770.23        861.17       285.76 o                         
 -11   4   1       1151.54        739.11       235.35 o                         
 -10   4   1        762.38        860.79       264.24 o                         
  -9   4   1        212.12        201.50       162.86 o                         
  -8   4   1       4423.35       4029.72       512.05 o                         
  -7   4   1       4542.68       4024.51       554.59 o                         
  -6   4   1      48473.91      48660.21      1951.83 o                         
  -5   4   1      11834.02      11867.32       479.00 o                         
  -4   4   1      42862.40      44303.50      1008.61 o                         
  -3   4   1       7196.28       7928.84       296.59 o                         
  -2   4   1        237.88        169.27        60.28 o                         
  -1   4   1      23957.35      25576.72       425.67 o                         
   0   4   1      16946.53      17782.98       356.15 o                         
   1   4   1       4082.57       4386.16       158.59 o                         
   2   4   1      68249.23      74034.95      2112.34 o                         
   3   4   1        471.78        476.89        79.18 o                         
   4   4   1      41484.56      39817.98      1449.00 o                         
   5   4   1        375.46        321.53        62.81 o                         
   6   4   1      10650.54       8913.80       556.87 o                         
   7   4   1         71.99         31.27        40.38 o                         
   8   4   1       1080.34        611.58       262.68 o                         
   9   4   1        151.67         96.53       192.91 o                         
  10   4   1       6244.92       6972.88       738.35 o                         
  11   4   1       1260.54       1180.41       318.39 o                         
 -11   5   1         51.19         47.93       193.76 o                         
 -10   5   1       9800.41      10213.54       928.97 o                         
  -9   5   1       1082.36        941.72       237.97 o                         
  -8   5   1      11708.85      11239.54       881.19 o                         
  -7   5   1       2285.88       2153.56       267.27 o                         
  -6   5   1       1281.70       1356.48       206.66 o                         
  -5   5   1        773.75        801.99       150.03 o                         
  -4   5   1      29971.13      31679.04       821.48 o                         
  -3   5   1       9608.77      10095.39       423.95 o                         
  -2   5   1      46461.90      49447.69       961.12 o                         
  -1   5   1       5799.39       6246.67       195.11 o                         
   0   5   1      18549.61      19608.10       504.08 o                         
   1   5   1       1902.98       1973.80       105.62 o                         
   2   5   1       2153.86       2125.63       114.11 o                         
   3   5   1        359.33        384.17        58.37 o                         
   4   5   1       3652.00       3860.88       243.86 o                         
   5   5   1       1517.65       1659.78       164.39 o                         
   6   5   1      21620.15      20496.94       831.72 o                         
   7   5   1        837.49        737.28       160.30 o                         
   8   5   1      21702.55      19823.89      1664.74 o                         
   9   5   1        224.89        350.80       209.32 o                         
  10   5   1       3951.28       4332.72       455.00 o                         
  11   5   1         10.56        204.40       362.03 o                         
 -11   6   1         58.72        144.20       132.87 o                         
 -10   6   1         34.01        227.13       176.96 o                         
  -9   6   1        625.80        358.31       148.42 o                         
  -8   6   1       5420.89       4726.40       559.18 o                         
  -7   6   1        133.36        159.51       107.00 o                         
  -6   6   1      44343.16      43460.91      1004.80 o                         
  -5   6   1         24.31         -1.12        68.81 o                         
  -4   6   1      35680.45      35313.36       859.25 o                         
  -3   6   1       5706.71       5262.35       202.24 o                         
  -2   6   1        377.26        364.92        46.07 o                         
  -1   6   1       5137.30       5773.98       190.88 o                         
   0   6   1      11616.27      12088.09       269.74 o                         
   1   6   1        126.03        158.19        30.81 o                         
   2   6   1      37086.83      37575.49       614.63 o                         
   3   6   1        487.21        526.36        75.62 o                         
   4   6   1      32088.97      32860.53      1240.53 o                         
   5   6   1       2469.86       2471.31       217.03 o                         
   6   6   1       8963.38       8318.21       408.16 o                         
   7   6   1       2612.08       2249.46       244.69 o                         
   8   6   1         93.86        166.83        92.54 o                         
   9   6   1         68.04         35.90       133.84 o                         
  10   6   1       3538.84       3907.60       428.61 o                         
  11   6   1        234.33        213.15       145.38 o                         
 -11   7   1       1760.44       2018.74       428.27 o                         
 -10   7   1       3735.83       4046.45       453.35 o                         
  -9   7   1       1682.47       2046.93       309.63 o                         
  -8   7   1       4562.68       5006.54       464.63 o                         
  -7   7   1         36.89         -1.56        74.11 o                         
  -6   7   1         73.61        200.69       104.52 o                         
  -5   7   1        258.29        163.58        53.54 o                         
  -4   7   1       7736.04       6827.30       358.19 o                         
  -3   7   1        265.01        150.80        43.52 o                         
  -2   7   1      60185.39      63495.16       984.02 o                         
  -1   7   1      21122.91      22213.87       418.41 o                         
   0   7   1      57826.27      62162.36      1329.24 o                         
   1   7   1       7123.98       6627.87       226.65 o                         
   2   7   1       3405.63       3396.60       159.32 o                         
   3   7   1          9.94         30.04        36.75 o                         
   4   7   1       1763.86       1867.02       218.15 o                         
   5   7   1       5166.65       5066.92       278.15 o                         
   6   7   1       5543.90       5580.75       359.92 o                         
   7   7   1       1922.87       2134.29       234.42 o                         
   8   7   1       7890.58       7954.81       526.05 o                         
   9   7   1        534.59        415.10       154.21 o                         
  10   7   1       1381.89       1298.18       321.01 o                         
 -10   8   1        116.04        -26.81       112.68 o                         
  -9   8   1        563.99        455.25       174.12 o                         
  -8   8   1        462.24        346.25       117.62 o                         
  -7   8   1       3783.55       3787.06       320.03 o                         
  -6   8   1       3029.91       3283.00       333.21 o                         
  -5   8   1       2301.82       2319.66       220.02 o                         
  -4   8   1       8624.61       8161.45       361.04 o                         
  -3   8   1      11683.67      11797.22       345.77 o                         
  -2   8   1       2764.43       2884.33       159.36 o                         
  -1   8   1        482.67        432.09        49.38 o                         
   0   8   1       8398.88       8554.08       256.59 o                         
   1   8   1      17942.61      18201.75       435.42 o                         
   2   8   1      11523.92      11088.28       305.50 o                         
   3   8   1      26826.78      28629.25       580.74 o                         
   4   8   1      13776.74      13941.10       550.13 o                         
   5   8   1       5942.47       5975.81       314.85 o                         
   6   8   1        700.55        861.87       128.21 o                         
   7   8   1         90.42        156.12        70.20 o                         
   8   8   1         49.69         -4.67        66.59 o                         
   9   8   1       1136.93       1142.12       223.70 o                         
  10   8   1       1709.86       1873.76       755.53 o                         
 -10   9   1       2469.40       2740.59       483.33 o                         
  -9   9   1       3102.22       2595.28       326.39 o                         
  -8   9   1       2533.04       2335.92       478.16 o                         
  -7   9   1       2311.90       2393.30       253.24 o                         
  -6   9   1        135.67         51.56       147.95 o                         
  -5   9   1        205.68        219.42        86.05 o                         
  -4   9   1       1010.45        811.75        77.77 o                         
  -3   9   1      17202.96      16830.40       446.63 o                         
  -2   9   1      13930.54      14528.33       400.72 o                         
  -1   9   1      54667.45      57020.86       837.31 o                         
   0   9   1       7880.75       8268.98       263.24 o                         
   1   9   1      35403.51      37960.43       625.07 o                         
   2   9   1        219.11        290.75        52.56 o                         
   3   9   1        386.46        264.77        56.11 o                         
   4   9   1       2173.06       2111.93       191.02 o                         
   5   9   1      11906.88      11814.51       639.95 o                         
   6   9   1        334.11        295.15        88.77 o                         
   7   9   1       7566.60       7110.77       579.70 o                         
   8   9   1        427.37        556.13       118.11 o                         
   9   9   1       4054.66       4205.52       573.06 o                         
  10   9   1       1168.77       1590.74       370.99 o                         
 -10  10   1         67.08        -68.27       171.48 o                         
  -9  10   1       2155.48       1803.24       288.67 o                         
  -8  10   1       2580.82       2447.35       263.22 o                         
  -7  10   1      11318.53       9828.58      1029.53 o                         
  -6  10   1       4101.21       4189.91       387.00 o                         
  -5  10   1      22026.89      23343.06       778.15 o                         
  -4  10   1       8612.99       8829.31       313.56 o                         
  -3  10   1      17288.74      18240.63       497.86 o                         
  -2  10   1       3270.72       3633.67       209.87 o                         
  -1  10   1         16.06         50.70        35.10 o                         
   0  10   1       2443.84       2528.20       158.93 o                         
   1  10   1      28418.25      29529.46       529.44 o                         
   2  10   1       2666.98       2685.51       176.48 o                         
   3  10   1      38031.95      39747.29       722.28 o                         
   4  10   1         99.14        203.03        63.05 o                         
   5  10   1      15490.98      15743.93       755.63 o                         
   6  10   1         34.11        -57.85        77.83 o                         
   7  10   1       2839.94       2592.35       253.20 o                         
   8  10   1        387.32        330.16        80.43 o                         
   9  10   1       1679.03       2307.69       319.69 o                         
  10  10   1         17.66        -77.33       165.23 o                         
 -10  11   1        131.47        -67.53       176.37 o                         
  -9  11   1      10348.29      10461.61       997.52 o                         
  -8  11   1        275.26        226.89       177.26 o                         
  -7  11   1       6753.16       6573.63       511.89 o                         
  -6  11   1        101.34         35.86        75.97 o                         
  -5  11   1       2017.46       2070.62       259.05 o                         
  -4  11   1        222.12        169.26        48.88 o                         
  -3  11   1      17845.10      17504.85       508.03 o                         
  -2  11   1          0.31         21.61        42.31 o                         
  -1  11   1      25366.25      26253.44       759.68 o                         
   0  11   1          6.51         16.92        36.04 o                         
   1  11   1      15347.75      16038.73       429.01 o                         
   2  11   1       2155.16       1966.12       138.82 o                         
   3  11   1         23.64         23.95        48.12 o                         
   4  11   1       1753.45       1679.44       153.97 o                         
   5  11   1       7626.99       7265.20       512.08 o                         
   6  11   1         63.81        104.11        48.42 o                         
   7  11   1      14672.14      14203.18       775.41 o                         
   8  11   1         21.64         85.16       146.09 o                         
   9  11   1       7269.25       7364.34       591.48 o                         
  10  11   1       1858.26       1664.49       339.12 o                         
  -9  12   1        273.34        225.26       201.75 o                         
  -8  12   1         35.04         -1.73        86.82 o                         
  -7  12   1       5819.90       6374.03       510.01 o                         
  -6  12   1        261.10        162.73       175.07 o                         
  -5  12   1      20436.62      21158.46      1205.09 o                         
  -4  12   1        258.66         90.72        49.89 o                         
  -3  12   1       6903.13       6752.58       366.73 o                         
  -2  12   1        261.32        235.68        62.52 o                         
  -1  12   1        507.17        370.91        91.60 o                         
   0  12   1        120.40         84.49        39.11 o                         
   1  12   1       8940.39       8661.72       319.05 o                         
   2  12   1        137.60        113.24        60.90 o                         
   3  12   1      18430.10      19161.00       599.13 o                         
   4  12   1       3206.55       3532.55       253.54 o                         
   5  12   1      12202.51      11959.10       676.04 o                         
   6  12   1         10.60        -65.32        65.32 o                         
   7  12   1          9.68        160.33        81.79 o                         
   8  12   1        624.57        813.93       193.00 o                         
   9  12   1       4401.55       5033.59       490.92 o                         
  -9  13   1       4581.87       4971.72       617.19 o                         
  -8  13   1       1361.71       1748.60       273.87 o                         
  -7  13   1       2472.12       2203.30       297.38 o                         
  -6  13   1        200.09        107.98        97.31 o                         
  -5  13   1        353.82        257.98        48.72 o                         
  -4  13   1         51.46        103.90       136.17 o                         
  -3  13   1       6725.25       6869.82       388.11 o                         
  -2  13   1       3973.45       4129.74       295.77 o                         
  -1  13   1      10299.52      10541.29       511.94 o                         
   0  13   1       5033.49       5451.34       276.04 o                         
   1  13   1       8062.39       8672.67       500.68 o                         
   2  13   1       1707.74       1696.15       169.90 o                         
   3  13   1        885.04        792.88       124.75 o                         
   4  13   1       2411.88       2208.07       176.75 o                         
   5  13   1       3580.07       3803.48       381.45 o                         
   6  13   1       8395.65       8296.12       584.67 o                         
   7  13   1      10721.87      10635.10       682.63 o                         
   8  13   1       4393.78       4437.02       752.50 o                         
   9  13   1       2387.97       2962.79       369.87 o                         
  -9  14   1         61.36        145.11       100.44 o                         
  -8  14   1       2435.30       2082.17       299.54 o                         
  -7  14   1       4604.17       4921.65       452.10 o                         
  -6  14   1       7717.57       7242.31       652.40 o                         
  -5  14   1       7660.88       7393.85       526.31 o                         
  -4  14   1      10688.29      10929.57       490.61 o                         
  -3  14   1       1398.79       1057.00       156.61 o                         
  -2  14   1       5995.60       6279.37       434.07 o                         
  -1  14   1       1270.37       1175.90       155.47 o                         
   0  14   1        588.06        654.38       138.39 o                         
   1  14   1       3031.17       2734.44       360.11 o                         
   2  14   1      15413.16      15683.46       624.03 o                         
   3  14   1       7567.62       7913.13       407.56 o                         
   4  14   1      17181.12      18202.54       734.67 o                         
   5  14   1      10715.26      10920.46      1063.49 o                         
   6  14   1       1304.73       1196.20       224.01 o                         
   7  14   1        611.46        705.98       165.86 o                         
   8  14   1       1695.85       1966.55       422.47 o                         
   9  14   1        223.88        343.24       165.61 o                         
  -8  15   1       1368.50        956.38       207.92 o                         
  -7  15   1        255.83        151.21        89.22 o                         
  -6  15   1         81.56        -65.41        92.76 o                         
  -5  15   1       1266.44       1144.04       244.93 o                         
  -4  15   1       1767.56       1717.50       186.75 o                         
  -3  15   1       5747.07       5573.95       470.70 o                         
  -2  15   1      14035.71      14705.01       719.02 o                         
  -1  15   1       1103.97       1264.72       177.26 o                         
   0  15   1      32006.82      34760.50      1076.63 o                         
   1  15   1        391.05        313.74       104.03 o                         
   2  15   1       5462.25       5383.33       424.65 o                         
   3  15   1        596.87        296.47       125.09 o                         
   4  15   1       3566.73       3113.56       440.13 o                         
   5  15   1        540.26        331.97       139.52 o                         
   6  15   1       9516.81       9320.78       641.09 o                         
   7  15   1        621.28        882.43       196.71 o                         
   8  15   1       7001.59       7247.70       661.27 o                         
  -8  16   1       2265.07       2229.79       322.72 o                         
  -7  16   1        213.15        241.41       155.05 o                         
  -6  16   1       6097.55       5517.94       625.46 o                         
  -5  16   1         19.92        220.11       102.18 o                         
  -4  16   1       8264.64       7480.59       716.19 o                         
  -3  16   1        535.95        389.90       129.36 o                         
  -2  16   1        973.43        897.78       258.65 o                         
  -1  16   1        348.69        318.99        90.10 o                         
   0  16   1       2879.46       2983.18       304.72 o                         
   1  16   1        143.34        121.25       100.33 o                         
   2  16   1      23821.95      24227.38      1275.68 o                         
   3  16   1        322.17         82.86       110.12 o                         
   4  16   1      14177.09      15001.24      1238.89 o                         
   5  16   1        209.69        -22.32        84.24 o                         
   6  16   1       2098.73       1428.50       322.93 o                         
   7  16   1         24.23        -58.65       165.93 o                         
   8  16   1        338.34        309.55       160.44 o                         
  -7  17   1         34.02         72.32       133.53 o                         
  -6  17   1         16.70        -32.76       100.09 o                         
  -5  17   1          6.41        137.47        86.84 o                         
  -4  17   1       2769.10       2515.48       368.81 o                         
  -3  17   1         33.51       -102.66       113.51 o                         
  -2  17   1      15337.00      15257.96       978.70 o                         
  -1  17   1        341.35        122.25       114.55 o                         
   0  17   1      32362.71      34157.33      1171.65 o                         
   1  17   1        349.17        436.48       228.72 o                         
   2  17   1       5378.87       5199.87       574.55 o                         
   3  17   1         23.86         53.92       177.58 o                         
   4  17   1        702.08        561.79       226.28 o                         
   5  17   1        116.77        207.26       142.37 o                         
   6  17   1       5356.02       4984.28       587.72 o                         
   7  17   1         36.75         79.16       193.80 o                         
  -7  18   1        228.02         50.77       188.94 o                         
  -6  18   1       2699.50       2790.00       373.88 o                         
  -5  18   1        361.60        354.84       130.09 o                         
  -4  18   1       5400.44       5657.65       689.03 o                         
  -3  18   1        260.98        182.10       129.34 o                         
  -2  18   1       4943.24       4252.86       506.01 o                         
  -1  18   1        570.98        349.73       117.64 o                         
   0  18   1         74.74         75.73       101.28 o                         
   1  18   1       1728.33       1737.52       338.92 o                         
   2  18   1       7808.03       7339.41       702.96 o                         
   3  18   1       1305.84       1549.24       318.69 o                         
   4  18   1       7415.59       7148.83       692.67 o                         
   5  18   1       1588.22       1704.81       344.17 o                         
   6  18   1        858.64       1154.33       281.31 o                         
   7  18   1          6.99        119.13       133.30 o                         
  -6  19   1        238.45        -58.41       610.49 o                         
  -5  19   1          2.06         53.45       190.04 o                         
  -4  19   1         63.50        100.54       100.19 o                         
  -3  19   1       3072.38       2835.19       407.88 o                         
  -2  19   1       2750.91       3522.41       460.25 o                         
  -1  19   1       4305.03       4780.02       443.29 o                         
   0  19   1       3474.28       3929.20       351.63 o                         
   1  19   1       5527.38       4766.26       573.57 o                         
   2  19   1        628.97        261.13       345.76 o                         
   3  19   1        745.89        773.25       324.31 o                         
   4  19   1        927.49        839.95       243.20 o                         
   5  19   1       2368.68       2748.11       541.34 o                         
   6  19   1       3376.26       4116.21       661.57 o                         
  -5  20   1       5563.71       5843.79       899.70 o                         
  -4  20   1       1054.49       1370.91       290.62 o                         
  -3  20   1       1972.56       2240.23       383.09 o                         
  -2  20   1        867.63        713.64       215.71 o                         
  -1  20   1          4.18        152.83        96.29 o                         
   0  20   1        508.49        623.56       149.95 o                         
   1  20   1       2962.47       2632.39       339.90 o                         
   2  20   1       2140.96       1854.03       605.39 o                         
   3  20   1       9373.32      10496.50       863.07 o                         
   4  20   1       2060.98       2012.60       382.86 o                         
   5  20   1       6094.46       6791.90      1041.08 o                         
  -4  21   1        542.09        651.58       333.31 o                         
  -3  21   1       4488.13       4076.70       502.90 o                         
  -2  21   1        796.44        419.18       501.68 o                         
  -1  21   1       5461.20       4991.88       467.57 o                         
   0  21   1        196.77        102.39        80.66 o                         
   1  21   1       3614.27       4211.94       428.54 o                         
   2  21   1        628.27        610.70       214.90 o                         
   3  21   1          3.86        -47.16       136.78 o                         
   4  21   1          2.28        -15.50       204.11 o                         
  -2  22   1        196.65        211.49       136.36 o                         
  -1  22   1          7.17        -88.35        88.35 o                         
   0  22   1         66.93         -4.09       108.11 o                         
   1  22   1       3319.75       3365.25       388.19 o                         
   2  22   1         84.29        138.39       237.53 o                         
 -10   0   2      10338.79       9458.17      1312.79 o                         
  -8   0   2        296.58        260.13        80.64 o                         
  -6   0   2       6208.43       6049.54       374.08 o                         
  -4   0   2      31411.29      31614.39       824.68 o                         
  -2   0   2     105732.58     109908.42      2361.88 o                         
   0   0   2      90491.58      89906.25      2631.32 o                         
   2   0   2       2158.79       2231.94       161.03 o                         
   4   0   2      23446.61      24218.12       951.70 o                         
   6   0   2      29058.14      25219.41      1148.59 o                         
   8   0   2      18686.15       3645.14      9405.02 o                         
  10   0   2       1214.01        627.78       318.81 o                         
 -11   1   2         97.21       -204.14       204.14 o                         
 -10   1   2       3667.74       3845.66       587.45 o                         
  -9   1   2         86.10        -23.96       158.99 o                         
  -8   1   2      20238.96      19415.28       699.69 o                         
  -7   1   2        440.41        331.88        60.40 o                         
  -6   1   2      17039.92      16797.17       597.68 o                         
  -5   1   2        400.26        343.07        55.28 o                         
  -4   1   2      10803.66      11420.51       284.10 o                         
  -3   1   2       2597.02       2447.27       113.89 o                         
  -2   1   2       4691.90       4983.18       165.49 o                         
  -1   1   2       7246.04       8070.70       479.62 o                         
   0   1   2      24468.58      22613.46       519.55 o                         
   1   1   2       7971.34       7985.95       310.89 o                         
   2   1   2      83201.95      85449.57      1386.79 o                         
   3   1   2       1388.22       1194.57       107.47 o                         
   4   1   2      18077.46      16976.53       487.38 o                         
   5   1   2       5711.98       5162.64       312.20 o                         
   6   1   2        334.03        351.18       142.21 o                         
   7   1   2          3.34         34.07        27.56 o                         
   8   1   2       3642.26       3153.93       309.31 o                         
   9   1   2       1120.73        830.43       280.73 o                         
  10   1   2       7833.92       7763.76       794.72 o                         
  11   1   2        240.66        180.90       217.27 o                         
 -11   2   2        688.48       1186.43       335.42 o                         
 -10   2   2       7213.05       7858.43       841.69 o                         
  -9   2   2       3498.02       3667.55       525.05 o                         
  -8   2   2       2089.64       1929.92       196.60 o                         
  -7   2   2       2183.33       2018.68       195.03 o                         
  -6   2   2       1251.22       1193.44       116.95 o                         
  -5   2   2       4625.23       4361.61       213.64 o                         
  -4   2   2      11184.64      11390.50       285.06 o                         
  -3   2   2      23226.31      23352.92       484.01 o                         
  -2   2   2      25440.81      24757.40       593.20 o                         
  -1   2   2      18382.04      20121.57      1252.99 o                         
   0   2   2      13524.90      13371.83       808.86 o                         
   1   2   2       7438.95       7884.37       282.04 o                         
   2   2   2       1497.85       1706.88       108.04 o                         
   3   2   2        143.66        198.50        47.14 o                         
   4   2   2      21152.63      22079.49       656.05 o                         
   5   2   2       6926.69       6783.60       367.60 o                         
   6   2   2      21755.94      19319.24       952.72 o                         
   7   2   2       6775.69       5723.67       371.18 o                         
   8   2   2       8867.92       7650.32       527.99 o                         
   9   2   2        306.59        249.45       159.14 o                         
  10   2   2        597.53        453.80       130.19 o                         
  11   2   2        581.18        592.28       223.40 o                         
 -11   3   2         49.94        -17.67       142.31 o                         
 -10   3   2        683.84        585.24       244.49 o                         
  -9   3   2       1017.87        834.47       264.55 o                         
  -8   3   2      11833.74      11557.97       920.34 o                         
  -7   3   2      14665.36      13339.62       937.11 o                         
  -6   3   2      26069.13      24849.88      1160.70 o                         
  -5   3   2      23385.88      24134.31       831.37 o                         
  -4   3   2      12347.34      12669.14       457.64 o                         
  -3   3   2        586.70        563.79        53.08 o                         
  -2   3   2      17592.78      19134.31       552.58 o                         
  -1   3   2      77197.09      81680.54      1053.92 o                         
   0   3   2       5901.85       6085.81       156.19 o                         
   1   3   2      63590.36      65839.31      1233.70 o                         
   2   3   2       6402.94       5695.95       427.76 o                         
   3   3   2      23207.44      24179.67      1169.72 o                         
   4   3   2       4588.22       4681.37       273.68 o                         
   5   3   2      13269.77      13558.78       714.05 o                         
   6   3   2         39.74         57.48        68.63 o                         
   7   3   2        369.58        145.09        52.40 o                         
   8   3   2       4753.36       3599.88       378.91 o                         
   9   3   2       6244.09       6894.55       700.24 o                         
  10   3   2       4356.70       4896.50       613.02 o                         
  11   3   2       1980.43       2241.88       538.54 o                         
 -11   4   2       3268.82       3502.86       548.17 o                         
 -10   4   2       1533.24       1488.29       374.84 o                         
  -9   4   2       9398.08       9542.20       868.71 o                         
  -8   4   2       1267.35       1396.94       312.91 o                         
  -7   4   2        906.95        806.56       202.60 o                         
  -6   4   2        612.69        419.26       107.01 o                         
  -5   4   2      20287.89      20783.58      1317.88 o                         
  -4   4   2       3608.93       3459.78       204.73 o                         
  -3   4   2      57676.25      61216.17      1059.09 o                         
  -2   4   2       5215.83       5024.03       216.22 o                         
  -1   4   2      28949.29      31143.65       688.67 o                         
   0   4   2       4809.63       4931.32       162.84 o                         
   1   4   2      13576.57      13965.34       347.83 o                         
   2   4   2       4872.75       5034.47       232.85 o                         
   3   4   2       1705.27       1730.04       123.81 o                         
   4   4   2        494.77        446.59        85.95 o                         
   5   4   2      19586.88      19049.28       647.58 o                         
   6   4   2       6014.78       5453.46       407.41 o                         
   7   4   2      19528.49      17301.68       551.41 o                         
   8   4   2       2928.97       2366.99       202.02 o                         
   9   4   2       2455.09       2317.81       402.76 o                         
  10   4   2        129.92        213.23       116.30 o                         
  11   4   2        268.55        229.32       128.32 o                         
 -11   5   2         23.57        179.03       394.89 o                         
 -10   5   2         13.68        134.00       154.50 o                         
  -9   5   2       5628.67       5160.37       836.43 o                         
  -8   5   2        232.47         40.77       159.92 o                         
  -7   5   2      17506.35      16341.12       795.19 o                         
  -6   5   2        645.84        665.01       173.22 o                         
  -5   5   2      29550.86      30348.63      1018.36 o                         
  -4   5   2       8043.16       9043.68       349.95 o                         
  -3   5   2        328.29        267.85        67.48 o                         
  -2   5   2       8982.58       9244.85       252.69 o                         
  -1   5   2      24803.29      26609.12       577.97 o                         
   0   5   2        392.47        395.19        47.96 o                         
   1   5   2      23761.82      24457.10       515.76 o                         
   2   5   2        708.40        713.52        74.40 o                         
   3   5   2      40566.94      41514.50       874.98 o                         
   4   5   2       8513.70       8578.19       274.08 o                         
   5   5   2       8704.83       8529.42       271.11 o                         
   6   5   2        651.26        615.96        98.84 o                         
   7   5   2       2850.20       1690.05       308.10 o                         
   8   5   2        168.88        125.90       126.75 o                         
   9   5   2      15012.86      16232.30      1108.64 o                         
  10   5   2        479.25        242.55       150.75 o                         
  11   5   2       5987.64       6068.17       711.86 o                         
 -11   6   2       5643.33       6113.02       788.48 o                         
 -10   6   2         46.70         96.44       212.03 o                         
  -9   6   2       7012.60       6819.25      1518.35 o                         
  -8   6   2          6.60        -25.49       150.10 o                         
  -7   6   2        418.31        207.18       268.29 o                         
  -6   6   2        366.32        253.41       142.65 o                         
  -5   6   2      15658.84      16202.93       666.97 o                         
  -4   6   2       2013.38       2242.45       169.21 o                         
  -3   6   2      44721.62      46211.10       852.23 o                         
  -2   6   2         69.32         97.48        31.72 o                         
  -1   6   2      27349.99      27979.02       510.32 o                         
   0   6   2       2039.96       1998.62       115.67 o                         
   1   6   2      12624.62      12744.84       326.07 o                         
   2   6   2        796.82        742.51        71.80 o                         
   3   6   2       1798.87       1793.75       149.58 o                         
   4   6   2       1915.54       1754.34       125.09 o                         
   5   6   2      25361.94      24816.82       758.70 o                         
   6   6   2        127.90         32.60        69.76 o                         
   7   6   2      20712.11      20710.33       778.74 o                         
   8   6   2         30.39        103.72       105.38 o                         
   9   6   2       4721.84       4036.85       424.11 o                         
  10   6   2        498.38       1078.76       321.88 o                         
  11   6   2        113.31        566.61       318.11 o                         
 -11   7   2        308.08         90.36       345.07 o                         
 -10   7   2        535.72        877.72       215.69 o                         
  -9   7   2       3835.91       4155.72       444.49 o                         
  -8   7   2       2150.30       2290.98       317.73 o                         
  -7   7   2      15806.21      14950.87       790.06 o                         
  -6   7   2       3043.71       2858.16       250.23 o                         
  -5   7   2       6957.23       6817.97       453.34 o                         
  -4   7   2       8989.35       9010.22       368.36 o                         
  -3   7   2       1176.44       1339.81        98.88 o                         
  -2   7   2      20734.64      22594.07       474.04 o                         
  -1   7   2      18586.05      19035.45       424.79 o                         
   0   7   2       3095.13       3065.51       150.74 o                         
   1   7   2      57386.37      57600.48       933.43 o                         
   2   7   2      10888.79      10137.77       450.68 o                         
   3   7   2      43607.18      44475.80       984.00 o                         
   4   7   2       1584.37       1574.25       119.21 o                         
   5   7   2      12161.51      11322.08       409.68 o                         
   6   7   2        209.11        240.86        76.89 o                         
   7   7   2        134.44         24.00        85.66 o                         
   8   7   2        725.01        548.77       165.47 o                         
   9   7   2       3985.03       3888.00       399.14 o                         
  10   7   2        487.74        559.26       233.72 o                         
 -10   8   2       2015.21       2086.32       309.78 o                         
  -9   8   2       3751.79       3574.45       407.73 o                         
  -8   8   2       1338.87       1309.44       211.21 o                         
  -7   8   2        133.54         88.90       105.65 o                         
  -6   8   2         31.15        102.26        51.09 o                         
  -5   8   2       5295.90       5324.62       330.11 o                         
  -4   8   2       5849.96       5570.24       374.93 o                         
  -3   8   2      11272.97      11017.90       319.85 o                         
  -2   8   2      41592.16      44077.32       708.43 o                         
  -1   8   2      26679.67      28754.35       539.18 o                         
   0   8   2      23157.04      25276.26       626.06 o                         
   1   8   2       8697.31       9049.46       278.46 o                         
   2   8   2       3818.18       3859.72       167.90 o                         
   3   8   2        449.98        393.45        55.71 o                         
   4   8   2      13532.19      13122.04       419.68 o                         
   5   8   2      12833.62      12446.14       367.51 o                         
   6   8   2       6426.49       5957.92       363.46 o                         
   7   8   2       6025.90       5993.10       392.20 o                         
   8   8   2       1343.76       1207.00       205.40 o                         
   9   8   2        447.69        615.84       224.80 o                         
  10   8   2        256.19        656.59       232.97 o                         
 -10   9   2        491.12        533.03       136.65 o                         
  -9   9   2       2599.21       2977.73       375.69 o                         
  -8   9   2       4362.49       4236.35       424.66 o                         
  -7   9   2       7045.35       6558.28       501.07 o                         
  -6   9   2      13212.22      14554.60      1452.81 o                         
  -5   9   2       2065.70       2188.09       217.19 o                         
  -4   9   2       7199.73       6631.30       240.06 o                         
  -3   9   2       1427.89       1482.15       114.13 o                         
  -2   9   2        968.88        942.84        92.20 o                         
  -1   9   2        177.66        160.69        36.76 o                         
   0   9   2      34012.25      35821.20      1069.30 o                         
   1   9   2      11908.85      12332.85       313.94 o                         
   2   9   2      44648.40      44017.77       804.96 o                         
   3   9   2       9407.20       9856.52       310.11 o                         
   4   9   2      10784.85      10828.16       395.47 o                         
   5   9   2       2004.93       2150.22       198.52 o                         
   6   9   2       1083.47       1116.49       152.00 o                         
   7   9   2          9.06          3.18        74.69 o                         
   8   9   2       1308.29        983.65       155.06 o                         
   9   9   2        612.60        593.94       183.75 o                         
  10   9   2       3421.84       4872.26       633.74 o                         
 -10  10   2       4595.37       5276.23       669.74 o                         
  -9  10   2        143.17        198.66       103.09 o                         
  -8  10   2        898.09       1098.87       219.50 o                         
  -7  10   2       1064.98       1061.01       205.83 o                         
  -6  10   2       1154.70       1139.21       184.14 o                         
  -5  10   2         61.80         55.13        54.14 o                         
  -4  10   2      20744.58      20545.90       546.48 o                         
  -3  10   2        238.94        299.92        63.10 o                         
  -2  10   2      48162.55      49695.34       804.21 o                         
  -1  10   2       1886.15       2004.63       125.24 o                         
   0  10   2      17823.41      18702.55       504.31 o                         
   1  10   2        568.26        541.75        73.55 o                         
   2  10   2        811.24        836.02        82.79 o                         
   3  10   2         84.50        102.04        35.47 o                         
   4  10   2      20908.14      21754.27       609.86 o                         
   5  10   2       1557.46       1411.16       160.90 o                         
   6  10   2      23829.50      22609.24       752.39 o                         
   7  10   2       3486.51       3544.26       290.65 o                         
   8  10   2       7647.87       6837.85       720.31 o                         
   9  10   2       1616.29       1835.65       291.07 o                         
  10  10   2         77.66        166.05       398.71 o                         
 -10  11   2        798.45        985.96       296.14 o                         
  -9  11   2       1243.99       1253.55       241.73 o                         
  -8  11   2       9428.45       8393.15       605.74 o                         
  -7  11   2        101.07         86.72        83.23 o                         
  -6  11   2      24342.48      26500.47      1191.79 o                         
  -5  11   2          4.75        -52.40        52.40 o                         
  -4  11   2      12578.13      12069.63       414.68 o                         
  -3  11   2        630.18        462.22        86.77 o                         
  -2  11   2        618.24        652.36        82.72 o                         
  -1  11   2       2435.80       1643.76       294.85 o                         
   0  11   2      15306.57      16239.84       431.26 o                         
   1  11   2       1341.32       1348.09       109.95 o                         
   2  11   2      32799.09      34219.30       995.83 o                         
   3  11   2        176.60        113.49        42.79 o                         
   4  11   2       9248.61       9628.73       490.25 o                         
   5  11   2       2303.36       2047.10       195.16 o                         
   6  11   2        210.05        217.75        66.69 o                         
   7  11   2        717.85        462.05       125.61 o                         
   8  11   2       4438.87       4304.96       439.42 o                         
   9  11   2        134.03         10.18        71.43 o                         
  -9  12   2        720.36        481.53       230.48 o                         
  -8  12   2       3076.63       2972.14       298.24 o                         
  -7  12   2       1163.83       1229.74       214.42 o                         
  -6  12   2         26.01         75.08        98.15 o                         
  -5  12   2        423.64        316.06        55.58 o                         
  -4  12   2      20059.17      20000.79       642.45 o                         
  -3  12   2        336.82        184.50        65.36 o                         
  -2  12   2      30102.47      29695.78       771.13 o                         
  -1  12   2       2035.10       2289.52       155.04 o                         
   0  12   2       7350.22       7263.19       286.69 o                         
   1  12   2        407.97        418.46        61.61 o                         
   2  12   2          6.19          5.74        54.27 o                         
   3  12   2         44.10         64.91        45.31 o                         
   4  12   2       5057.65       4522.07       422.49 o                         
   5  12   2       2286.98       2322.57       331.01 o                         
   6  12   2      11166.14      10443.29       477.85 o                         
   7  12   2        546.57        375.46       180.93 o                         
   8  12   2       5646.40       6528.07       850.14 o                         
   9  12   2        112.04         53.90       102.24 o                         
  -9  13   2         38.58        -47.47       154.79 o                         
  -8  13   2       5186.45       5188.71       393.31 o                         
  -7  13   2       2565.69       2385.62       313.63 o                         
  -6  13   2      16462.63      16307.09       917.06 o                         
  -5  13   2       7094.95       6848.43       331.14 o                         
  -4  13   2       5660.06       5535.72       326.91 o                         
  -3  13   2       3432.72       3765.19       284.06 o                         
  -2  13   2        253.85        191.90        58.59 o                         
  -1  13   2        284.14        280.88       116.10 o                         
   0  13   2       7123.39       7637.24       322.06 o                         
   1  13   2       5035.67       5540.08       295.18 o                         
   2  13   2      14164.23      13838.53       509.48 o                         
   3  13   2       3982.40       4680.09       354.13 o                         
   4  13   2       6163.98       5827.33       311.39 o                         
   5  13   2         70.57         18.37        50.13 o                         
   6  13   2         93.41        128.08        93.41 o                         
   7  13   2       2336.21       2601.03       332.35 o                         
   8  13   2       3407.02       2879.31       657.09 o                         
   9  13   2       1461.50       1947.94       305.12 o                         
  -9  14   2       2138.11       2088.12       965.73 o                         
  -8  14   2       2104.63       2139.65       303.27 o                         
  -7  14   2        409.99        593.38       144.70 o                         
  -6  14   2         79.25         52.21       134.66 o                         
  -5  14   2       2363.97       2565.29       300.91 o                         
  -4  14   2       5733.23       6032.95       364.84 o                         
  -3  14   2      16235.86      16938.83       641.44 o                         
  -2  14   2       9361.77       9876.89       484.36 o                         
  -1  14   2      20229.77      21642.15       748.16 o                         
   0  14   2       2514.74       2351.97       302.98 o                         
   1  14   2       1054.83       1021.80       143.56 o                         
   2  14   2         48.84       -101.39       101.39 o                         
   3  14   2       4647.36       4187.79       286.91 o                         
   4  14   2        645.86        628.52       106.26 o                         
   5  14   2       9558.71       9506.99       776.94 o                         
   6  14   2       5007.78       5413.38       483.92 o                         
   7  14   2       3779.28       3791.97       540.11 o                         
   8  14   2       2058.03       2002.78       311.65 o                         
  -8  15   2        159.62        142.54       124.16 o                         
  -7  15   2       5145.84       4169.83       416.63 o                         
  -6  15   2        460.12        508.37       142.62 o                         
  -5  15   2       8838.32       8469.03       744.38 o                         
  -4  15   2         33.56         29.24        69.47 o                         
  -3  15   2       2497.60       2305.00       205.74 o                         
  -2  15   2       2403.27       2356.16       238.48 o                         
  -1  15   2       5615.84       5381.46       386.35 o                         
   0  15   2       2319.51       2447.73       263.38 o                         
   1  15   2      30725.77      33222.61      1406.96 o                         
   2  15   2       2543.96       2575.98       243.33 o                         
   3  15   2      25156.73      26005.49       821.23 o                         
   4  15   2       5197.88       5196.44       571.47 o                         
   5  15   2       1954.85       1870.14       359.64 o                         
   6  15   2       1431.14       1533.23       328.72 o                         
   7  15   2        411.28        452.84       146.50 o                         
   8  15   2        119.04        -74.59       230.88 o                         
  -8  16   2          5.99        351.20       120.01 o                         
  -7  16   2         25.37         61.56       161.00 o                         
  -6  16   2        470.87        423.42       134.10 o                         
  -5  16   2       1278.78       1212.85       216.55 o                         
  -4  16   2        726.06        836.45       173.00 o                         
  -3  16   2      17732.84      18184.69       786.54 o                         
  -2  16   2        680.05        919.39       282.49 o                         
  -1  16   2      19110.88      20513.97       926.00 o                         
   0  16   2       1219.98       1221.28       168.96 o                         
   1  16   2       3356.28       3253.80       456.69 o                         
   2  16   2       1472.10       1144.32       244.26 o                         
   3  16   2       7889.12       7698.43       707.28 o                         
   4  16   2         13.72       -168.47       168.47 o                         
   5  16   2      11361.27      12392.29       921.85 o                         
   6  16   2        854.65        866.91       246.93 o                         
   7  16   2       4227.83       4234.48       541.43 o                         
   8  16   2        345.36        133.54       128.95 o                         
  -7  17   2       3261.70       3425.96       376.61 o                         
  -6  17   2        211.56        409.25       136.30 o                         
  -5  17   2       5092.95       4255.15       411.16 o                         
  -4  17   2         97.75        287.11       122.51 o                         
  -3  17   2       1633.78       1539.28       272.28 o                         
  -2  17   2        254.25        -33.56        87.50 o                         
  -1  17   2       6476.29       6249.75       497.66 o                         
   0  17   2         21.84          7.48        91.18 o                         
   1  17   2      29793.54      31062.03      1524.04 o                         
   2  17   2        324.24        185.07       144.11 o                         
   3  17   2      12393.27      12716.98       948.35 o                         
   4  17   2         37.13         81.96       250.83 o                         
   5  17   2        721.29        522.65       174.37 o                         
   6  17   2          8.44         43.93       130.89 o                         
   7  17   2         46.75        126.59       114.02 o                         
  -7  18   2        255.82        271.92        94.83 o                         
  -6  18   2         47.29        300.96       134.41 o                         
  -5  18   2        879.27       1060.09       280.17 o                         
  -4  18   2       1711.12       1597.74       294.71 o                         
  -3  18   2      10226.88      10762.21       789.95 o                         
  -2  18   2       6451.75       6402.18      1134.22 o                         
  -1  18   2      14628.52      15797.19       743.60 o                         
   0  18   2       2405.13       2591.80       277.58 o                         
   1  18   2        975.99       1012.42       263.79 o                         
   2  18   2          7.12         32.92       245.71 o                         
   3  18   2       6612.57       6213.47       840.33 o                         
   4  18   2        142.65         23.11        80.05 o                         
   5  18   2       5701.39       5971.70       651.73 o                         
   6  18   2       1336.26        958.05       266.21 o                         
  -6  19   2       4047.66       4008.52       414.52 o                         
  -5  19   2       6179.41       6738.63       624.30 o                         
  -4  19   2       1961.96       1802.07       316.75 o                         
  -3  19   2       3637.98       3510.46       437.00 o                         
  -2  19   2        619.38        550.11       184.46 o                         
  -1  19   2        656.62        895.60       193.55 o                         
   0  19   2       3587.32       3720.37       341.39 o                         
   1  19   2       6938.44       7451.60       577.73 o                         
   2  19   2       5700.85       6220.57       663.32 o                         
   3  19   2       1866.33       2034.63       377.27 o                         
   4  19   2       2193.37       2187.99       396.11 o                         
   5  19   2         89.91         88.00       283.33 o                         
   6  19   2         52.89        -98.09       197.45 o                         
  -5  20   2        644.44        435.05       275.83 o                         
  -4  20   2       5515.49       5298.30       566.79 o                         
  -3  20   2       1716.78       1917.33       329.55 o                         
  -2  20   2       9732.12       9412.34       752.15 o                         
  -1  20   2       4566.12       4485.89       434.22 o                         
   0  20   2       1700.53       1749.92       230.42 o                         
   1  20   2        161.53         69.05       108.01 o                         
   2  20   2        129.69        269.38       181.38 o                         
   3  20   2        339.35        374.49       241.39 o                         
   4  20   2       3538.16       3337.56       487.26 o                         
   5  20   2        974.40       1015.17       319.16 o                         
  -4  21   2       4944.28       5505.91       918.95 o                         
  -3  21   2        209.02        118.53       224.43 o                         
  -2  21   2         21.23        -39.63       108.06 o                         
  -1  21   2        220.70        -77.18       148.35 o                         
   0  21   2       2677.19       2861.05       303.22 o                         
   1  21   2        662.43        587.41       169.14 o                         
   2  21   2       7041.82       7300.21       727.99 o                         
   3  21   2        679.41        756.60       397.56 o                         
   4  21   2       3793.21       4124.15      2036.67 o                         
  -2  22   2       6458.44       6354.83       672.79 o                         
  -1  22   2         19.05       -141.23       141.23 o                         
   0  22   2       2509.58       2574.06       334.30 o                         
   1  22   2          0.01        -42.94       128.61 o                         
   2  22   2          4.50       -130.44       130.44 o                         
 -11   0   3       1191.75       1215.56       333.96 o                         
  -9   0   3      11089.07      12478.65      1472.26 o                         
  -7   0   3       7420.28       7203.65       624.95 o                         
  -5   0   3        237.56        302.08        90.41 o                         
  -3   0   3        254.75        276.87        78.24 o                         
  -1   0   3      54415.56      50661.83      1749.17 o                         
   1   0   3     136380.70     135056.55      2841.70 o                         
   3   0   3      94501.74     106479.68      2095.68 o                         
   5   0   3        201.08        300.42       114.56 o                         
   7   0   3      10576.09       9834.69       739.05 o                         
   9   0   3       9841.88       8423.67      1116.46 o                         
  11   0   3       3311.65       3259.10       738.62 o                         
 -11   1   3       6845.20       8012.40       896.69 o                         
 -10   1   3        441.61        120.99       209.56 o                         
  -9   1   3       1570.82       1153.92       478.50 o                         
  -8   1   3       1928.79       1612.64       203.86 o                         
  -7   1   3       3699.21       3320.99       239.33 o                         
  -6   1   3         20.30          3.54        36.03 o                         
  -5   1   3       9298.10       9381.56       278.22 o                         
  -4   1   3       5590.23       5496.85       201.11 o                         
  -3   1   3      43332.43      43581.53       827.47 o                         
  -2   1   3      23138.70      24606.31      1002.38 o                         
  -1   1   3      55802.32      54563.73      1941.44 o                         
   0   1   3      11610.48      12073.10       255.80 o                         
   1   1   3        274.15        338.59        44.53 o                         
   2   1   3        196.59        215.81        33.86 o                         
   3   1   3      73207.20      77691.06      1152.67 o                         
   4   1   3       1424.35       1364.89       128.23 o                         
   5   1   3      51359.62      48195.24      1020.59 o                         
   6   1   3       2949.08       2836.32       251.97 o                         
   7   1   3       8159.75       6954.76       638.66 o                         
   8   1   3        329.71         31.27        90.74 o                         
   9   1   3          6.18       -108.55       177.74 o                         
  10   1   3         88.27        284.88       160.74 o                         
  11   1   3       2111.58       2204.31       436.27 o                         
 -11   2   3       2433.79       2937.79       530.37 o                         
 -10   2   3        136.07        -16.08       207.40 o                         
  -9   2   3       8733.86       9522.82      1027.17 o                         
  -8   2   3       1944.89       1698.43       189.54 o                         
  -7   2   3      10520.94      10147.27       449.04 o                         
  -6   2   3       5774.29       5471.67       262.82 o                         
  -5   2   3       9501.97       9569.21       284.59 o                         
  -4   2   3        844.68        920.26        87.46 o                         
  -3   2   3        994.93       1075.01        92.28 o                         
  -2   2   3       3049.63       3115.67       187.14 o                         
  -1   2   3      11666.04      12121.99       728.04 o                         
   0   2   3        341.27        350.85        66.93 o                         
   1   2   3      50449.57      50756.22       920.34 o                         
   2   2   3      23380.31      24286.62       469.06 o                         
   3   2   3      34017.00      35510.33       653.31 o                         
   4   2   3       8244.82       7724.98       382.06 o                         
   5   2   3          0.63         25.52        59.75 o                         
   6   2   3        108.38        131.64        92.00 o                         
   7   2   3       6175.51       5997.74       807.37 o                         
   8   2   3       1356.23       1065.71       140.56 o                         
   9   2   3       6117.86       6736.83       701.07 o                         
  10   2   3        616.95       1025.34       288.36 o                         
  11   2   3       2459.06       2636.84       649.62 o                         
 -11   3   3       1812.22       1866.07       401.09 o                         
 -10   3   3       1295.29       1526.72       365.90 o                         
  -9   3   3         35.55        142.18       116.16 o                         
  -8   3   3        314.44        244.07       208.97 o                         
  -7   3   3       3736.48       3748.07       482.62 o                         
  -6   3   3       5854.92       6007.46       424.01 o                         
  -5   3   3      13022.04      14211.72       486.95 o                         
  -4   3   3      24490.65      23783.17       538.32 o                         
  -3   3   3       6540.83       6718.91       237.41 o                         
  -2   3   3      19356.87      19351.40       639.92 o                         
  -1   3   3      28576.22      33310.82      1188.18 o                         
   0   3   3        829.46        939.32       124.84 o                         
   1   3   3       3187.92       3167.16       165.14 o                         
   2   3   3       1499.45       1447.38        89.14 o                         
   3   3   3       6822.33       6747.55       282.81 o                         
   4   3   3      15035.18      14667.31       727.80 o                         
   5   3   3      11958.46      11699.17       548.16 o                         
   6   3   3      18258.25      17889.89       682.65 o                         
   7   3   3       4873.33       4553.17       623.03 o                         
   8   3   3       2063.18       1662.69       199.18 o                         
   9   3   3         42.94       -118.39       118.39 o                         
  10   3   3        782.32        620.72       199.23 o                         
  11   3   3        559.91        610.35       233.70 o                         
 -11   4   3        200.62       -286.67       489.83 o                         
 -10   4   3       1229.21       1264.27       323.46 o                         
  -9   4   3         83.21        188.28       209.94 o                         
  -8   4   3      14167.91      13461.02      1273.41 o                         
  -7   4   3        222.19        177.24       154.07 o                         
  -6   4   3      23981.45      22427.65      1063.90 o                         
  -5   4   3       5163.30       5169.36       350.21 o                         
  -4   4   3       3671.86       3502.93       170.10 o                         
  -3   4   3       2238.39       2388.93       174.85 o                         
  -2   4   3       7109.04       7166.23       230.95 o                         
  -1   4   3        592.77        627.66        80.96 o                         
   0   4   3      28816.78      28724.38       655.94 o                         
   1   4   3      10945.86      11327.25       314.72 o                         
   2   4   3      24844.21      24682.34       705.38 o                         
   3   4   3       1982.38       1755.33       140.90 o                         
   4   4   3       3728.66       3704.35       241.05 o                         
   5   4   3        238.49        195.30        56.13 o                         
   6   4   3       5956.97       6081.04       380.22 o                         
   7   4   3       4581.67       4480.75       340.89 o                         
   8   4   3      16716.11      16606.56       847.24 o                         
   9   4   3       2037.83       2190.45       305.75 o                         
  10   4   3       6728.38       7246.27       849.69 o                         
  11   4   3        301.33       1031.99       364.00 o                         
 -11   5   3         69.72        -60.00       212.44 o                         
 -10   5   3       2268.89       2225.08       437.65 o                         
  -9   5   3         10.47        -57.40       132.44 o                         
  -8   5   3        144.76        267.85       166.19 o                         
  -7   5   3       1413.91       1098.00       192.43 o                         
  -6   5   3      11972.51      11869.32      1393.66 o                         
  -5   5   3        134.23        114.52        79.22 o                         
  -4   5   3      52971.60      53948.99      1287.65 o                         
  -3   5   3       1023.72        851.84        84.33 o                         
  -2   5   3      49080.41      49757.46       735.66 o                         
  -1   5   3       1461.11       1623.92        97.98 o                         
   0   5   3       1049.44       1009.44        71.65 o                         
   1   5   3         15.92          1.04        28.81 o                         
   2   5   3       3735.60       3572.16       247.90 o                         
   3   5   3         82.97         69.79        29.62 o                         
   4   5   3      37166.71      38201.99      1856.52 o                         
   5   5   3       2270.46       2126.34       132.30 o                         
   6   5   3      33513.49      33193.72       770.81 o                         
   7   5   3        391.02        365.00        68.30 o                         
   8   5   3       3581.72       2752.95       460.34 o                         
   9   5   3          4.20        -29.24        91.00 o                         
  10   5   3       1334.91       1837.68       398.81 o                         
 -11   6   3         23.85       -190.14       190.14 o                         
 -10   6   3       3242.51       3624.13       579.12 o                         
  -9   6   3        426.84        727.29       243.79 o                         
  -8   6   3      13294.93      12568.95       976.98 o                         
  -7   6   3       2123.35       1571.54       464.56 o                         
  -6   6   3      13219.37      14132.68       783.66 o                         
  -5   6   3       3385.62       3354.09       289.42 o                         
  -4   6   3       2202.77       1779.46       114.49 o                         
  -3   6   3        111.09        154.40        46.67 o                         
  -2   6   3      12223.45      12017.94       299.73 o                         
  -1   6   3        263.07        158.10        35.15 o                         
   0   6   3      68384.41      70802.81      1230.39 o                         
   1   6   3       2074.40       2120.43       123.53 o                         
   2   6   3      69103.30      70763.01      1181.14 o                         
   3   6   3        104.24        102.25        56.21 o                         
   4   6   3      10119.34      10344.68       348.80 o                         
   5   6   3       6459.64       6636.37       261.72 o                         
   6   6   3       5317.63       5190.17       249.57 o                         
   7   6   3       1206.30        944.21       128.89 o                         
   8   6   3      14350.70      15010.33       773.28 o                         
   9   6   3        203.72        183.40       129.29 o                         
  10   6   3       7152.07       8571.16       924.13 o                         
 -11   7   3       1994.02       2365.91       369.24 o                         
 -10   7   3       3335.29       3641.59       702.10 o                         
  -9   7   3        555.35        547.73       212.26 o                         
  -8   7   3         80.94        -35.58       140.26 o                         
  -7   7   3        710.63        157.25       136.35 o                         
  -6   7   3       3925.69       3641.95       569.29 o                         
  -5   7   3       3610.18       3749.98       222.07 o                         
  -4   7   3      30216.22      30816.91       611.27 o                         
  -3   7   3       2883.22       2683.49       161.98 o                         
  -2   7   3      36904.56      37107.98       707.62 o                         
  -1   7   3       7751.61       7750.35       245.92 o                         
   0   7   3       6345.12       6625.87       221.54 o                         
   1   7   3        291.68        254.54        46.40 o                         
   2   7   3      10760.25      11195.43       343.58 o                         
   3   7   3       3937.97       4087.06       231.40 o                         
   4   7   3      29603.00      29157.50       825.23 o                         
   5   7   3        733.12        761.76        88.73 o                         
   6   7   3      24319.22      24049.76       823.51 o                         
   7   7   3       1162.71        897.53       144.22 o                         
   8   7   3       2702.73       2585.73       271.44 o                         
   9   7   3        434.76        423.97       165.32 o                         
  10   7   3        656.91        434.55       173.41 o                         
 -10   8   3       3489.42       3858.40       451.47 o                         
  -9   8   3       3617.50       4377.26       523.37 o                         
  -8   8   3       4086.71       4476.96       451.20 o                         
  -7   8   3       4371.70       4618.02       554.03 o                         
  -6   8   3       2663.67       2133.15       217.57 o                         
  -5   8   3       1293.56       1394.21       145.90 o                         
  -4   8   3         23.74         37.48        31.59 o                         
  -3   8   3       1455.79       1427.71       122.88 o                         
  -2   8   3       1395.21       1157.61       108.47 o                         
  -1   8   3      14052.73      13948.75       341.92 o                         
   0   8   3      19199.12      18511.69       424.07 o                         
   1   8   3      30070.82      30506.70       626.07 o                         
   2   8   3      24745.44      23138.23       742.89 o                         
   3   8   3       5890.56       5337.61       268.63 o                         
   4   8   3       7149.60       6915.97       327.89 o                         
   5   8   3        313.71        264.09        57.50 o                         
   6   8   3         73.76         18.76        30.45 o                         
   7   8   3        690.86        763.01       132.38 o                         
   8   8   3       2157.75       2267.61       275.86 o                         
   9   8   3       1081.54       1203.09       232.05 o                         
  10   8   3       3616.34       3707.62      1690.35 o                         
 -10   9   3        323.86        624.40       205.27 o                         
  -9   9   3       1510.06       1782.85       280.09 o                         
  -8   9   3        100.72        122.72       105.16 o                         
  -7   9   3         79.08        -70.64       141.31 o                         
  -6   9   3        568.20        581.29       121.33 o                         
  -5   9   3       8238.11       8464.21       420.77 o                         
  -4   9   3       2255.61       2270.86       140.35 o                         
  -3   9   3      17972.06      18350.85       438.32 o                         
  -2   9   3       7803.08       7669.60       373.23 o                         
  -1   9   3      11100.94      11348.50       319.69 o                         
   0   9   3      10255.68      11046.24       314.36 o                         
   1   9   3       1539.84       1552.75       128.36 o                         
   2   9   3       2447.21       2351.78       151.39 o                         
   3   9   3      16545.00      15978.13       436.88 o                         
   4   9   3      14185.24      14729.32       468.28 o                         
   5   9   3      13895.28      13736.71       410.01 o                         
   6   9   3       5340.58       4925.64       331.81 o                         
   7   9   3       3027.17       3029.06       282.54 o                         
   8   9   3        128.29         19.43       114.17 o                         
   9   9   3        759.98        764.58       192.99 o                         
  10   9   3         79.03        127.86       178.83 o                         
 -10  10   3       1344.54       1581.69       589.81 o                         
  -9  10   3       6292.59       6342.18       555.03 o                         
  -8  10   3        575.40        489.58       303.97 o                         
  -7  10   3      10402.50      10187.14       628.07 o                         
  -6  10   3         36.90        -61.00        68.08 o                         
  -5  10   3       6173.17       6689.55       411.49 o                         
  -4  10   3       2806.51       2741.53       170.21 o                         
  -3  10   3       1226.59       1150.64       118.09 o                         
  -2  10   3       4747.30       4999.58       298.95 o                         
  -1  10   3      38983.55      42084.96       727.58 o                         
   0  10   3       4082.61       4038.00       207.68 o                         
   1  10   3      37122.00      38157.97       800.48 o                         
   2  10   3       5341.26       5355.34       232.65 o                         
   3  10   3      10976.92      10043.20       506.62 o                         
   4  10   3         26.40         51.48        19.27 o                         
   5  10   3       2313.89       2167.33       146.20 o                         
   6  10   3        533.48        340.28       140.01 o                         
   7  10   3       1961.05       1841.84       193.46 o                         
   8  10   3        936.99        755.88       227.10 o                         
   9  10   3       5963.50       6608.75       828.07 o                         
  10  10   3        300.32        775.56       291.12 o                         
 -10  11   3        281.77        253.01       107.50 o                         
  -9  11   3       1856.07       2219.32       348.83 o                         
  -8  11   3       1352.99       1131.97       283.77 o                         
  -7  11   3        910.09        555.19       212.99 o                         
  -6  11   3         20.05         88.75        83.23 o                         
  -5  11   3      17415.58      15481.63      1149.13 o                         
  -4  11   3       2536.60       2502.84       177.59 o                         
  -3  11   3      39409.44      40074.98       829.20 o                         
  -2  11   3        140.48        199.36        55.65 o                         
  -1  11   3      15840.87      15813.26       375.16 o                         
   0  11   3        739.02        632.57        91.29 o                         
   1  11   3         59.03         31.80        35.27 o                         
   2  11   3        334.80        294.07        76.45 o                         
   3  11   3      15345.58      14887.98       412.82 o                         
   4  11   3        219.92        192.87        34.34 o                         
   5  11   3      20785.44      17594.92      1570.47 o                         
   6  11   3        209.54        108.72        47.14 o                         
   7  11   3       5876.35       5642.87       498.49 o                         
   8  11   3          0.84        141.71       103.68 o                         
   9  11   3        134.26        -35.92       159.30 o                         
  -9  12   3       3423.64       3830.03       537.91 o                         
  -8  12   3       2102.41       2713.69       653.05 o                         
  -7  12   3      10557.14      10823.60       652.84 o                         
  -6  12   3       7875.54       7637.17       520.12 o                         
  -5  12   3      10863.99       9540.30       579.57 o                         
  -4  12   3          3.75         66.07        51.34 o                         
  -3  12   3        357.14        284.78        67.35 o                         
  -2  12   3       3001.31       2919.54       209.94 o                         
  -1  12   3      17308.49      17535.16       452.78 o                         
   0  12   3       2029.21       2040.35       140.21 o                         
   1  12   3      14490.93      14729.05       521.06 o                         
   2  12   3         74.15         17.74        49.22 o                         
   3  12   3       5018.74       5223.73       321.84 o                         
   4  12   3        224.03        167.26        46.21 o                         
   5  12   3        812.56        766.69       216.16 o                         
   6  12   3         25.61         36.58       147.82 o                         
   7  12   3       8650.16       8804.53       632.84 o                         
   8  12   3        759.95        921.64       211.92 o                         
   9  12   3      10443.48      11510.78       967.82 o                         
  -9  13   3        904.32       1189.27       395.04 o                         
  -8  13   3        273.59        161.73       177.19 o                         
  -7  13   3       1339.44        912.12       190.86 o                         
  -6  13   3       2463.38       2358.19       402.07 o                         
  -5  13   3      19714.04      17983.42       624.24 o                         
  -4  13   3      15360.59      15720.72       756.09 o                         
  -3  13   3      21055.93      20980.38       725.06 o                         
  -2  13   3       4460.39       4588.39       239.07 o                         
  -1  13   3       3616.15       3715.92       216.91 o                         
   0  13   3         86.19         29.75        85.61 o                         
   1  13   3         20.52         23.49        45.21 o                         
   2  13   3        284.64        222.13        67.35 o                         
   3  13   3       3478.50       3409.44       201.82 o                         
   4  13   3        750.76        624.42       142.82 o                         
   5  13   3       9159.36       9595.35       771.74 o                         
   6  13   3       3178.34       3600.48       466.67 o                         
   7  13   3       7774.93       6380.90       664.97 o                         
   8  13   3        719.03        568.50       196.33 o                         
   9  13   3        239.76        272.40       118.58 o                         
  -9  14   3       1091.11       1799.99       388.02 o                         
  -8  14   3       8826.66       9508.81       639.04 o                         
  -7  14   3       5176.11       4655.17       843.12 o                         
  -6  14   3       6215.11       6802.73       493.42 o                         
  -5  14   3       1917.71       1981.38       248.50 o                         
  -4  14   3        133.33        299.72        88.71 o                         
  -3  14   3       1292.87       1164.12       174.37 o                         
  -2  14   3       3821.36       4031.94       298.14 o                         
  -1  14   3       7949.50       8424.11       445.49 o                         
   0  14   3      15218.01      16417.46       581.19 o                         
   1  14   3       9542.78       9764.54       442.21 o                         
   2  14   3       5276.29       5380.00       282.28 o                         
   3  14   3       8510.91       8731.67       415.57 o                         
   4  14   3        225.07        235.90        64.54 o                         
   5  14   3       2110.80       1918.50       336.61 o                         
   6  14   3       1103.48       1086.91       261.85 o                         
   7  14   3        681.69        911.47       234.16 o                         
   8  14   3       4471.37       4784.35       575.28 o                         
  -8  15   3         15.87        185.50       112.81 o                         
  -7  15   3         38.04        206.63       131.67 o                         
  -6  15   3       4188.05       3760.51       371.77 o                         
  -5  15   3       1975.33       1578.92       240.04 o                         
  -4  15   3      11056.35      11122.97       808.70 o                         
  -3  15   3       2279.98       2153.90       219.56 o                         
  -2  15   3       6852.58       6939.93       548.13 o                         
  -1  15   3        396.13        399.21        99.16 o                         
   0  15   3        170.71        211.23        65.86 o                         
   1  15   3         15.27        -31.63        53.07 o                         
   2  15   3       3733.83       3815.61       410.04 o                         
   3  15   3       1144.53        753.38       120.83 o                         
   4  15   3       9115.03      10108.29       814.99 o                         
   5  15   3       4594.26       4423.93       539.02 o                         
   6  15   3       6807.43       7007.68       765.26 o                         
   7  15   3       1510.34       1182.95       281.77 o                         
   8  15   3       1787.35       2093.54       505.61 o                         
  -8  16   3       6710.23       5990.65       610.83 o                         
  -7  16   3         49.18        239.28       134.95 o                         
  -6  16   3       3777.49       3775.48       390.51 o                         
  -5  16   3        446.75        213.92        93.72 o                         
  -4  16   3        357.41        316.24       124.21 o                         
  -3  16   3        608.82        520.50       141.42 o                         
  -2  16   3       7538.12       7910.53       650.09 o                         
  -1  16   3         53.75        -37.16       105.63 o                         
   0  16   3      22670.57      24465.33       884.64 o                         
   1  16   3         10.12         52.58        80.13 o                         
   2  16   3      17840.45      18903.20       842.59 o                         
   3  16   3        548.17        535.18       169.99 o                         
   4  16   3       1334.59       1152.39       401.22 o                         
   5  16   3       1140.31       1247.20       289.19 o                         
   6  16   3        361.69        386.58       177.75 o                         
   7  16   3         50.21        -97.91        97.91 o                         
  -7  17   3        179.76         69.92       190.39 o                         
  -6  17   3       2408.77       2023.14       282.18 o                         
  -5  17   3        231.29        -52.68        98.04 o                         
  -4  17   3       9588.76       9226.47       592.83 o                         
  -3  17   3        318.10        459.26       130.75 o                         
  -2  17   3      15013.10      16240.22      1327.61 o                         
  -1  17   3         91.64        270.08        97.68 o                         
   0  17   3       1694.81       1609.37       218.57 o                         
   1  17   3         27.03         97.58       156.59 o                         
   2  17   3       3806.97       3424.31       483.88 o                         
   3  17   3       1058.74        572.86       432.74 o                         
   4  17   3      11825.00      12686.62       959.82 o                         
   5  17   3        160.13       -115.47       115.47 o                         
   6  17   3       4556.44       4050.76       557.10 o                         
   7  17   3          6.42       -206.53       206.53 o                         
  -7  18   3       1299.32       1759.50       380.05 o                         
  -6  18   3       4178.85       4009.50       398.40 o                         
  -5  18   3        254.11        137.14       112.59 o                         
  -4  18   3        344.07         38.48        99.19 o                         
  -3  18   3        968.36       1120.40       228.36 o                         
  -2  18   3       2392.40       1958.52       333.59 o                         
  -1  18   3       7078.39       7977.15       489.03 o                         
   0  18   3       8641.79       9731.47       549.01 o                         
   1  18   3       4633.18       4946.53       673.09 o                         
   2  18   3       8079.95       7561.00       728.63 o                         
   3  18   3        783.48        825.44       225.15 o                         
   4  18   3        267.46        167.19       106.36 o                         
   5  18   3        246.44        120.10       114.34 o                         
   6  18   3        201.25        188.35       308.53 o                         
  -6  19   3       1147.36        754.10       343.63 o                         
  -5  19   3       4590.51       4870.03       792.31 o                         
  -4  19   3       5470.91       5161.38       515.21 o                         
  -3  19   3       5157.33       4877.08       506.03 o                         
  -2  19   3       4852.22       4793.89       520.45 o                         
  -1  19   3        994.37        791.70       168.06 o                         
   0  19   3        578.26        422.91       118.83 o                         
   1  19   3         26.90        -72.61       153.54 o                         
   2  19   3       1872.11       1814.84       382.62 o                         
   3  19   3       1921.73       2139.42       378.54 o                         
   4  19   3       2650.92       2775.33       438.59 o                         
   5  19   3       3278.13       3058.98       485.68 o                         
  -5  20   3       1657.93        834.92       359.73 o                         
  -4  20   3        195.64        208.08       219.39 o                         
  -3  20   3        968.79        685.57       265.69 o                         
  -2  20   3        362.96        399.77       175.10 o                         
  -1  20   3       5383.14       5086.13       455.81 o                         
   0  20   3       4017.43       4409.17       375.11 o                         
   1  20   3       2651.15       2771.16       342.50 o                         
   2  20   3       1764.21       1805.79       370.69 o                         
   3  20   3       1633.67       1865.55       386.81 o                         
   4  20   3         81.23       -107.24       107.24 o                         
   5  20   3         63.15        192.89       199.66 o                         
  -4  21   3        912.58        210.43       167.16 o                         
  -3  21   3       8918.11       7856.02      1049.77 o                         
  -2  21   3        276.85        100.52       212.71 o                         
  -1  21   3       2135.98       2130.53       292.66 o                         
   0  21   3         22.94        180.23        94.77 o                         
   1  21   3         28.15         82.36       146.34 o                         
   2  21   3        569.62        587.05       311.99 o                         
   3  21   3       1598.08       2141.06       379.72 o                         
  -2  22   3        857.39       1093.11       281.40 o                         
  -1  22   3       5605.72       6268.44       653.66 o                         
   0  22   3         20.99         69.12       135.34 o                         
   1  22   3       4581.51       5500.29       641.94 o                         
   2  22   3        115.46        100.09       114.97 o                         
 -10   0   4       2548.33       1790.27       583.85 o                         
  -8   0   4         73.07         -1.53        89.80 o                         
  -6   0   4      16713.47      16473.29       554.70 o                         
  -4   0   4      45486.99      45666.32      1301.11 o                         
  -2   0   4      35242.87      34964.30      1451.48 o                         
   0   0   4      33977.13      35343.66       651.21 o                         
   2   0   4      55889.30      56386.42      1172.48 o                         
   4   0   4      43719.80      43269.38      1161.72 o                         
   6   0   4       7813.85       6709.53       556.78 o                         
   8   0   4        226.88        257.82       264.39 o                         
  10   0   4        836.75        854.40       447.17 o                         
 -11   1   4        298.13        464.55       237.69 o                         
 -10   1   4       5719.95       6160.86       751.43 o                         
  -9   1   4        829.01        621.60       251.10 o                         
  -8   1   4      11241.43      11401.02       578.54 o                         
  -7   1   4        865.91        698.37       117.96 o                         
  -6   1   4       3094.22       3099.31       164.83 o                         
  -5   1   4         70.65        102.05        39.85 o                         
  -4   1   4       1185.90       1350.14       112.52 o                         
  -3   1   4       3656.73       3730.71       232.44 o                         
  -2   1   4      48901.34      48264.36      1399.78 o                         
  -1   1   4      15393.50      14055.40       801.43 o                         
   0   1   4     147489.08     148908.52      1990.47 o                         
   1   1   4       5857.64       6295.19       165.69 o                         
   2   1   4      24379.12      25064.57       491.98 o                         
   3   1   4        559.32        486.01        57.42 o                         
   4   1   4       4788.57       4973.11       252.37 o                         
   5   1   4         75.70         41.06        48.21 o                         
   6   1   4      10809.01       9491.48       475.65 o                         
   7   1   4        906.32        604.81       272.88 o                         
   8   1   4       7126.52       6612.40       478.99 o                         
   9   1   4        547.07        445.89       213.20 o                         
  10   1   4       4328.80       3489.96       513.34 o                         
  11   1   4          8.91         43.55       276.28 o                         
 -11   2   4       1009.18        824.76       281.56 o                         
 -10   2   4        390.12        402.00       185.94 o                         
  -9   2   4        697.56        617.89       165.43 o                         
  -8   2   4        562.12        645.76       223.82 o                         
  -7   2   4         69.96         -8.38        93.81 o                         
  -6   2   4       7340.15       7017.18       350.76 o                         
  -5   2   4      19905.93      20980.92       538.54 o                         
  -4   2   4      26865.26      26211.35       669.05 o                         
  -3   2   4      19740.12      21467.77       657.42 o                         
  -2   2   4      12817.72      12556.24       832.47 o                         
  -1   2   4       8184.10       8331.76       426.57 o                         
   0   2   4       5283.92       5401.00       159.86 o                         
   1   2   4      21046.35      20945.61       483.30 o                         
   2   2   4      46001.03      46565.75      1269.93 o                         
   3   2   4      20016.87      21144.88       478.70 o                         
   4   2   4      39821.76      37533.57      1447.38 o                         
   5   2   4      10767.82      10046.18       367.51 o                         
   6   2   4       3836.21       3686.59       258.24 o                         
   7   2   4       1385.40       1536.05       283.67 o                         
   8   2   4         44.50        -60.37       123.92 o                         
   9   2   4        417.25        257.67       110.19 o                         
  10   2   4       1066.90        829.00       237.51 o                         
  11   2   4        979.32       1058.06       524.07 o                         
 -11   3   4       1338.38       1104.30       276.99 o                         
 -10   3   4       3391.91       2789.53       667.63 o                         
  -9   3   4       4671.59       5292.42       660.54 o                         
  -8   3   4      12231.14      12140.09       859.25 o                         
  -7   3   4      15405.36      14563.76      1125.14 o                         
  -6   3   4      14538.59      15539.97       489.34 o                         
  -5   3   4       4467.23       4502.05       222.53 o                         
  -4   3   4        830.91        788.43        88.18 o                         
  -3   3   4      13916.93      13224.58       367.70 o                         
  -2   3   4      34857.55      36032.61       995.39 o                         
  -1   3   4      68822.53      70803.69      1843.51 o                         
   0   3   4      84544.21      85498.40      1415.89 o                         
   1   3   4      22200.05      22993.35       501.85 o                         
   2   3   4      11054.93      11462.02       355.95 o                         
   3   3   4       4259.44       4248.39       194.18 o                         
   4   3   4       2134.82       1120.52       405.89 o                         
   5   3   4       1684.37       1648.11       165.39 o                         
   6   3   4       5822.11       5675.04       334.10 o                         
   7   3   4      11133.57      10783.03       547.95 o                         
   8   3   4       4181.16       3885.49       404.06 o                         
   9   3   4       7078.94       7715.79       671.82 o                         
  10   3   4       1251.55       1462.96       270.01 o                         
 -11   4   4        325.07        536.71       348.71 o                         
 -10   4   4        318.57        182.12       180.13 o                         
  -9   4   4         90.67        -76.73       123.10 o                         
  -8   4   4        371.93        345.82       183.61 o                         
  -7   4   4      12367.41      11741.92       676.85 o                         
  -6   4   4       3921.68       4117.12       337.70 o                         
  -5   4   4      58627.97      59924.23      1173.01 o                         
  -4   4   4      27267.58      28130.64       625.68 o                         
  -3   4   4      70059.16      74602.67      1449.83 o                         
  -2   4   4       9807.47       9986.19       409.58 o                         
  -1   4   4      22933.40      24896.65       801.61 o                         
   0   4   4       1689.91       1836.85        79.09 o                         
   1   4   4       4595.77       4561.10       191.14 o                         
   2   4   4       8285.00       8369.29       299.91 o                         
   3   4   4      17125.13      17315.00       533.12 o                         
   4   4   4       3225.68       3015.95       249.82 o                         
   5   4   4      17872.98      17422.35       560.00 o                         
   6   4   4        392.62        258.03        76.97 o                         
   7   4   4       2133.36       2252.57       237.24 o                         
   8   4   4         54.52         27.08       102.17 o                         
   9   4   4       2121.92       2496.27       322.56 o                         
  10   4   4         18.33        136.68       225.99 o                         
 -11   5   4       1252.04       1178.33       326.46 o                         
 -10   5   4          4.79        172.05       123.05 o                         
  -9   5   4       8072.17       7479.13       800.76 o                         
  -8   5   4        111.36        226.72       145.20 o                         
  -7   5   4      24078.66      24044.37      1950.35 o                         
  -6   5   4       1073.67        852.19       130.86 o                         
  -5   5   4       5721.96       5566.38       253.65 o                         
  -4   5   4        546.90        386.91        79.55 o                         
  -3   5   4      23430.86      24127.34       648.06 o                         
  -2   5   4       7924.52       8300.33       230.22 o                         
  -1   5   4      70020.92      70986.08      1545.48 o                         
   0   5   4       6652.10       7138.01       205.59 o                         
   1   5   4      25409.92      25138.92       563.59 o                         
   2   5   4       1429.42       1492.51       145.46 o                         
   3   5   4        397.03        198.91        93.42 o                         
   4   5   4        770.76        746.78       103.25 o                         
   5   5   4      10535.37      10489.65       333.98 o                         
   6   5   4       1080.34       1033.49       120.89 o                         
   7   5   4      21889.33      21793.10       627.92 o                         
   8   5   4         62.26        245.78        55.07 o                         
   9   5   4      10467.20      10594.89       745.15 o                         
  10   5   4         30.46        150.11       243.84 o                         
 -11   6   4       1473.00       2045.05       421.92 o                         
 -10   6   4         18.01       -229.94       229.94 o                         
  -9   6   4        505.57        427.18       179.72 o                         
  -8   6   4       1114.02        436.33       542.67 o                         
  -7   6   4       6987.60       6456.26       977.23 o                         
  -6   6   4        516.84        638.65       146.96 o                         
  -5   6   4      30299.05      27152.63      1252.07 o                         
  -4   6   4        363.09        284.99        86.26 o                         
  -3   6   4      31078.95      30627.12       638.86 o                         
  -2   6   4        495.38        404.59        53.67 o                         
  -1   6   4       1117.87       1093.47        86.33 o                         
   0   6   4       4100.27       4101.78       167.89 o                         
   1   6   4      17684.44      18004.11       467.50 o                         
   2   6   4       5298.65       6217.21       293.85 o                         
   3   6   4      33870.30      33366.66       965.52 o                         
   4   6   4        207.08        197.03        42.20 o                         
   5   6   4      19162.04      19008.71       520.79 o                         
   6   6   4        113.38        126.40        49.34 o                         
   7   6   4       2340.41       2320.66       177.22 o                         
   8   6   4          1.70        -34.39        79.05 o                         
   9   6   4        762.17       1090.97       302.10 o                         
  10   6   4         38.78         24.10       148.00 o                         
 -11   7   4       1360.28       1173.58       274.95 o                         
 -10   7   4       3116.28       3564.60       586.56 o                         
  -9   7   4       7517.65       6967.56       868.87 o                         
  -8   7   4       2945.13       3099.83       487.38 o                         
  -7   7   4       7017.40       5231.58       879.40 o                         
  -6   7   4         44.56         76.54        75.31 o                         
  -5   7   4        453.59        353.59        67.55 o                         
  -4   7   4        858.26        801.95       103.97 o                         
  -3   7   4      16027.97      16658.11       379.98 o                         
  -2   7   4       3543.98       3631.86       175.80 o                         
  -1   7   4      47854.14      48789.24       753.51 o                         
   0   7   4      17415.20      18019.35       529.72 o                         
   1   7   4      45572.15      47256.10       961.94 o                         
   2   7   4       6658.69       6728.62       285.87 o                         
   3   7   4       5866.86       5851.60       366.12 o                         
   4   7   4        469.61        367.70        74.05 o                         
   5   7   4       2781.49       2557.05       164.24 o                         
   6   7   4        904.72        923.31       102.29 o                         
   7   7   4      10232.08       9818.77       502.40 o                         
   8   7   4       1250.15       1409.53       187.48 o                         
   9   7   4       3423.07       3489.27       907.33 o                         
  10   7   4        962.96       1415.21       328.28 o                         
 -10   8   4       1307.45       1386.79       399.15 o                         
  -9   8   4        203.89        125.64       107.15 o                         
  -8   8   4        916.20        873.20       317.76 o                         
  -7   8   4       2005.28       1839.34       331.78 o                         
  -6   8   4       4346.07       4497.21       381.06 o                         
  -5   8   4      11802.40      10889.39       472.97 o                         
  -4   8   4      10176.32      10146.89       312.76 o                         
  -3   8   4      16909.40      16644.09       437.59 o                         
  -2   8   4       3186.25       3218.35       175.82 o                         
  -1   8   4       2542.28       2757.66       136.92 o                         
   0   8   4         19.04         -1.48        28.42 o                         
   1   8   4       9755.66       9067.50       293.75 o                         
   2   8   4      18241.88      18248.65       665.64 o                         
   3   8   4      30925.02      31590.46       754.37 o                         
   4   8   4      19455.52      20344.69       733.24 o                         
   5   8   4       6119.79       5678.04       652.43 o                         
   6   8   4       7485.22       7749.97       388.97 o                         
   7   8   4        132.34         91.30        78.88 o                         
   8   8   4         29.34        -57.14       149.96 o                         
   9   8   4         67.29        167.27       101.14 o                         
  10   8   4        379.45        417.45       300.15 o                         
 -10   9   4       5773.47       6163.56       578.88 o                         
  -9   9   4       2832.26       3036.00       658.03 o                         
  -8   9   4       6475.43       6847.11       698.54 o                         
  -7   9   4       2792.15       3031.58       576.13 o                         
  -6   9   4        599.53        569.12       127.57 o                         
  -5   9   4        989.15        808.32        65.22 o                         
  -4   9   4       2235.04       2186.59       159.56 o                         
  -3   9   4       6304.29       6291.87       300.96 o                         
  -2   9   4      11301.74      11641.77       398.54 o                         
  -1   9   4      19149.44      19434.87       426.93 o                         
   0   9   4      33640.46      33936.56       675.87 o                         
   1   9   4      16620.61      17632.42       455.58 o                         
   2   9   4      21344.48      22162.87       612.87 o                         
   3   9   4        230.39        251.47        73.87 o                         
   4   9   4         80.14         26.82        60.54 o                         
   5   9   4       2997.18       3072.65       233.67 o                         
   6   9   4       5649.42       5351.31       229.36 o                         
   7   9   4       2496.28       2560.20       228.84 o                         
   8   9   4       5345.35       5698.00       506.31 o                         
   9   9   4        625.66       1007.37       211.77 o                         
  10   9   4       2029.29       1971.49       409.28 o                         
 -10  10   4       1797.14       2173.34       349.33 o                         
  -9  10   4        123.80        260.53       175.23 o                         
  -8  10   4        896.05        864.48       281.86 o                         
  -7  10   4       1680.15       2140.79       383.38 o                         
  -6  10   4      11444.75      11885.62       573.16 o                         
  -5  10   4       2106.31       2046.19       139.20 o                         
  -4  10   4      14646.02      14551.85       421.05 o                         
  -3  10   4       4339.52       4200.12       274.73 o                         
  -2  10   4       5409.78       4838.73       239.95 o                         
  -1  10   4       3584.03       3618.17       176.46 o                         
   0  10   4       4247.32       4462.32       198.12 o                         
   1  10   4       2925.42       3048.38       174.33 o                         
   2  10   4      44630.42      46059.06      1082.03 o                         
   3  10   4       3277.04       3350.63       252.69 o                         
   4  10   4      36582.41      37525.57      1134.72 o                         
   5  10   4        178.82        129.97        98.95 o                         
   6  10   4      11170.52      11191.32       525.79 o                         
   7  10   4        126.68        135.77        88.21 o                         
   8  10   4         10.50        166.14       132.35 o                         
   9  10   4         35.20        -97.46        97.46 o                         
 -10  11   4       4664.99       4787.03       642.19 o                         
  -9  11   4          0.11        170.64       123.39 o                         
  -8  11   4      12233.07      12019.26      1157.07 o                         
  -7  11   4        150.99        173.67       194.48 o                         
  -6  11   4       4390.15       4594.64       321.29 o                         
  -5  11   4        327.38        244.20        55.87 o                         
  -4  11   4       1275.61       1182.24       127.06 o                         
  -3  11   4        208.95         97.58        48.23 o                         
  -2  11   4      22177.34      22930.40       704.01 o                         
  -1  11   4       2297.02       2196.45       142.68 o                         
   0  11   4      34517.58      33727.54       678.93 o                         
   1  11   4       1444.92       1565.20       135.72 o                         
   2  11   4      13414.02      13159.37       391.17 o                         
   3  11   4       1683.02       1535.46       144.27 o                         
   4  11   4         14.26         86.51        41.01 o                         
   5  11   4       3758.41       3929.46       272.46 o                         
   6  11   4       9287.33       9098.83       439.42 o                         
   7  11   4         11.17        -11.33        85.77 o                         
   8  11   4       9292.19      11198.72       878.17 o                         
   9  11   4         12.98         17.85       101.20 o                         
  -9  12   4          5.28         -7.84       167.17 o                         
  -8  12   4       1015.47       1066.79       298.52 o                         
  -7  12   4       1142.19       1401.68       310.92 o                         
  -6  12   4      14848.07      16747.92       881.98 o                         
  -5  12   4       3102.67       3170.58       198.66 o                         
  -4  12   4      28067.90      27809.48       970.52 o                         
  -3  12   4        476.97        467.16        81.49 o                         
  -2  12   4      12208.06      11710.83       434.55 o                         
  -1  12   4         50.72         18.68        32.55 o                         
   0  12   4         92.62        122.79        50.69 o                         
   1  12   4        265.58        446.58        80.86 o                         
   2  12   4       3009.63       2859.22       181.05 o                         
   3  12   4        171.92        180.16        61.42 o                         
   4  12   4      13800.87      14230.25       582.41 o                         
   5  12   4       1067.35       1348.44       187.45 o                         
   6  12   4       5787.85       6623.97       871.54 o                         
   7  12   4        321.65        348.79       148.42 o                         
   8  12   4         57.80        341.03       182.80 o                         
   9  12   4        262.15        219.68       158.87 o                         
  -9  13   4       1988.33       1882.33       392.10 o                         
  -8  13   4       6434.56       6546.59       750.26 o                         
  -7  13   4       1699.26       1845.51       259.75 o                         
  -6  13   4       5383.88       4635.15       539.18 o                         
  -5  13   4        124.09         72.38        70.24 o                         
  -4  13   4        350.21        265.19        63.43 o                         
  -3  13   4       3200.26       3196.49       227.38 o                         
  -2  13   4      14334.53      14184.33       427.91 o                         
  -1  13   4        616.10        667.98        88.01 o                         
   0  13   4      14863.93      14591.62       489.99 o                         
   1  13   4       1222.15       1498.33       149.34 o                         
   2  13   4       6826.74       7265.88       306.20 o                         
   3  13   4        531.11        322.48        84.55 o                         
   4  13   4        217.99        101.18        76.75 o                         
   5  13   4        734.14        837.66       151.24 o                         
   6  13   4       4767.69       5315.00       602.08 o                         
   7  13   4       5749.55       6663.76       677.53 o                         
   8  13   4       6121.11       7649.17       742.30 o                         
  -9  14   4        139.39        142.96       119.59 o                         
  -8  14   4         27.41         38.02       141.64 o                         
  -7  14   4       8144.62       8533.33       575.48 o                         
  -6  14   4       3016.68       3247.51       339.05 o                         
  -5  14   4      11978.33      12009.01       636.25 o                         
  -4  14   4       6612.87       6860.80       372.62 o                         
  -3  14   4       7034.82       7159.06       355.96 o                         
  -2  14   4        365.97        199.16        84.46 o                         
  -1  14   4       4496.73       4881.40       333.71 o                         
   0  14   4       3330.91       3464.40       261.30 o                         
   1  14   4        286.77        230.50        61.62 o                         
   2  14   4       5247.10       5382.86       272.01 o                         
   3  14   4       4585.31       3923.32       442.37 o                         
   4  14   4       9071.96       9512.66       561.77 o                         
   5  14   4       5573.25       5783.59       838.13 o                         
   6  14   4       5538.47       6863.09       689.18 o                         
   7  14   4       2228.32       2418.68       425.95 o                         
   8  14   4        224.04        462.90       169.32 o                         
  -8  15   4        937.07       1137.20       319.75 o                         
  -7  15   4       4275.92       4172.06       402.16 o                         
  -6  15   4       1704.98       1545.15       234.63 o                         
  -5  15   4         35.12        127.88        88.62 o                         
  -4  15   4       1786.52       1472.67       291.07 o                         
  -3  15   4       5539.95       5080.85       337.89 o                         
  -2  15   4       6268.14       6489.67       397.51 o                         
  -1  15   4      15160.71      15966.34       654.59 o                         
   0  15   4       1485.23       1588.65       164.49 o                         
   1  15   4      12413.89      12889.87       511.01 o                         
   2  15   4        454.28        500.68       105.31 o                         
   3  15   4       3160.00       3063.98       269.18 o                         
   4  15   4        352.05        189.23       146.80 o                         
   5  15   4       1276.04       1351.16       304.41 o                         
   6  15   4         97.96        292.30       153.43 o                         
   7  15   4       5981.26       6580.32       693.01 o                         
   8  15   4       1040.70        728.24       251.46 o                         
  -8  16   4          7.07        -69.28       134.08 o                         
  -7  16   4       4990.43       4495.99       491.65 o                         
  -6  16   4       1157.70        914.61       187.79 o                         
  -5  16   4       7533.99       6845.71       488.23 o                         
  -4  16   4       1457.28       1426.20       219.19 o                         
  -3  16   4       6719.87       5809.33       434.58 o                         
  -2  16   4         37.21         36.44        86.95 o                         
  -1  16   4       1842.66       1573.61       201.99 o                         
   0  16   4        361.12        252.77       118.67 o                         
   1  16   4       5194.02       5311.63       458.79 o                         
   2  16   4        141.91        136.08        92.02 o                         
   3  16   4      18956.60      19834.59      1209.97 o                         
   4  16   4         27.59        -75.38       134.58 o                         
   5  16   4       9670.58      10590.54       889.18 o                         
   6  16   4        149.64        -14.37        97.78 o                         
   7  16   4        977.73        710.01       204.11 o                         
  -7  17   4       2099.38       2139.55       448.49 o                         
  -6  17   4         81.32         99.18        71.74 o                         
  -5  17   4        245.64        180.09       137.66 o                         
  -4  17   4         18.12        -62.04       137.56 o                         
  -3  17   4       3207.40       3013.88       340.41 o                         
  -2  17   4         37.65       -103.15       103.15 o                         
  -1  17   4      15671.18      16551.79       709.20 o                         
   0  17   4        134.60         94.44        87.66 o                         
   1  17   4      11487.42      12949.97       965.22 o                         
   2  17   4        513.85        437.12       196.80 o                         
   3  17   4       3236.46       4058.50       538.16 o                         
   4  17   4        216.10          1.98       234.99 o                         
   5  17   4       1038.28       1160.26       300.15 o                         
   6  17   4         51.31       -158.13       258.98 o                         
   7  17   4       4247.56       4373.68       737.72 o                         
  -7  18   4       2408.29       2653.41       464.39 o                         
  -6  18   4        323.17        612.05       232.13 o                         
  -5  18   4       4365.68       3666.06       527.93 o                         
  -4  18   4        529.24        410.32       205.85 o                         
  -3  18   4       6094.71       5761.59       510.34 o                         
  -2  18   4        299.85        393.93       176.01 o                         
  -1  18   4       1610.37       1549.77       207.44 o                         
   0  18   4        357.40        362.75       166.08 o                         
   1  18   4       1418.71       2040.98       373.93 o                         
   2  18   4       2431.43       2809.66       459.84 o                         
   3  18   4       9603.62      10145.47      1216.34 o                         
   4  18   4       3260.98       3089.42       497.32 o                         
   5  18   4       5729.70       5855.27       760.70 o                         
   6  18   4       1850.86       1884.60       379.19 o                         
  -6  19   4        349.79        163.21       128.59 o                         
  -5  19   4        162.65         25.77       124.23 o                         
  -4  19   4        976.59        235.41       155.08 o                         
  -3  19   4        334.50        281.74       129.06 o                         
  -2  19   4       2295.84       2392.71       330.03 o                         
  -1  19   4       3395.04       3469.38       358.98 o                         
   0  19   4       1993.26       2154.39       250.20 o                         
   1  19   4       7058.08       7303.83       559.92 o                         
   2  19   4       1360.01       1412.43       323.23 o                         
   3  19   4        992.41       1455.41       309.59 o                         
   4  19   4        119.76         16.04       218.07 o                         
   5  19   4        980.62        757.81       244.62 o                         
  -5  20   4       2521.05       2396.24       559.98 o                         
  -4  20   4       6874.40       8165.54      1051.85 o                         
  -3  20   4       1747.70       1943.65       495.46 o                         
  -2  20   4        963.83       1237.52       307.03 o                         
  -1  20   4        673.35        687.59       161.65 o                         
   0  20   4        596.40        748.12       154.45 o                         
   1  20   4         57.81        -20.62       102.08 o                         
   2  20   4       1927.19       2411.62       436.10 o                         
   3  20   4       1168.35       1643.73       350.40 o                         
   4  20   4       3957.56       3732.26       537.53 o                         
  -4  21   4        402.51        554.88       278.07 o                         
  -3  21   4        594.23        680.69       300.84 o                         
  -2  21   4       4202.46       4126.86       543.84 o                         
  -1  21   4        267.86        280.94       236.72 o                         
   0  21   4       5183.53       5106.93       616.98 o                         
   1  21   4        648.86        364.43       163.49 o                         
   2  21   4       1619.90       1584.63       365.35 o                         
   3  21   4         16.48         67.03       102.23 o                         
  -2  22   4        812.63       1018.44       277.58 o                         
  -1  22   4        949.78        729.06       204.10 o                         
   0  22   4        360.80        611.23       228.33 o                         
   1  22   4         97.73          5.58       130.86 o                         
 -11   0   5       7232.39       9297.24      1399.78 o                         
  -9   0   5      10575.20      12573.00      1500.63 o                         
  -7   0   5       1054.40        990.79       160.20 o                         
  -5   0   5      14825.99      15483.84       682.46 o                         
  -3   0   5      42490.73      40963.41      1755.87 o                         
   1   0   5      14451.65      14017.14       368.15 o                         
   3   0   5       1743.71       1688.29       152.71 o                         
   5   0   5      14998.76      12924.01       804.87 o                         
   7   0   5      12840.44      11883.21       801.53 o                         
   9   0   5       8038.87       7783.92      1056.78 o                         
 -11   1   5       2716.90       4154.77       651.73 o                         
 -10   1   5        231.92        -53.61       178.36 o                         
  -9   1   5       1653.86       1221.50       330.74 o                         
  -8   1   5        410.30        145.26       126.88 o                         
  -7   1   5      20795.76      20741.87       584.32 o                         
  -6   1   5       3016.20       3030.98       167.69 o                         
  -5   1   5      28215.22      27127.37       731.87 o                         
  -4   1   5       2125.30       2239.40       195.70 o                         
  -3   1   5       7475.19       7077.57       347.42 o                         
  -2   1   5          8.30         89.38        60.82 o                         
  -1   1   5         41.95         52.69        53.55 o                         
   0   1   5       4526.31       4622.24       150.83 o                         
   1   1   5      49611.87      50527.82       695.65 o                         
   2   1   5       9014.67       9233.86       236.66 o                         
   3   1   5      49256.70      50793.34       870.48 o                         
   4   1   5      12025.22      12628.24       439.18 o                         
   5   1   5      10596.94      10734.28       435.26 o                         
   6   1   5       4423.89       4073.21       280.13 o                         
   7   1   5        402.14        275.43       112.94 o                         
   8   1   5         54.70         27.77       149.26 o                         
   9   1   5        614.07        559.31       167.93 o                         
  10   1   5        136.44        226.87       112.07 o                         
 -11   2   5       4273.39       5101.37       711.38 o                         
 -10   2   5       3421.07       3826.93       603.89 o                         
  -9   2   5      10264.28      11024.40      1046.67 o                         
  -8   2   5       2265.01       2003.52       355.26 o                         
  -7   2   5       4398.66       4572.71       306.27 o                         
  -6   2   5        958.61        643.83       183.49 o                         
  -5   2   5       2329.54       2179.31       160.92 o                         
  -4   2   5       4044.50       4013.69       244.13 o                         
  -3   2   5      26478.96      26083.25      1001.06 o                         
  -2   2   5      16166.64      17828.93      1075.54 o                         
  -1   2   5      16949.64      15890.17       453.30 o                         
   0   2   5      10046.58      10553.75       380.63 o                         
   1   2   5       5288.64       5156.60       161.36 o                         
   2   2   5        230.88        216.01        45.14 o                         
   3   2   5         23.65         55.88        40.95 o                         
   4   2   5        432.03        345.71       178.20 o                         
   5   2   5       8263.05       7874.20       324.60 o                         
   6   2   5       4992.74       4791.35       267.06 o                         
   7   2   5       7227.99       7080.27       610.33 o                         
   8   2   5       2943.77       3625.02       379.14 o                         
   9   2   5       2932.05       2790.47       349.88 o                         
  10   2   5        191.66         55.19       124.68 o                         
 -11   3   5        130.79        334.45       282.85 o                         
 -10   3   5         56.34         32.43       193.19 o                         
  -9   3   5       2284.31       1874.42       401.71 o                         
  -8   3   5       2402.98       2069.84       279.71 o                         
  -7   3   5      17796.13      19329.53       797.63 o                         
  -6   3   5      17438.69      18279.28       585.69 o                         
  -5   3   5      18580.42      18614.72       511.26 o                         
  -4   3   5      11317.37      10572.00       358.49 o                         
  -3   3   5      14553.86      15622.96       485.30 o                         
  -2   3   5        182.02        161.78        40.26 o                         
  -1   3   5        161.12         55.97        50.86 o                         
   0   3   5      11495.07      10841.39       310.64 o                         
   1   3   5      12938.31      12710.04       363.31 o                         
   2   3   5      26786.76      28122.30       683.27 o                         
   3   3   5       6475.11       7037.91       346.63 o                         
   4   3   5      20185.78      21789.29       895.81 o                         
   5   3   5       2703.42       2358.70       217.36 o                         
   6   3   5       2049.34       1997.42       214.44 o                         
   7   3   5        223.25         79.76        60.33 o                         
   8   3   5       1721.49       1275.44       214.98 o                         
   9   3   5       1356.22       1149.53       250.32 o                         
  10   3   5       5003.07       6125.24      1517.93 o                         
 -11   4   5        241.45        429.53       267.70 o                         
 -10   4   5       4908.80       5105.75       703.06 o                         
  -9   4   5       1169.71       1027.60       280.70 o                         
  -8   4   5       6334.80       5988.75       679.28 o                         
  -7   4   5        151.81        166.35       100.75 o                         
  -6   4   5         43.49         -7.99        46.57 o                         
  -5   4   5       2506.67       2738.85       192.91 o                         
  -4   4   5      26441.11      25025.88       553.12 o                         
  -3   4   5      17586.44      19130.32       550.06 o                         
  -2   4   5      59676.68      63663.36      1849.64 o                         
  -1   4   5       2046.29       1892.69       160.09 o                         
   0   4   5      29526.59      29406.80       614.10 o                         
   1   4   5        453.49        379.64        59.28 o                         
   2   4   5       1730.88       1391.02       134.77 o                         
   3   4   5        214.25        234.39        50.14 o                         
   4   4   5       1072.48        934.98       203.62 o                         
   5   4   5       1775.91       1913.83       157.34 o                         
   6   4   5      15999.33      15458.10       847.74 o                         
   7   4   5       4262.95       4181.79       446.30 o                         
   8   4   5      12802.96      13601.90       734.37 o                         
   9   4   5       1671.13       1684.61       243.17 o                         
  10   4   5        696.41        434.34       139.30 o                         
 -11   5   5         96.00         49.57       205.40 o                         
 -10   5   5         61.53        -20.39       237.62 o                         
  -9   5   5        670.55        874.85       235.27 o                         
  -8   5   5       5203.72       4917.02       627.31 o                         
  -7   5   5         14.45        -23.96        89.06 o                         
  -6   5   5      36651.68      37118.19       869.33 o                         
  -5   5   5       1342.79       1147.10       124.39 o                         
  -4   5   5      30107.14      27983.46       699.91 o                         
  -3   5   5         31.31         22.70        41.82 o                         
  -2   5   5        102.43        126.42        31.27 o                         
  -1   5   5      13566.74      14352.31       410.66 o                         
   0   5   5       7506.36       7219.51       223.45 o                         
   1   5   5        246.94        276.44        36.11 o                         
   2   5   5      14792.50      14043.90       431.00 o                         
   3   5   5         26.09         63.34        55.39 o                         
   4   5   5      15444.88      14355.99       712.59 o                         
   5   5   5       1129.34       1177.41       142.89 o                         
   6   5   5       2219.33       2195.40       175.15 o                         
   7   5   5        611.86        579.52        83.03 o                         
   8   5   5       1412.13       1201.11       138.23 o                         
   9   5   5        708.23        301.13       204.85 o                         
  10   5   5       6511.49       6567.01       702.08 o                         
 -11   6   5         97.33        154.10       171.07 o                         
 -10   6   5       7441.62       8215.48       882.69 o                         
  -9   6   5         10.75         16.25       191.42 o                         
  -8   6   5       9645.43       9132.47       848.93 o                         
  -7   6   5        209.89         86.73        66.62 o                         
  -6   6   5         46.94         10.04        42.23 o                         
  -5   6   5        145.32        148.31        52.63 o                         
  -4   6   5      14994.84      14288.12       586.52 o                         
  -3   6   5        109.59         80.02        55.69 o                         
  -2   6   5      46449.41      45863.49      1035.01 o                         
  -1   6   5       2037.53       2023.40       163.79 o                         
   0   6   5      22892.53      22613.32       420.28 o                         
   1   6   5       3009.09       2628.31       161.73 o                         
   2   6   5       1011.98        871.82        95.31 o                         
   3   6   5        231.40        206.76        48.51 o                         
   4   6   5       2944.47       2612.15       282.72 o                         
   5   6   5       5282.73       5441.48       326.61 o                         
   6   6   5      10365.59      10235.35       532.48 o                         
   7   6   5        451.73        477.53        83.65 o                         
   8   6   5      10812.19      11367.84       735.08 o                         
   9   6   5          2.76        297.52       367.43 o                         
  10   6   5       1505.79       1119.12       665.90 o                         
 -11   7   5        437.03        348.87       204.41 o                         
 -10   7   5        433.41        415.10       218.00 o                         
  -9   7   5        608.58         72.19       333.88 o                         
  -8   7   5       3393.23       3128.92       744.27 o                         
  -7   7   5       3048.89       3388.64       463.82 o                         
  -6   7   5      21214.59      20999.75      1128.72 o                         
  -5   7   5        895.49        826.20       102.27 o                         
  -4   7   5      19103.45      19349.30       567.29 o                         
  -3   7   5       6267.15       6522.98       237.16 o                         
  -2   7   5        175.27        142.41        35.32 o                         
  -1   7   5       4322.72       4919.93       199.25 o                         
   0   7   5      23609.22      23537.84       475.46 o                         
   1   7   5       3893.37       3438.77       242.40 o                         
   2   7   5      30945.51      30156.81       953.90 o                         
   3   7   5       6309.24       5686.91       446.11 o                         
   4   7   5      27399.81      27465.79       902.82 o                         
   5   7   5         53.73         -4.70        73.48 o                         
   6   7   5      10838.73      11389.09       488.16 o                         
   7   7   5        510.86        442.40        67.81 o                         
   8   7   5         65.98         15.36        93.20 o                         
   9   7   5        461.04        332.74       199.63 o                         
  10   7   5       2218.35       1633.85       637.25 o                         
 -10   8   5       4059.98       4849.53       518.34 o                         
  -9   8   5       2697.41       2759.82       488.27 o                         
  -8   8   5       4767.80       4367.50       876.05 o                         
  -7   8   5         61.16         -7.38       179.45 o                         
  -6   8   5        106.37        174.27        74.09 o                         
  -5   8   5        206.65        185.08        56.81 o                         
  -4   8   5       9408.15       9863.02       382.77 o                         
  -3   8   5       7184.81       7482.64       266.55 o                         
  -2   8   5      24679.59      23857.21       573.19 o                         
  -1   8   5      24167.95      24895.90       548.17 o                         
   0   8   5       9116.49       8443.51       338.75 o                         
   1   8   5      17554.54      17508.79       503.99 o                         
   2   8   5        505.60        465.50        88.78 o                         
   3   8   5        685.25        784.33       117.55 o                         
   4   8   5       2228.95       2223.38       233.63 o                         
   5   8   5      11069.69      11274.21       544.97 o                         
   6   8   5       2891.19       3478.03       257.51 o                         
   7   8   5       6924.89       6758.93       438.01 o                         
   8   8   5       4601.87       4800.72       700.22 o                         
   9   8   5       1162.90       1091.45       235.14 o                         
  10   8   5       2094.78       1824.52       387.87 o                         
 -10   9   5         13.68         86.04       132.51 o                         
  -9   9   5       1412.87       1593.97       283.38 o                         
  -8   9   5       3242.46       3200.98       463.79 o                         
  -7   9   5       5849.30       5741.81       849.36 o                         
  -6   9   5       5677.50       5460.42       373.60 o                         
  -5   9   5       8590.19       8863.70       444.19 o                         
  -4   9   5       6449.91       6454.12       292.90 o                         
  -3   9   5       5914.30       5817.43       300.70 o                         
  -2   9   5        686.09        549.13       112.45 o                         
  -1   9   5       1659.64       1649.46       116.32 o                         
   0   9   5       1915.99       1742.01       123.24 o                         
   1   9   5      31004.69      30968.64       752.29 o                         
   2   9   5       7086.00       6910.02       300.89 o                         
   3   9   5      53636.54      56605.20      1268.24 o                         
   4   9   5       4422.39       4812.85       301.31 o                         
   5   9   5       8709.79       9460.75       497.79 o                         
   6   9   5       1149.05       1136.18       153.79 o                         
   7   9   5         39.38        102.84       112.44 o                         
   8   9   5         22.94          9.39       114.28 o                         
   9   9   5       1995.66       1983.06       302.39 o                         
 -10  10   5        993.80       1158.46       254.71 o                         
  -9  10   5       6941.92       6886.35       602.34 o                         
  -8  10   5        284.61        273.46       133.72 o                         
  -7  10   5       3584.86       4098.79       518.86 o                         
  -6  10   5        785.39        887.97       147.84 o                         
  -5  10   5        955.60        924.96        96.85 o                         
  -4  10   5       1675.60       1511.34       139.97 o                         
  -3  10   5      16048.63      15969.33       548.29 o                         
  -2  10   5       1682.15       1493.00       142.20 o                         
  -1  10   5      25030.75      24710.20       769.39 o                         
   0  10   5       2979.54       2894.87       155.32 o                         
   1  10   5      13435.94      13666.27       549.00 o                         
   2  10   5         21.73         46.26        53.72 o                         
   3  10   5         30.99         15.41        53.60 o                         
   4  10   5        895.31       1063.35       151.31 o                         
   5  10   5       9216.33       9795.90       446.01 o                         
   6  10   5        149.05         44.62        60.23 o                         
   7  10   5      10971.57      12275.89       907.71 o                         
   8  10   5        264.48        148.18       138.75 o                         
   9  10   5       2377.37       2674.79       444.97 o                         
 -10  11   5        208.95         -9.31       197.25 o                         
  -9  11   5       2285.29       1881.82       415.28 o                         
  -8  11   5        541.63       1095.45       304.48 o                         
  -7  11   5      10987.13      10977.54      1833.05 o                         
  -6  11   5        196.54        162.33        94.08 o                         
  -5  11   5      16522.71      17203.77       478.39 o                         
  -4  11   5          0.28         -9.68        79.04 o                         
  -3  11   5      10019.44       9147.65       384.60 o                         
  -2  11   5         70.68         30.45        45.09 o                         
  -1  11   5        209.52        133.69        44.38 o                         
   0  11   5        982.55        858.19        95.49 o                         
   1  11   5      14179.64      13987.68       497.73 o                         
   2  11   5        583.33        505.00        86.38 o                         
   3  11   5      18715.88      19313.83       684.41 o                         
   4  11   5        898.80        693.76       126.55 o                         
   5  11   5       7825.92       8137.77       417.28 o                         
   6  11   5        585.38        553.10       165.73 o                         
   7  11   5         62.55         25.52        90.98 o                         
   8  11   5        257.44        253.41       143.01 o                         
   9  11   5       4564.84       4454.22       895.82 o                         
  -9  12   5       2505.14       2859.49       499.09 o                         
  -8  12   5       1147.55       1236.29       318.47 o                         
  -7  12   5       1330.51       1501.68       312.72 o                         
  -6  12   5        930.35        289.72       129.74 o                         
  -5  12   5       3047.26       2977.82       281.60 o                         
  -4  12   5         97.48        102.57        46.57 o                         
  -3  12   5      19310.47      19507.07       654.49 o                         
  -2  12   5       5046.53       4760.33       294.90 o                         
  -1  12   5      23466.96      23772.58       548.23 o                         
   0  12   5       2154.19       2119.83       151.33 o                         
   1  12   5       7758.49       7540.18       310.92 o                         
   2  12   5       1208.23       1207.87       144.74 o                         
   3  12   5         50.14         -3.98        77.11 o                         
   4  12   5         14.68         94.28        65.54 o                         
   5  12   5      11168.45      12180.10       605.20 o                         
   6  12   5        869.31       1172.60       269.47 o                         
   7  12   5      11731.28      12603.30       943.34 o                         
   8  12   5       1438.38       1451.95       303.93 o                         
   9  12   5       3356.99       3989.37       551.46 o                         
  -9  13   5        652.13         69.67       130.16 o                         
  -8  13   5        727.85        642.15       162.00 o                         
  -7  13   5       6722.17       6741.22       688.67 o                         
  -6  13   5       4276.57       4544.52       385.91 o                         
  -5  13   5      13917.64      14231.05       651.76 o                         
  -4  13   5      10229.71      10636.44       425.75 o                         
  -3  13   5       5323.67       5174.19       297.78 o                         
  -2  13   5        945.78        787.92       123.06 o                         
  -1  13   5        916.80        882.96       104.08 o                         
   0  13   5        143.03         22.07        46.91 o                         
   1  13   5       7754.40       6941.72       334.54 o                         
   2  13   5       2617.93       2501.02       210.14 o                         
   3  13   5       5404.06       5973.56       333.68 o                         
   4  13   5       3543.57       3536.51       288.92 o                         
   5  13   5       6731.36       7218.94       465.04 o                         
   6  13   5        328.11         90.38       106.05 o                         
   7  13   5         69.01        149.76       364.17 o                         
   8  13   5       1064.78       1316.40       324.38 o                         
  -9  14   5       3005.97       2861.83       527.28 o                         
  -8  14   5       1715.53       2350.41       762.17 o                         
  -7  14   5       1812.21       2122.11       411.10 o                         
  -6  14   5        120.15         40.25       135.81 o                         
  -5  14   5        256.83        134.39        85.81 o                         
  -4  14   5       1439.10       1339.04       162.81 o                         
  -3  14   5       5252.44       5241.42       296.31 o                         
  -2  14   5      12771.20      11935.30       425.76 o                         
  -1  14   5       5468.65       5405.25       307.79 o                         
   0  14   5      19634.63      19937.11      1111.17 o                         
   1  14   5       1538.16       1432.23       152.83 o                         
   2  14   5       1662.44       1582.09       196.76 o                         
   3  14   5        362.35        260.29        89.21 o                         
   4  14   5       4725.07       4745.62       402.35 o                         
   5  14   5        584.11        608.59       194.86 o                         
   6  14   5       6941.76       6760.98       699.49 o                         
   7  14   5       2766.97       3297.38       488.62 o                         
   8  14   5       4120.25       4328.12       576.03 o                         
  -8  15   5       1317.72       1437.69       330.69 o                         
  -7  15   5        222.07        440.84       164.65 o                         
  -6  15   5       5002.17       4880.96       527.68 o                         
  -5  15   5       2084.93       1962.31       244.52 o                         
  -4  15   5       6179.54       5686.18       367.58 o                         
  -3  15   5         18.58        -61.74        61.74 o                         
  -2  15   5        346.68        251.10        66.37 o                         
  -1  15   5       2042.71       2238.03       207.27 o                         
   0  15   5       5323.93       5189.58       286.30 o                         
   1  15   5       3636.25       3406.79       244.59 o                         
   2  15   5      18089.30      18781.41       734.19 o                         
   3  15   5       5185.81       5415.46       578.29 o                         
   4  15   5      11387.01      12754.63       695.30 o                         
   5  15   5       3274.37       3768.39       520.09 o                         
   6  15   5        176.64        201.91       133.40 o                         
   7  15   5        749.22        808.39       269.44 o                         
  -8  16   5       1465.38       1310.86       329.32 o                         
  -7  16   5          0.04       -126.93       308.43 o                         
  -6  16   5         49.21        -39.72       108.73 o                         
  -5  16   5        330.37        129.11       102.79 o                         
  -4  16   5       2969.40       2817.34       287.88 o                         
  -3  16   5       1301.56       1336.52       175.04 o                         
  -2  16   5       9459.46       9177.03       479.51 o                         
  -1  16   5        113.04        145.32        63.76 o                         
   0  16   5      20305.32      21905.15       765.21 o                         
   1  16   5         30.40         43.39        81.39 o                         
   2  16   5       2100.00       2285.57       310.17 o                         
   3  16   5         28.75         99.48       106.78 o                         
   4  16   5       4435.52       4877.88       426.23 o                         
   5  16   5        113.86       -141.46       157.30 o                         
   6  16   5       9015.28      10519.09       902.28 o                         
   7  16   5        268.64        333.22       194.29 o                         
  -7  17   5          6.67         88.19       282.16 o                         
  -6  17   5       5212.46       5447.71       628.07 o                         
  -5  17   5         19.27        -38.22       143.54 o                         
  -4  17   5       3712.90       3442.98       316.17 o                         
  -3  17   5         40.08         71.26        84.62 o                         
  -2  17   5       3164.89       3341.06       321.80 o                         
  -1  17   5        221.88        261.94        88.72 o                         
   0  17   5       3889.03       3944.42       297.20 o                         
   1  17   5       1849.42       1879.28       286.42 o                         
   2  17   5      21214.29      22512.24      1010.87 o                         
   3  17   5       1169.71       1107.86       298.95 o                         
   4  17   5      15255.74      15235.97      1091.58 o                         
   5  17   5        385.76        691.01       224.12 o                         
   6  17   5        759.83        446.79       228.62 o                         
  -6  18   5         65.35        331.51       147.10 o                         
  -5  18   5         21.45       -117.21       136.89 o                         
  -4  18   5        801.28        507.46       194.21 o                         
  -3  18   5       1188.09       1182.75       285.37 o                         
  -2  18   5       6580.14       6471.50       530.26 o                         
  -1  18   5       2437.64       2739.63       273.62 o                         
   0  18   5      13589.72      15201.96       673.32 o                         
   1  18   5       1732.36       1876.14       373.13 o                         
   2  18   5       1403.66       1714.69       359.41 o                         
   3  18   5         63.21         51.94       122.51 o                         
   4  18   5       2752.26       2799.62       463.66 o                         
   5  18   5        966.02        616.36       214.22 o                         
   6  18   5       5272.36       5944.33       816.05 o                         
  -6  19   5       2574.66       2372.18       430.77 o                         
  -5  19   5       3724.11       3373.64       499.71 o                         
  -4  19   5       1825.27       1282.01       298.27 o                         
  -3  19   5       1623.35       1080.14       340.77 o                         
  -2  19   5       1097.51        961.74       406.75 o                         
  -1  19   5        123.83         87.49        70.09 o                         
   0  19   5        170.51         27.90       107.19 o                         
   1  19   5       3202.81       3568.38       426.91 o                         
   2  19   5       5307.21       6004.25       910.60 o                         
   3  19   5       4996.49       5207.27       645.05 o                         
   4  19   5       3682.61       4481.14       576.83 o                         
   5  19   5       1605.62       1799.40       378.12 o                         
  -5  20   5         38.20       -245.58       245.58 o                         
  -4  20   5        350.16        192.52       240.30 o                         
  -3  20   5       6345.48       5469.85       846.67 o                         
  -2  20   5       2807.78       2769.86       571.72 o                         
  -1  20   5       8057.33       7197.20       691.86 o                         
   0  20   5       3977.03       4047.00       545.37 o                         
   1  20   5       3606.19       4085.07       422.79 o                         
   2  20   5       1109.63       1643.62       348.95 o                         
   3  20   5          3.28        152.32       153.43 o                         
   4  20   5        560.85        703.49       197.57 o                         
  -3  21   5       3306.46       2846.49       617.65 o                         
  -2  21   5         11.25       -105.66       105.66 o                         
  -1  21   5         76.82         -8.26       164.38 o                         
   0  21   5         15.42        -61.37       373.38 o                         
   1  21   5       3484.10       3819.72       558.26 o                         
   2  21   5       1033.03        989.41       287.89 o                         
   3  21   5       4178.89       4470.43       605.48 o                         
  -1  22   5       6060.37       6185.09       638.21 o                         
   0  22   5        312.40         51.10       135.50 o                         
 -10   0   6       1670.42       1482.03       560.53 o                         
  -8   0   6      17684.37      17341.87      1374.23 o                         
  -6   0   6      19092.25      18461.38       712.41 o                         
  -4   0   6       5211.86       5866.64       591.92 o                         
  -2   0   6       2888.55       2735.28       379.38 o                         
   0   0   6      52996.71      56123.31      1181.16 o                         
   2   0   6      69584.36      70325.52      1303.92 o                         
   4   0   6      20704.37      19991.41       970.17 o                         
   6   0   6        416.64        573.05       286.58 o                         
   8   0   6       9137.90       8774.82      1039.10 o                         
  10   0   6       3860.97       3754.73       720.70 o                         
 -11   1   6        204.03        237.07       323.40 o                         
 -10   1   6       8777.82      10447.02      1028.12 o                         
  -9   1   6        753.18       1147.32       327.56 o                         
  -8   1   6        492.06        485.01       116.09 o                         
  -7   1   6         90.54         17.29        54.36 o                         
  -6   1   6       5236.68       5044.53       294.18 o                         
  -5   1   6        593.62        687.00       122.82 o                         
  -4   1   6      26014.79      25989.28       800.98 o                         
  -3   1   6        204.78        169.89        99.76 o                         
  -2   1   6      32301.11      29952.16      1477.64 o                         
  -1   1   6       2658.27       3033.16       194.08 o                         
   0   1   6      25311.46      25563.55       461.28 o                         
   1   1   6       3054.43       3119.47       127.68 o                         
   2   1   6        129.10        137.23        25.69 o                         
   3   1   6       1580.82       1485.60       111.17 o                         
   4   1   6      20554.88      20467.02       590.70 o                         
   5   1   6       2410.37       2509.74       270.58 o                         
   6   1   6      22158.46      21278.25       667.22 o                         
   7   1   6       4322.14       3844.07       312.69 o                         
   8   1   6       4375.15       4420.53       541.11 o                         
   9   1   6        987.78        784.63       187.49 o                         
  10   1   6        123.44        455.12       175.31 o                         
 -11   2   6         37.69        -99.17       157.82 o                         
 -10   2   6       3563.24       4746.08       946.28 o                         
  -9   2   6        220.67        272.90       217.72 o                         
  -8   2   6      15879.27      16770.84       690.04 o                         
  -7   2   6       2086.65       2119.63       216.36 o                         
  -6   2   6      14496.14      14305.17       644.78 o                         
  -5   2   6       5647.14       5219.78       287.02 o                         
  -4   2   6       2177.06       1889.79       193.40 o                         
  -3   2   6        377.57        279.73        70.45 o                         
  -2   2   6       3401.04       2910.46       412.13 o                         
  -1   2   6       9154.47       8781.64       386.73 o                         
   0   2   6      24751.41      25268.39       483.33 o                         
   1   2   6      10963.79      10950.87       254.42 o                         
   2   2   6      43210.65      43653.09       967.47 o                         
   3   2   6       8321.18       8177.13       336.30 o                         
   4   2   6      11065.63      11742.71       459.81 o                         
   5   2   6       4681.91       4026.53       392.57 o                         
   6   2   6        267.62        265.61        90.33 o                         
   7   2   6        233.57        178.67        77.19 o                         
   8   2   6       4900.16       4339.01       404.56 o                         
   9   2   6       3157.99       3201.16       410.50 o                         
  10   2   6       4836.03       5400.63       615.46 o                         
 -11   3   6       2085.66       2162.08       475.39 o                         
 -10   3   6       2248.56       2917.33       531.50 o                         
  -9   3   6       4729.87       4237.94       615.74 o                         
  -8   3   6        166.11        249.15       140.34 o                         
  -7   3   6       1269.73       1401.08       139.01 o                         
  -6   3   6       5445.23       5260.34       318.84 o                         
  -5   3   6       9536.14       9489.94       401.48 o                         
  -4   3   6       9411.53       9270.15       355.18 o                         
  -3   3   6      29054.04      30984.30      1154.63 o                         
  -2   3   6      29957.94      30408.78      1093.47 o                         
  -1   3   6       6053.72       5955.61       421.70 o                         
   0   3   6      28519.78      29877.67       542.73 o                         
   1   3   6       5074.40       5386.57       194.68 o                         
   2   3   6       1109.87       1046.42        92.42 o                         
   3   3   6        126.99        249.99        55.21 o                         
   4   3   6       6294.84       6263.85       393.94 o                         
   5   3   6       9152.17       9253.42       506.02 o                         
   6   3   6       9964.88       9900.64       539.21 o                         
   7   3   6      11149.36      10722.56       618.22 o                         
   8   3   6       3248.66       3016.52       337.57 o                         
   9   3   6       1031.67       1496.06       448.35 o                         
  10   3   6        113.84        322.18       167.64 o                         
 -11   4   6        194.82        212.87       177.95 o                         
 -10   4   6        538.45        588.75       227.43 o                         
  -9   4   6       7075.30       6859.13       790.26 o                         
  -8   4   6       3511.72       3404.67       377.96 o                         
  -7   4   6      17833.00      18447.94       612.49 o                         
  -6   4   6       3067.17       3054.58       205.70 o                         
  -5   4   6      19664.97      19055.40       594.88 o                         
  -4   4   6         65.37         73.73        46.20 o                         
  -3   4   6       1135.06       1116.17       180.94 o                         
  -2   4   6        342.07        256.81        89.87 o                         
  -1   4   6      18731.72      19332.45       864.88 o                         
   0   4   6        614.12        789.37        80.54 o                         
   1   4   6      24369.05      24664.70       539.94 o                         
   2   4   6        896.24        794.34        72.24 o                         
   3   4   6       9753.53       8531.51       732.31 o                         
   4   4   6       1880.62       1799.03       188.03 o                         
   5   4   6       6059.35       6693.32       621.22 o                         
   6   4   6          0.01         72.15        98.82 o                         
   7   4   6       1905.87       1752.67       259.74 o                         
   8   4   6        951.31        671.20       363.74 o                         
   9   4   6      11199.47      12087.19      1823.33 o                         
  10   4   6       1984.49       2619.44       416.29 o                         
 -11   5   6       4081.69       4871.17       688.35 o                         
 -10   5   6        174.23        -41.79       186.30 o                         
  -9   5   6       3499.77       2802.35       470.71 o                         
  -8   5   6         12.09         -5.88        80.17 o                         
  -7   5   6        431.61        539.71        89.02 o                         
  -6   5   6        194.35        152.51        44.42 o                         
  -5   5   6      17755.78      17404.13       513.09 o                         
  -4   5   6         30.93         39.48        56.59 o                         
  -3   5   6      57806.65      57850.28      1327.49 o                         
  -2   5   6        353.72        251.99        85.35 o                         
  -1   5   6      31309.09      31498.80       740.51 o                         
   0   5   6         35.47         58.60        24.76 o                         
   1   5   6       3380.25       3185.32       188.44 o                         
   2   5   6       2711.88       3071.62       184.53 o                         
   3   5   6       7738.70       8155.79       424.54 o                         
   4   5   6        156.37        108.51       100.57 o                         
   5   5   6      33013.71      34988.43      1077.43 o                         
   6   5   6        415.01        202.60        86.68 o                         
   7   5   6      17248.63      19102.76       771.42 o                         
   8   5   6       1480.89       1456.00       209.46 o                         
   9   5   6       1390.63       1316.46       291.68 o                         
  10   5   6          8.38        -15.33       171.85 o                         
 -11   6   6        160.92       -100.67       169.04 o                         
 -10   6   6        141.72        360.25       161.26 o                         
  -9   6   6       7202.76       6507.66      1327.67 o                         
  -8   6   6        539.59        358.39       203.10 o                         
  -7   6   6      21810.74      22407.04       638.36 o                         
  -6   6   6        878.76        781.83       107.00 o                         
  -5   6   6      15465.70      15205.58       473.27 o                         
  -4   6   6       2234.57       2246.59       188.46 o                         
  -3   6   6         85.21         72.76        41.40 o                         
  -2   6   6        228.65        285.83        66.74 o                         
  -1   6   6      25245.06      25816.10       663.22 o                         
   0   6   6        112.58         91.94        27.29 o                         
   1   6   6      41720.15      40704.05       843.66 o                         
   2   6   6        507.60        474.79        68.56 o                         
   3   6   6      27955.97      27421.36      1056.88 o                         
   4   6   6        963.57        905.47       158.31 o                         
   5   6   6       5473.59       4946.30       360.91 o                         
   6   6   6        936.47        836.24       156.41 o                         
   7   6   6       1482.14       1735.01       216.13 o                         
   8   6   6         20.86        -67.45       136.09 o                         
   9   6   6       7526.74       9861.77      1155.87 o                         
  10   6   6         92.43       -109.47       140.83 o                         
 -10   7   6        630.09        411.26       248.13 o                         
  -9   7   6       5011.46       4812.47       652.06 o                         
  -8   7   6        100.25        345.21       287.79 o                         
  -7   7   6         52.55        223.15       108.34 o                         
  -6   7   6       1630.95       1763.19       155.85 o                         
  -5   7   6       6774.31       6734.53       321.08 o                         
  -4   7   6       5817.41       6319.67       330.87 o                         
  -3   7   6      16939.51      17190.25       474.76 o                         
  -2   7   6      24985.19      25854.37       740.03 o                         
  -1   7   6      17403.18      17123.20       781.25 o                         
   0   7   6      20657.06      21762.65       437.32 o                         
   1   7   6         81.22        100.72        28.11 o                         
   2   7   6         86.41         91.98        36.44 o                         
   3   7   6       9969.46      10121.90       587.36 o                         
   4   7   6       6022.54       5970.67       395.06 o                         
   5   7   6      20693.08      20852.74       800.32 o                         
   6   7   6        543.65        551.00       132.89 o                         
   7   7   6      12881.50      14421.36       643.17 o                         
   8   7   6         28.78        -99.93       142.82 o                         
   9   7   6       1675.67       1654.00       323.76 o                         
  10   7   6          2.84        298.22       286.50 o                         
 -10   8   6         50.01       -314.40       314.40 o                         
  -9   8   6       2698.52       2617.27       462.27 o                         
  -8   8   6       3506.40       2925.91       690.87 o                         
  -7   8   6       6557.71       6731.44       580.41 o                         
  -6   8   6       5009.71       4996.49       265.37 o                         
  -5   8   6       2798.19       2455.17       193.40 o                         
  -4   8   6       2323.21       2314.86       192.05 o                         
  -3   8   6         17.00        -48.22        83.13 o                         
  -2   8   6        212.87        165.26        43.22 o                         
  -1   8   6       8876.60       8535.08       260.51 o                         
   0   8   6      14011.96      13800.22       468.86 o                         
   1   8   6      36410.98      36616.88       784.55 o                         
   2   8   6      22375.87      22580.76       593.00 o                         
   3   8   6      24581.72      25423.33       652.43 o                         
   4   8   6       4740.09       5204.51       376.62 o                         
   5   8   6        116.47        109.16        51.41 o                         
   6   8   6        342.92        302.54        84.82 o                         
   7   8   6       1503.84       1379.98       232.98 o                         
   8   8   6        858.30       1286.74       295.63 o                         
   9   8   6       2642.90       3015.71       463.15 o                         
 -10   9   6       4140.49       4887.29       525.86 o                         
  -9   9   6       1321.10       1026.71       315.11 o                         
  -8   9   6       1023.92       1343.53       298.78 o                         
  -7   9   6        930.15       1075.84       161.72 o                         
  -6   9   6        576.98        608.20        81.10 o                         
  -5   9   6       3012.54       3204.24       253.27 o                         
  -4   9   6       4900.73       5327.08       306.03 o                         
  -3   9   6       2844.27       2995.90       299.89 o                         
  -2   9   6      12831.77      11383.33       367.10 o                         
  -1   9   6       6052.26       6217.58       236.93 o                         
   0   9   6       2509.43       2561.85       148.32 o                         
   1   9   6       2794.67       2681.33       148.81 o                         
   2   9   6       1403.78       1322.27       152.99 o                         
   3   9   6        501.69        447.48        81.09 o                         
   4   9   6      15926.54      16147.36       566.26 o                         
   5   9   6       3175.29       3407.58       303.37 o                         
   6   9   6       7147.94       7142.55       440.40 o                         
   7   9   6       2042.44       2451.18       385.52 o                         
   8   9   6       2772.77       2200.51       385.71 o                         
   9   9   6        387.85        707.63       237.05 o                         
 -10  10   6        918.07        928.13       360.19 o                         
  -9  10   6       2947.18       3494.49       530.99 o                         
  -8  10   6       7298.61       7753.54       756.66 o                         
  -7  10   6       2174.61       2122.97       310.24 o                         
  -6  10   6      13348.80      12181.57       686.18 o                         
  -5  10   6         32.51        -61.05        67.83 o                         
  -4  10   6       6166.33       6285.91       647.46 o                         
  -3  10   6         90.21        103.38        50.48 o                         
  -2  10   6        508.35        359.63        67.34 o                         
  -1  10   6        597.59        633.35        79.17 o                         
   0  10   6      26964.03      27096.25       577.99 o                         
   1  10   6        693.65        744.79       100.07 o                         
   2  10   6      38827.94      40105.69       910.34 o                         
   3  10   6       2349.40       2560.04       221.44 o                         
   4  10   6      10098.02      10725.59       431.41 o                         
   5  10   6          9.87        101.53        60.09 o                         
   6  10   6        387.61        295.33       162.58 o                         
   7  10   6         81.72        293.86       190.54 o                         
   8  10   6       2482.86       2526.64       409.18 o                         
   9  10   6         64.08        112.34       163.38 o                         
 -10  11   6       4219.12       4808.58       520.85 o                         
  -9  11   6        389.65        522.24       400.84 o                         
  -8  11   6        697.03        709.87       250.12 o                         
  -7  11   6       1531.71       1115.88       286.74 o                         
  -6  11   6       3255.19       2561.36       205.43 o                         
  -5  11   6         43.47        -75.50        75.50 o                         
  -4  11   6      23918.27      24721.24       750.71 o                         
  -3  11   6        398.93        501.91       123.60 o                         
  -2  11   6      43311.16      41767.59       965.82 o                         
  -1  11   6        149.19        130.42        58.12 o                         
   0  11   6      16494.37      15627.80       431.31 o                         
   1  11   6       2064.83       1940.17       173.76 o                         
   2  11   6         84.21         69.77        51.78 o                         
   3  11   6          2.08         20.39       112.26 o                         
   4  11   6       5689.56       5795.95       354.74 o                         
   5  11   6        361.51        319.64       105.08 o                         
   6  11   6      10806.44      11127.16       569.58 o                         
   7  11   6          0.77        311.84       179.18 o                         
   8  11   6       3600.75       3744.79       516.92 o                         
   9  11   6         14.72        220.56       137.49 o                         
  -9  12   6        136.88        241.14       133.26 o                         
  -8  12   6       5651.31       5463.58       635.23 o                         
  -7  12   6        510.33        421.08       165.83 o                         
  -6  12   6      18525.41      21087.68      1325.61 o                         
  -5  12   6       3089.16       3293.85       221.26 o                         
  -4  12   6       4649.71       4814.22       361.27 o                         
  -3  12   6       1047.94        978.46       129.44 o                         
  -2  12   6       1842.46       1685.71       159.97 o                         
  -1  12   6       4142.84       4101.67       244.91 o                         
   0  12   6       8123.68       7713.67       321.86 o                         
   1  12   6       4703.60       4544.23       399.77 o                         
   2  12   6      10993.86      10640.25       436.29 o                         
   3  12   6        583.12        651.14       119.62 o                         
   4  12   6       3150.40       2957.62       337.50 o                         
   5  12   6        224.11        204.83        90.17 o                         
   6  12   6        626.91        823.37       244.43 o                         
   7  12   6         61.87        131.91       100.61 o                         
   8  12   6       5466.72       6086.99       821.07 o                         
  -9  13   6        518.40        605.96       259.74 o                         
  -8  13   6        647.49       1413.59       342.84 o                         
  -7  13   6        322.97        342.74       163.48 o                         
  -6  13   6        716.62        836.98       204.05 o                         
  -5  13   6       1785.67       1648.14       196.33 o                         
  -4  13   6      16822.44      16775.06       539.99 o                         
  -3  13   6      12792.95      13086.36       513.61 o                         
  -2  13   6      28830.95      28211.70      1129.36 o                         
  -1  13   6       5793.78       5788.37       267.97 o                         
   0  13   6       8530.69       8213.23       382.02 o                         
   1  13   6        273.14        179.59        92.63 o                         
   2  13   6        892.98        835.75       138.80 o                         
   3  13   6       5598.73       5514.16       364.34 o                         
   4  13   6       4022.08       4347.26       325.14 o                         
   5  13   6       5384.19       5381.29       409.29 o                         
   6  13   6       9448.08      10230.56       853.63 o                         
   7  13   6       1187.46       1078.93       260.28 o                         
   8  13   6       3273.12       3635.89       522.26 o                         
  -8  14   6       2191.79       2867.46       480.14 o                         
  -7  14   6       7738.97       7940.98      1285.59 o                         
  -6  14   6       5466.64       5555.36       614.18 o                         
  -5  14   6       8357.88       8050.80       594.42 o                         
  -4  14   6        812.82        594.76       108.08 o                         
  -3  14   6       1698.71       1384.14       138.88 o                         
  -2  14   6       5661.37       5085.34       284.80 o                         
  -1  14   6       4067.77       3927.26       217.65 o                         
   0  14   6      11159.93      11227.25       463.34 o                         
   1  14   6      10644.11      10330.87       510.13 o                         
   2  14   6       7880.35       7178.81       423.44 o                         
   3  14   6       5418.75       5583.13       372.19 o                         
   4  14   6       4051.27       3682.12       366.92 o                         
   5  14   6        358.80        335.02       237.24 o                         
   6  14   6        520.36        615.98       201.78 o                         
   7  14   6        186.09        -50.03       120.96 o                         
   8  14   6       1216.54        779.18       409.25 o                         
  -8  15   6        480.85        936.53       279.56 o                         
  -7  15   6        453.83        514.50       208.57 o                         
  -6  15   6        144.36        -99.89       117.90 o                         
  -5  15   6       1605.90       1537.59       184.54 o                         
  -4  15   6       1750.96       1734.82       191.28 o                         
  -3  15   6      15257.64      13798.02       558.73 o                         
  -2  15   6        420.67        253.93       146.85 o                         
  -1  15   6      14108.33      14403.18       468.66 o                         
   0  15   6        846.07        789.95       104.79 o                         
   1  15   6        628.63        693.66       157.56 o                         
   2  15   6        437.01        279.55        88.19 o                         
   3  15   6       5497.59       4879.34       431.96 o                         
   4  15   6        971.03        865.06       171.90 o                         
   5  15   6       8396.32       9125.79       832.83 o                         
   6  15   6       2266.21       2473.23       431.26 o                         
   7  15   6       2379.00       2954.18       841.09 o                         
  -7  16   6       4569.86       4892.67       608.35 o                         
  -6  16   6         45.95         12.86       153.80 o                         
  -5  16   6       5721.12       5096.99      1025.78 o                         
  -4  16   6        602.19        407.94       105.49 o                         
  -3  16   6        134.10         30.91        62.26 o                         
  -2  16   6        109.00        113.23        62.78 o                         
  -1  16   6       6048.72       5998.37       347.81 o                         
   0  16   6        775.41        750.09       120.67 o                         
   1  16   6      25974.00      27754.54      1389.47 o                         
   2  16   6         28.78        -27.41        92.29 o                         
   3  16   6      11879.97      12756.79       731.76 o                         
   4  16   6         90.13         -4.28        80.45 o                         
   5  16   6        540.75        467.75       352.02 o                         
   6  16   6         93.22        150.61       341.22 o                         
   7  16   6        783.77        694.44       224.21 o                         
  -7  17   6         57.34        411.22       214.43 o                         
  -6  17   6          0.20         31.16       168.36 o                         
  -5  17   6       3227.06       3003.05       459.09 o                         
  -4  17   6         46.48       -130.39       130.39 o                         
  -3  17   6       7628.35       6963.34       399.58 o                         
  -2  17   6        162.92         75.32        47.29 o                         
  -1  17   6       8150.40       8139.26       416.73 o                         
   0  17   6         42.12         32.17        77.81 o                         
   1  17   6        127.87        120.59       149.27 o                         
   2  17   6        730.14        602.71       161.31 o                         
   3  17   6       6091.21       6295.69       509.66 o                         
   4  17   6        698.54        938.03       196.31 o                         
   5  17   6       8359.77       8732.75       843.32 o                         
   6  17   6        419.74        792.62       272.08 o                         
  -6  18   6       1647.59       2071.54       396.15 o                         
  -5  18   6       4631.60       3823.00       530.57 o                         
  -4  18   6        792.52        462.25       141.48 o                         
  -3  18   6        856.55        607.70       311.65 o                         
  -2  18   6        341.14        414.94       170.03 o                         
  -1  18   6       1843.79       1856.68       214.24 o                         
   0  18   6       2547.17       2918.63       279.76 o                         
   1  18   6      14554.73      14786.82       837.62 o                         
   2  18   6       3568.37       3283.73       406.80 o                         
   3  18   6       6722.81       7665.67       575.03 o                         
   4  18   6        878.54        708.97       335.55 o                         
   5  18   6        151.61         32.56       181.85 o                         
  -5  19   6       2581.32       2723.13       451.82 o                         
  -4  19   6       5579.87       5337.19       618.26 o                         
  -3  19   6       6384.06       7240.40       920.56 o                         
  -2  19   6       6880.43       7286.62       766.53 o                         
  -1  19   6       6312.04       6791.41       641.89 o                         
   0  19   6        512.21        637.70       191.85 o                         
   1  19   6       1024.21       1353.01       327.99 o                         
   2  19   6        194.57         88.83       105.75 o                         
   3  19   6       1749.68       1613.85       345.20 o                         
   4  19   6       1073.40       1161.30       267.66 o                         
  -4  20   6       2914.72       2998.82       464.49 o                         
  -3  20   6        215.59        -19.32       161.05 o                         
  -2  20   6        918.04        677.69       210.81 o                         
  -1  20   6       1161.90        639.83       218.39 o                         
   0  20   6       3850.94       3684.63       528.93 o                         
   1  20   6       1949.15       1880.84       385.90 o                         
   2  20   6       3536.34       3648.53       534.98 o                         
   3  20   6       1203.29       1393.20       448.91 o                         
  -3  21   6       1569.33        976.53       338.81 o                         
  -2  21   6      12611.98      12753.03      1126.56 o                         
  -1  21   6        888.01        622.46       207.07 o                         
   0  21   6       2138.08       2141.84       405.04 o                         
   1  21   6         87.61       -254.32       254.32 o                         
   2  21   6        372.22        385.06       274.35 o                         
 -11   0   7       4576.97       5464.00      1055.23 o                         
  -9   0   7        474.46        517.38       272.17 o                         
  -7   0   7       5661.21       5893.38       539.95 o                         
  -5   0   7       6754.73       6331.09       661.22 o                         
  -3   0   7      18127.32      18071.61      1125.34 o                         
  -1   0   7      45697.59      49205.57      1999.55 o                         
   1   0   7        434.67        459.92        76.78 o                         
   3   0   7      61009.29      61390.00      1141.16 o                         
   5   0   7      39561.38      43132.55      3178.34 o                         
   7   0   7       8676.50      10101.63       996.45 o                         
   9   0   7         13.65        -82.23       134.74 o                         
 -11   1   7       1483.27       1679.99       391.60 o                         
 -10   1   7        168.20        410.78       230.59 o                         
  -9   1   7       7118.09       8108.53      1591.72 o                         
  -8   1   7       2381.63       2497.60       247.28 o                         
  -7   1   7       6010.57       5937.74       373.30 o                         
  -6   1   7       3739.17       3594.31       312.26 o                         
  -5   1   7       4194.73       4238.39       365.27 o                         
  -4   1   7       1233.73       1143.97       190.33 o                         
  -3   1   7        171.29        132.19        61.60 o                         
  -2   1   7       1060.37        972.44       259.51 o                         
  -1   1   7      24347.38      24636.97       528.31 o                         
   0   1   7       1627.40       1557.39       147.46 o                         
   1   1   7      85952.65      85898.23      1179.91 o                         
   2   1   7       2515.15       2407.08       136.87 o                         
   3   1   7      25314.14      24688.45       493.17 o                         
   4   1   7        444.15        332.02        59.47 o                         
   5   1   7       1403.96       1427.36       223.55 o                         
   6   1   7        118.82        124.00        60.67 o                         
   7   1   7       9975.65       9441.96      1109.28 o                         
   8   1   7        593.23        839.55       293.85 o                         
   9   1   7       4321.13       5666.21       572.96 o                         
  10   1   7        123.16        183.62       132.78 o                         
 -11   2   7       2807.91       3328.75       599.89 o                         
 -10   2   7        617.60        733.26       369.44 o                         
  -9   2   7        516.34        406.94       430.65 o                         
  -8   2   7          7.36        -21.90        54.62 o                         
  -7   2   7       2103.99       2132.99       206.35 o                         
  -6   2   7       1332.86       1347.18       179.15 o                         
  -5   2   7      11548.65      11275.29       557.03 o                         
  -4   2   7       8673.98       7687.29       507.71 o                         
  -3   2   7      25772.25      24628.22      1291.53 o                         
  -2   2   7       3524.20       3220.31       452.96 o                         
  -1   2   7      25860.16      25219.22       615.06 o                         
   0   2   7       3456.34       3543.79       131.66 o                         
   1   2   7        614.53        600.20        57.99 o                         
   2   2   7      10610.66      10643.80       295.71 o                         
   3   2   7      27716.91      28812.86       575.71 o                         
   4   2   7      12978.17      14402.95       567.37 o                         
   5   2   7      17496.56      17352.74       892.71 o                         
   6   2   7       9419.34       9159.45       528.04 o                         
   7   2   7        833.10        803.00       185.41 o                         
   8   2   7       2896.91       2401.95       518.09 o                         
   9   2   7        427.48        403.47       271.22 o                         
  10   2   7        173.72        279.24       230.50 o                         
 -11   3   7       1172.31       1374.83       391.29 o                         
 -10   3   7       1356.86       1662.21       421.75 o                         
  -9   3   7       3535.36       4145.55       603.96 o                         
  -8   3   7       6580.47       7295.10       417.17 o                         
  -7   3   7       3369.37       3192.95       250.31 o                         
  -6   3   7      10040.22       9821.49       393.99 o                         
  -5   3   7       1835.58       1832.66       172.27 o                         
  -4   3   7         80.02        105.18        42.53 o                         
  -3   3   7        677.90        215.40       304.34 o                         
  -2   3   7      26234.91      26158.46      1026.41 o                         
  -1   3   7       8691.45       8119.61       400.06 o                         
   0   3   7      31578.94      31810.14       589.39 o                         
   1   3   7      16997.02      16283.70       381.25 o                         
   2   3   7      17453.14      17485.65       339.09 o                         
   3   3   7       7557.27       6971.10       333.64 o                         
   4   3   7       1414.70       1547.46       270.21 o                         
   5   3   7        144.81        180.91        76.06 o                         
   6   3   7       1852.54       1949.17       230.28 o                         
   7   3   7       3423.48       3390.14       425.99 o                         
   8   3   7       6915.74       8288.42       982.67 o                         
   9   3   7       2800.66       2433.97       546.46 o                         
  10   3   7       4083.36       4728.30       773.77 o                         
 -11   4   7        147.22        199.68       283.34 o                         
 -10   4   7       1711.80       1200.53       447.54 o                         
  -9   4   7          6.99       -131.44       229.18 o                         
  -8   4   7         52.98        112.89        97.38 o                         
  -7   4   7        115.17         83.77        48.00 o                         
  -6   4   7      10421.88      10737.95       511.90 o                         
  -5   4   7       6396.32       6404.42       303.96 o                         
  -4   4   7      47614.80      47003.77      1039.53 o                         
  -3   4   7      10179.96       9822.86       446.98 o                         
  -2   4   7      53739.86      54861.42      1716.40 o                         
  -1   4   7       3811.50       3703.73       647.90 o                         
   0   4   7       2352.85       2267.78       148.49 o                         
   1   4   7         66.51         39.07        41.18 o                         
   2   4   7       7849.82       7789.97       241.93 o                         
   3   4   7       4548.69       4522.78       648.35 o                         
   4   4   7      10456.59      10710.72       629.46 o                         
   5   4   7       7474.32       7421.76       421.37 o                         
   6   4   7      14265.47      14462.30       885.99 o                         
   7   4   7        308.65        376.54       158.70 o                         
   8   4   7       1059.30       1027.66       265.89 o                         
   9   4   7         46.51          6.03       125.99 o                         
  10   4   7       2157.16       2480.83       594.87 o                         
 -11   5   7          7.73       -174.51      1331.74 o                         
 -10   5   7       2902.29       2586.69       583.35 o                         
  -9   5   7         80.15        -62.41       186.42 o                         
  -8   5   7       7168.59       7942.59       855.73 o                         
  -7   5   7         18.45         39.75        47.46 o                         
  -6   5   7      13108.26      12631.91       491.28 o                         
  -5   5   7         12.25         18.41        38.45 o                         
  -4   5   7       1135.84       1192.16       140.10 o                         
  -3   5   7        186.24        316.87        49.76 o                         
  -2   5   7       5942.00       5309.53       370.94 o                         
  -1   5   7       1661.79       1608.35       147.31 o                         
   0   5   7      20486.78      19455.58       496.35 o                         
   1   5   7        417.53        254.32        64.69 o                         
   2   5   7      21791.63      21419.98       416.91 o                         
   3   5   7       1501.77       1283.20       113.59 o                         
   4   5   7       3616.29       3381.82       215.53 o                         
   5   5   7        100.47        103.48        60.47 o                         
   6   5   7       2910.67       2982.37       394.66 o                         
   7   5   7        524.68        617.97       150.54 o                         
   8   5   7      11262.66      11560.38       607.22 o                         
   9   5   7        922.22       1206.31       423.76 o                         
  10   5   7       5305.64       6630.56       965.54 o                         
 -11   6   7        184.79        873.62       496.07 o                         
 -10   6   7       1064.01        325.24       164.02 o                         
  -9   6   7         18.70         37.52       175.92 o                         
  -8   6   7          5.41        -61.65       177.20 o                         
  -7   6   7        638.15        499.55        86.39 o                         
  -6   6   7       5926.41       5802.40       316.60 o                         
  -5   6   7        496.90        409.52        86.79 o                         
  -4   6   7      32266.02      33750.34      1207.11 o                         
  -3   6   7        885.07        745.38        81.21 o                         
  -2   6   7      36674.75      36296.71       901.78 o                         
  -1   6   7       1828.66       1800.97       147.89 o                         
   0   6   7       1757.61       1615.47       113.63 o                         
   1   6   7       1635.89       1408.18       115.91 o                         
   2   6   7      12570.75      12683.18       469.84 o                         
   3   6   7        625.71        479.65       120.45 o                         
   4   6   7      25429.93      25052.31       893.92 o                         
   5   6   7        498.99        393.83       138.83 o                         
   6   6   7      18706.11      19260.69       792.41 o                         
   7   6   7       1275.50       1011.19       184.20 o                         
   8   6   7       2246.65       2261.32       876.82 o                         
   9   6   7         43.43         97.52       254.81 o                         
 -10   7   7       2173.71       2815.89       648.35 o                         
  -9   7   7       1905.87       1640.08       539.62 o                         
  -8   7   7       7004.63       7105.70       702.52 o                         
  -7   7   7       1243.57       1488.38       145.96 o                         
  -6   7   7       8836.57       8873.74       396.71 o                         
  -5   7   7        475.53        395.13        82.09 o                         
  -4   7   7        711.27        467.57       112.08 o                         
  -3   7   7       1236.69       1080.72       149.15 o                         
  -2   7   7       4462.65       4196.32       270.35 o                         
  -1   7   7       3485.59       3449.39       223.26 o                         
   0   7   7      37821.76      37340.74      1113.91 o                         
   1   7   7       5062.01       4463.00       164.59 o                         
   2   7   7      29637.98      29786.93       676.34 o                         
   3   7   7       2638.71       2670.61       187.66 o                         
   4   7   7       2933.93       2908.54       284.38 o                         
   5   7   7        636.92        733.12       152.72 o                         
   6   7   7       3182.76       3325.25       304.26 o                         
   7   7   7       1410.00       1496.31       229.39 o                         
   8   7   7       6315.10       7448.39       710.59 o                         
   9   7   7        597.39       1006.63       379.82 o                         
 -10   8   7        671.10        403.34       354.64 o                         
  -9   8   7       1430.99       2107.13       690.19 o                         
  -8   8   7          2.24        277.30       239.81 o                         
  -7   8   7       1871.21       1602.62       185.02 o                         
  -6   8   7       1042.08       1112.26       133.10 o                         
  -5   8   7       8348.21       8492.41       412.00 o                         
  -4   8   7       5960.68       6331.16       343.69 o                         
  -3   8   7       6507.76       6215.16       412.77 o                         
  -2   8   7       4885.81       4672.65       294.46 o                         
  -1   8   7       3201.96       3376.11       217.92 o                         
   0   8   7        423.57        363.97        64.74 o                         
   1   8   7       2073.53       1793.67       115.91 o                         
   2   8   7       5469.08       5241.84       233.87 o                         
   3   8   7      11486.00      12029.77       468.95 o                         
   4   8   7      25640.41      27044.95       825.49 o                         
   5   8   7       8723.91       9355.11       534.00 o                         
   6   8   7       7389.67       8373.16       500.65 o                         
   7   8   7        896.72        894.41       159.85 o                         
   8   8   7        255.30        299.55       191.27 o                         
   9   8   7        173.41        244.96       156.96 o                         
 -10   9   7        872.39        386.15       158.84 o                         
  -9   9   7       7933.57       9728.29       894.28 o                         
  -8   9   7       1254.25       1881.69       306.95 o                         
  -7   9   7      13670.73      14456.89       810.66 o                         
  -6   9   7        348.45        351.14        77.17 o                         
  -5   9   7       3001.29       3144.84       241.40 o                         
  -4   9   7        357.41        199.93       125.48 o                         
  -3   9   7       3250.27       3540.62       312.88 o                         
  -2   9   7        705.16        674.64       140.94 o                         
  -1   9   7      27539.69      27819.66       673.10 o                         
   0   9   7      16473.15      16828.08       381.87 o                         
   1   9   7      26493.45      24954.28       843.33 o                         
   2   9   7      14606.73      13885.59       441.57 o                         
   3   9   7       7874.58       7852.81       390.68 o                         
   4   9   7        275.79        251.12        67.33 o                         
   5   9   7        257.03        363.67       116.61 o                         
   6   9   7       2206.40       2158.25       244.37 o                         
   7   9   7       4056.94       3874.93       513.21 o                         
   8   9   7       1167.04       1293.56       359.84 o                         
   9   9   7       3812.70       4725.60       830.46 o                         
 -10  10   7          3.95       -164.87       164.87 o                         
  -9  10   7       1390.44       1580.92       357.24 o                         
  -8  10   7        731.81        653.96       487.39 o                         
  -7  10   7       2776.34       2957.42       442.48 o                         
  -6  10   7       1577.10       1416.45       135.03 o                         
  -5  10   7      19774.04      19621.85       677.20 o                         
  -4  10   7       1372.69       1394.05       208.31 o                         
  -3  10   7      15196.43      14789.80       691.67 o                         
  -2  10   7       7932.06       7797.04       465.10 o                         
  -1  10   7       5122.35       5011.16       211.91 o                         
   0  10   7       6670.20       6146.53       301.30 o                         
   1  10   7        880.97        809.88        88.65 o                         
   2  10   7         55.13         58.03        46.19 o                         
   3  10   7      11818.25      12091.64       546.66 o                         
   4  10   7       3634.94       4059.82       290.91 o                         
   5  10   7      23070.51      23752.53       907.88 o                         
   6  10   7        171.34        166.68       131.30 o                         
   7  10   7       7443.42       9032.73       784.31 o                         
   8  10   7        604.74        529.30       183.30 o                         
   9  10   7          5.71        -21.59       180.84 o                         
  -9  11   7       6117.02       6838.71       744.71 o                         
  -8  11   7          7.44        -24.69       109.59 o                         
  -7  11   7      10109.00      10673.52       702.79 o                         
  -6  11   7       1361.07       1163.39       211.14 o                         
  -5  11   7       3702.16       3431.03       364.67 o                         
  -4  11   7        162.75        173.02       108.45 o                         
  -3  11   7       2731.22       2419.38       277.55 o                         
  -2  11   7       3397.16       2741.22       226.05 o                         
  -1  11   7      23687.74      23098.20       553.04 o                         
   0  11   7        635.52        414.22       124.23 o                         
   1  11   7      22090.88      20892.36       832.05 o                         
   2  11   7        401.52        299.96        84.91 o                         
   3  11   7       5482.14       5209.57       331.47 o                         
   4  11   7         95.86        156.48        83.73 o                         
   5  11   7        353.86         97.90       143.33 o                         
   6  11   7        340.15        165.40        72.85 o                         
   7  11   7       4540.12       5601.26       807.94 o                         
   8  11   7          9.27        205.62       113.76 o                         
  -9  12   7        358.47        569.42       212.75 o                         
  -8  12   7        120.35         49.32       143.58 o                         
  -7  12   7        729.30        421.49       160.85 o                         
  -6  12   7        416.14        441.73        95.91 o                         
  -5  12   7      20732.44      21111.67       962.88 o                         
  -4  12   7       2723.67       2627.73       367.08 o                         
  -3  12   7      28365.50      25769.03      1247.10 o                         
  -2  12   7        280.60        300.35        59.21 o                         
  -1  12   7       4982.62       5024.75       239.38 o                         
   0  12   7        809.93        630.74        86.18 o                         
   1  12   7         27.95         49.92        59.95 o                         
   2  12   7         76.35        -54.42        87.62 o                         
   3  12   7       7224.41       7003.22       398.54 o                         
   4  12   7         64.60        -90.43        90.43 o                         
   5  12   7       9427.00       9254.96       560.65 o                         
   6  12   7        736.08        376.94       164.87 o                         
   7  12   7       3458.11       3569.47       532.91 o                         
   8  12   7        369.19        711.83       252.91 o                         
  -9  13   7       2255.49       4723.74      2604.93 o                         
  -8  13   7       3297.64       3805.03       552.65 o                         
  -7  13   7       4277.97       4633.07       474.86 o                         
  -6  13   7       4355.85       4649.78       457.81 o                         
  -5  13   7       2448.88       2294.92       305.26 o                         
  -4  13   7          7.81        -65.67        65.67 o                         
  -3  13   7       1207.30        938.10       120.52 o                         
  -2  13   7       3279.70       3134.00       229.08 o                         
  -1  13   7       9171.21       9273.91       378.69 o                         
   0  13   7       2362.11       2275.23       202.93 o                         
   1  13   7       7828.00       7147.44       467.75 o                         
   2  13   7        277.33        310.10        84.56 o                         
   3  13   7       3010.42       3050.68       305.06 o                         
   4  13   7         10.14        -89.00        89.00 o                         
   5  13   7        553.53        560.44       142.88 o                         
   6  13   7        763.13        673.12       233.59 o                         
   7  13   7       1900.71       1637.98       343.44 o                         
   8  13   7        890.41       1118.73       293.39 o                         
  -8  14   7          3.25       -151.64       166.94 o                         
  -7  14   7         49.87        188.59       265.84 o                         
  -6  14   7       5973.52       6190.17       532.75 o                         
  -5  14   7       2120.30       2722.65       343.22 o                         
  -4  14   7      15995.35      16096.91       917.45 o                         
  -3  14   7       6145.51       5844.65       317.46 o                         
  -2  14   7      12678.09      12020.76       461.25 o                         
  -1  14   7        153.44        113.87        96.51 o                         
   0  14   7         51.44         28.23        40.88 o                         
   1  14   7       1161.59       1164.97       161.78 o                         
   2  14   7       2319.75       1991.60       241.94 o                         
   3  14   7       3577.53       3724.40       379.16 o                         
   4  14   7       3396.22       3663.14       363.83 o                         
   5  14   7       4377.49       4042.91       373.81 o                         
   6  14   7       2438.63       3151.22       493.10 o                         
   7  14   7       2674.88       3803.21       529.67 o                         
  -8  15   7       7831.62       9614.65       894.56 o                         
  -7  15   7        445.44        342.10       158.50 o                         
  -6  15   7       2617.57       3236.30       465.23 o                         
  -5  15   7       1289.25       1045.04       219.74 o                         
  -4  15   7        382.21        319.20        87.41 o                         
  -3  15   7         83.15         19.36        51.73 o                         
  -2  15   7       7500.06       6601.91       378.58 o                         
  -1  15   7       3194.85       3387.75       220.10 o                         
   0  15   7      16358.78      16534.48       604.76 o                         
   1  15   7       2076.58       1721.49       195.83 o                         
   2  15   7      10756.66      10652.51       675.55 o                         
   3  15   7        828.78        697.26       167.68 o                         
   4  15   7        362.10        285.50        68.37 o                         
   5  15   7          9.78       -109.81       145.91 o                         
   6  15   7       1754.39       2054.25       393.14 o                         
   7  15   7        241.63       -187.57       187.57 o                         
  -7  16   7        287.68         -5.02       140.04 o                         
  -6  16   7       3877.73       3920.27       527.55 o                         
  -5  16   7         64.47         18.49        96.38 o                         
  -4  16   7       9133.57       9263.52       647.76 o                         
  -3  16   7        409.08        290.39        68.30 o                         
  -2  16   7       3744.88       3666.57       254.66 o                         
  -1  16   7        137.94        223.48        65.30 o                         
   0  16   7        100.57         21.83        80.58 o                         
   1  16   7        461.67        345.81       122.83 o                         
   2  16   7       5104.28       5551.58       490.93 o                         
   3  16   7        117.76        313.22       143.91 o                         
   4  16   7      10436.14      10752.94       664.70 o                         
   5  16   7        596.83        610.94       217.96 o                         
   6  16   7       6361.12       5923.78       693.42 o                         
  -7  17   7        105.97        -96.44       271.59 o                         
  -6  17   7       4344.43       4312.47       694.07 o                         
  -5  17   7         47.50         66.75       148.09 o                         
  -4  17   7         31.89         13.68       119.04 o                         
  -3  17   7          4.52        132.98       107.30 o                         
  -2  17   7       3978.93       4080.69       354.49 o                         
  -1  17   7         37.88         72.26        66.85 o                         
   0  17   7      13899.85      15603.68       732.23 o                         
   1  17   7        102.93        -11.37       125.56 o                         
   2  17   7      11986.37      12768.08       761.01 o                         
   3  17   7         38.50        142.50        88.57 o                         
   4  17   7        305.28        148.02        85.38 o                         
   5  17   7          1.22       -160.49       401.09 o                         
   6  17   7        704.58        841.90       269.04 o                         
  -6  18   7       4409.05       4426.81       583.45 o                         
  -5  18   7        967.84       1332.30       303.86 o                         
  -4  18   7       7369.38       7726.86       608.06 o                         
  -3  18   7        524.33        575.89       165.14 o                         
  -2  18   7       3752.45       4174.80       427.32 o                         
  -1  18   7        192.18        129.34        95.05 o                         
   0  18   7        741.07        977.76       237.37 o                         
   1  18   7        368.68        674.12       227.65 o                         
   2  18   7       2004.93       1662.95       372.01 o                         
   3  18   7       1017.51       1044.59       210.04 o                         
   4  18   7       6178.03       6953.19       742.28 o                         
   5  18   7       2002.99       1801.01       387.49 o                         
  -5  19   7        766.39        920.92       282.82 o                         
  -4  19   7        226.47        301.15       101.81 o                         
  -3  19   7       1044.29       1401.66       305.64 o                         
  -2  19   7       1826.18       2286.80       317.58 o                         
  -1  19   7       7290.85       7573.49       635.33 o                         
   0  19   7       2583.78       2890.40       396.57 o                         
   1  19   7       2998.60       3222.64       377.34 o                         
   2  19   7       3062.99       3473.01       466.98 o                         
   3  19   7        309.62        187.66        94.03 o                         
   4  19   7        263.07        -36.34       533.72 o                         
  -4  20   7       1705.20       1555.54       332.41 o                         
  -3  20   7       7321.29       7980.85       969.32 o                         
  -2  20   7       2579.63       2203.15       352.56 o                         
  -1  20   7       1367.38       1554.29       488.50 o                         
   0  20   7        387.90        140.50       211.08 o                         
   1  20   7        255.71         -7.16        97.89 o                         
   2  20   7         39.71         71.60       197.45 o                         
   3  20   7       1669.74       1512.55       473.59 o                         
  -2  21   7        237.99        542.44       313.66 o                         
  -1  21   7       7442.54       9121.39      1194.56 o                         
   0  21   7        141.49          5.95       179.02 o                         
   1  21   7       4822.18       5728.99       671.66 o                         
 -10   0   8       9780.85      11729.26      1575.83 o                         
  -8   0   8      29241.79      30717.21      2661.37 o                         
  -6   0   8       7149.48       7229.53       745.99 o                         
  -4   0   8        460.30        480.13       188.83 o                         
  -2   0   8      20833.08      20147.91      1265.56 o                         
   0   0   8      57559.79      57129.87      2614.42 o                         
   2   0   8      18153.87      17254.26       594.43 o                         
   4   0   8      10402.77      10495.05       465.50 o                         
   6   0   8      16619.57      17706.14       965.76 o                         
   8   0   8       9517.94       9279.67      1011.87 o                         
  10   0   8       1303.16       1028.07       302.77 o                         
 -11   1   8         54.45       -359.26       359.26 o                         
 -10   1   8        698.41       1228.17       388.78 o                         
  -9   1   8        360.32        313.95       104.70 o                         
  -8   1   8       1801.00       1721.62       300.58 o                         
  -7   1   8         58.15         75.39        79.86 o                         
  -6   1   8      17316.63      17895.70       874.42 o                         
  -5   1   8       1665.92       1935.49       254.80 o                         
  -4   1   8      33223.31      31675.31      1185.66 o                         
  -3   1   8       2772.79       2688.53       307.28 o                         
  -2   1   8       6748.95       6202.43       655.58 o                         
  -1   1   8       2292.37       2427.34       147.69 o                         
   0   1   8       5264.40       5475.94       234.18 o                         
   1   1   8       8065.55       7630.97       228.14 o                         
   2   1   8      37346.98      36093.23       628.81 o                         
   3   1   8       2596.14       2388.38       159.24 o                         
   4   1   8      31919.63      30810.30       659.81 o                         
   5   1   8       3104.71       3614.24       341.41 o                         
   6   1   8       3990.41       3734.61       263.53 o                         
   7   1   8        961.85        934.66       205.77 o                         
   8   1   8         26.44        -23.10        82.81 o                         
   9   1   8         16.10         -5.00       113.30 o                         
  10   1   8        675.59        599.52       174.56 o                         
 -11   2   8        224.91          8.38       841.84 o                         
 -10   2   8       4747.47       5320.29       938.79 o                         
  -9   2   8       1464.16       1890.84       217.22 o                         
  -8   2   8      10058.16      10441.76       534.41 o                         
  -7   2   8       5820.44       6215.99       324.61 o                         
  -6   2   8       1633.27       1656.17       160.17 o                         
  -5   2   8        980.91        910.27       193.86 o                         
  -4   2   8       5569.28       4978.61       410.77 o                         
  -3   2   8       5862.52       5484.44       438.87 o                         
  -2   2   8      33321.67      32611.81      1175.31 o                         
  -1   2   8      14597.88      14484.29       382.39 o                         
   0   2   8      40251.96      39167.04       614.95 o                         
   1   2   8       1398.43       1451.82       112.64 o                         
   2   2   8       7103.64       6461.82       225.60 o                         
   3   2   8        169.79        139.08        40.44 o                         
   4   2   8       4328.06       4469.08       235.85 o                         
   5   2   8       1468.21       1437.87       249.05 o                         
   6   2   8       9056.14       9223.21       539.09 o                         
   7   2   8       3833.34       4436.19       386.33 o                         
   8   2   8       4827.97       5457.92       532.38 o                         
   9   2   8       1683.16       2310.93       351.48 o                         
  10   2   8       2518.84       2756.89       398.24 o                         
 -11   3   8        513.22        220.71       626.70 o                         
 -10   3   8        311.61        292.39       169.41 o                         
  -9   3   8        300.03         61.76        95.88 o                         
  -8   3   8       1626.09       1666.51       223.49 o                         
  -7   3   8       2715.98       3148.95       252.22 o                         
  -6   3   8      11792.80      12233.85       453.75 o                         
  -5   3   8      19944.75      19920.06       579.39 o                         
  -4   3   8      19953.05      19857.21      1247.48 o                         
  -3   3   8      13715.39      12767.70      1030.41 o                         
  -2   3   8      11447.57      11487.41       423.00 o                         
  -1   3   8       2551.30       2581.90       163.50 o                         
   0   3   8       2023.48       2020.77       125.37 o                         
   1   3   8       6490.31       5860.11       279.92 o                         
   2   3   8       9438.67       9352.07       275.80 o                         
   3   3   8       6665.66       3958.19      1154.05 o                         
   4   3   8       7039.44       7232.39       326.97 o                         
   5   3   8       5673.37       5790.27       396.18 o                         
   6   3   8        826.29        912.03       157.87 o                         
   7   3   8        653.55        785.55       203.99 o                         
   8   3   8        692.51       1237.38       396.44 o                         
   9   3   8       1530.51       1256.65       422.82 o                         
 -11   4   8       1872.90       1417.64       385.98 o                         
 -10   4   8        283.18        -20.91       200.51 o                         
  -9   4   8       5395.09       6294.53       553.57 o                         
  -8   4   8       1337.31       1612.72       226.62 o                         
  -7   4   8       8598.27       9010.00       435.08 o                         
  -6   4   8       3407.26       3639.10       260.69 o                         
  -5   4   8          0.75        -24.96        45.32 o                         
  -4   4   8        605.19        561.28       126.50 o                         
  -3   4   8      38583.27      36312.38      1079.12 o                         
  -2   4   8      12394.58      11964.44       694.29 o                         
  -1   4   8      77817.26      79538.51      1851.71 o                         
   0   4   8      11169.91      11093.71       368.34 o                         
   1   4   8      23081.99      23280.23       592.57 o                         
   2   4   8         86.20         20.84        26.17 o                         
   3   4   8       1203.57       1359.52       120.29 o                         
   4   4   8        862.09       1165.00       146.37 o                         
   5   4   8        199.73        161.85        85.09 o                         
   6   4   8       2358.53       2178.50       242.55 o                         
   7   4   8       5876.09       6463.51       603.55 o                         
   8   4   8        283.90        408.56       179.62 o                         
   9   4   8       5742.14       5775.22       866.04 o                         
 -10   5   8         32.00       -178.83       286.01 o                         
  -9   5   8         61.74        125.03       123.32 o                         
  -8   5   8        591.53        400.28       102.67 o                         
  -7   5   8       8429.15       8995.04       432.96 o                         
  -6   5   8         17.61         28.14        59.38 o                         
  -5   5   8      47840.74      46142.00      1633.75 o                         
  -4   5   8       1830.56       1807.02       163.61 o                         
  -3   5   8      32189.92      29385.84      1034.28 o                         
  -2   5   8         23.30        -16.08        80.66 o                         
  -1   5   8         27.19        -15.05        75.74 o                         
   0   5   8       5252.62       5166.33       303.53 o                         
   1   5   8      18480.42      18211.43       560.61 o                         
   2   5   8       3430.24       3488.03       210.37 o                         
   3   5   8      29639.52      30052.35      1320.70 o                         
   4   5   8        144.53        136.25        47.95 o                         
   5   5   8      10101.71      10284.71       564.42 o                         
   6   5   8         11.87         57.32        54.74 o                         
   7   5   8        983.38       1011.82       176.07 o                         
   8   5   8        315.90        375.43       167.01 o                         
   9   5   8       1915.95       2470.74       566.70 o                         
 -10   6   8        167.03        116.53       154.95 o                         
  -9   6   8       7040.00       7196.41       731.78 o                         
  -8   6   8         38.64        105.79       100.20 o                         
  -7   6   8       7715.61       8009.80       396.02 o                         
  -6   6   8       1452.53       1230.10       151.65 o                         
  -5   6   8        276.23        214.29        51.76 o                         
  -4   6   8        280.92        351.86        78.59 o                         
  -3   6   8      28319.02      29665.73      1115.10 o                         
  -2   6   8        612.37        586.39       103.69 o                         
  -1   6   8      61960.61      62415.75      1182.99 o                         
   0   6   8         68.66         58.08        33.94 o                         
   1   6   8      29674.77      29443.71       924.52 o                         
   2   6   8       3050.34       2693.76       149.96 o                         
   3   6   8        321.37        104.55       119.49 o                         
   4   6   8        488.80        338.24        89.62 o                         
   5   6   8       4840.11       4569.22       368.04 o                         
   6   6   8       1345.27       1448.55       217.98 o                         
   7   6   8       9753.51      10782.44       596.10 o                         
   8   6   8         49.40        -64.87       135.56 o                         
   9   6   8       5146.00       6078.50       654.22 o                         
 -10   7   8        190.37       -108.87       141.37 o                         
  -9   7   8          2.22        -97.49       107.66 o                         
  -8   7   8       1528.49       1751.16       376.30 o                         
  -7   7   8       5404.66       5618.26       319.40 o                         
  -6   7   8       3630.23       3491.91       252.03 o                         
  -5   7   8      16225.58      16218.66       802.98 o                         
  -4   7   8       2759.05       2909.13       211.29 o                         
  -3   7   8      12049.49      11508.35       597.94 o                         
  -2   7   8       6701.75       6719.77       345.09 o                         
  -1   7   8        318.11        296.06        52.81 o                         
   0   7   8        677.55        721.85       123.65 o                         
   1   7   8      19638.29      18886.16       614.07 o                         
   2   7   8       1541.99       1337.28       218.63 o                         
   3   7   8      21406.56      21944.61       586.98 o                         
   4   7   8       7385.35       7720.83       410.52 o                         
   5   7   8       8149.61       8398.71       516.75 o                         
   6   7   8        798.59        911.35       172.27 o                         
   7   7   8       1178.91       1296.16       209.84 o                         
   8   7   8       1177.15        743.54       210.26 o                         
   9   7   8         34.00        138.97       133.75 o                         
 -10   8   8       4258.76       4571.27       671.43 o                         
  -9   8   8       5670.89       7171.33      1225.95 o                         
  -8   8   8       5692.21       6214.91       692.80 o                         
  -7   8   8       5112.69       5169.59       356.22 o                         
  -6   8   8        161.44        188.46        86.75 o                         
  -5   8   8       1168.89       1081.73       131.76 o                         
  -4   8   8        573.59        517.86        75.19 o                         
  -3   8   8       5424.09       5156.68       376.70 o                         
  -2   8   8        595.26        671.08       120.79 o                         
  -1   8   8      21146.81      20536.59       671.58 o                         
   0   8   8      10564.68      10640.82       334.00 o                         
   1   8   8      10901.93      10606.01       341.77 o                         
   2   8   8       4735.50       4579.64       292.07 o                         
   3   8   8        129.00        117.04        44.39 o                         
   4   8   8        896.24        784.41       101.81 o                         
   5   8   8       5156.57       4911.62       395.49 o                         
   6   8   8       8708.18       9555.68       560.04 o                         
   7   8   8       4711.69       5460.35       414.25 o                         
   8   8   8       2743.50       2761.71       470.41 o                         
   9   8   8       1363.36       1394.81       317.64 o                         
 -10   9   8        245.89        288.72       199.37 o                         
  -9   9   8         45.91        -95.08       133.70 o                         
  -8   9   8       1511.44       1960.73       303.84 o                         
  -7   9   8       2682.86       2946.09       425.52 o                         
  -6   9   8       6394.39       6573.97       315.33 o                         
  -5   9   8       4033.41       4171.20       269.38 o                         
  -4   9   8       5365.29       5420.73       423.65 o                         
  -3   9   8       4172.23       4233.65       344.94 o                         
  -2   9   8        259.01        143.19        86.80 o                         
  -1   9   8       1889.28       1875.55       164.65 o                         
   0   9   8       2472.15       2040.73       178.99 o                         
   1   9   8       3727.36       3740.68       226.45 o                         
   2   9   8      19809.30      18999.64       589.17 o                         
   3   9   8       7885.55       8074.36       381.77 o                         
   4   9   8      20540.44      21758.79       634.50 o                         
   5   9   8       1183.09       1066.18       182.49 o                         
   6   9   8       5603.77       6499.35       452.33 o                         
   7   9   8        613.41        657.19       247.80 o                         
   8   9   8         46.72        -15.76       135.46 o                         
   9   9   8         42.30        256.40       128.00 o                         
  -9  10   8        507.82        556.25       283.06 o                         
  -8  10   8       9793.68      10285.96       712.33 o                         
  -7  10   8        367.18        485.38       118.92 o                         
  -6  10   8       2887.26       2532.79       228.10 o                         
  -5  10   8        263.25        205.63        92.63 o                         
  -4  10   8       2436.09       2390.91       278.72 o                         
  -3  10   8       1312.67       1448.57       209.80 o                         
  -2  10   8      14643.83      13827.15       629.08 o                         
  -1  10   8       6447.98       6491.73       330.08 o                         
   0  10   8      26190.07      25732.25       636.43 o                         
   1  10   8       4327.37       4275.37       190.86 o                         
   2  10   8       6195.74       5856.10       287.28 o                         
   3  10   8          5.42        -18.11        56.49 o                         
   4  10   8        807.68        838.32       128.72 o                         
   5  10   8       1687.23       1438.10       216.28 o                         
   6  10   8       7420.68       7679.68       499.31 o                         
   7  10   8        722.61        676.84       232.70 o                         
   8  10   8       7519.43       7909.53       748.72 o                         
  -9  11   8        112.50         40.39       159.75 o                         
  -8  11   8       2604.63       2807.14       362.49 o                         
  -7  11   8        623.96        638.77       213.41 o                         
  -6  11   8      15315.82      14898.04       601.09 o                         
  -5  11   8        453.89        503.80       159.84 o                         
  -4  11   8      25002.97      24882.96       996.51 o                         
  -3  11   8        202.57        144.27        89.32 o                         
  -2  11   8       7148.02       7090.94       456.70 o                         
  -1  11   8        191.66        110.71        61.12 o                         
   0  11   8       1102.44       1119.51       136.38 o                         
   1  11   8         11.75        -11.01        35.69 o                         
   2  11   8      14816.37      14890.92       528.75 o                         
   3  11   8        637.54        585.07       111.16 o                         
   4  11   8      12373.90      13260.12       555.61 o                         
   5  11   8        291.13        265.22        90.86 o                         
   6  11   8       3713.64       4055.03       364.06 o                         
   7  11   8        197.43        422.27       184.60 o                         
   8  11   8         15.76        -69.62       209.81 o                         
  -9  12   8         63.05         18.58       154.97 o                         
  -8  12   8       4932.92       5652.37       544.21 o                         
  -7  12   8         27.18        -53.76        96.66 o                         
  -6  12   8       1737.74       1768.78       263.12 o                         
  -5  12   8        169.44         -9.60        94.22 o                         
  -4  12   8       3782.91       3541.92       358.61 o                         
  -3  12   8        387.36        270.92        97.15 o                         
  -2  12   8      20890.37      20559.83       844.28 o                         
  -1  12   8       2090.10       1506.72       258.66 o                         
   0  12   8      11732.51      11652.01       418.42 o                         
   1  12   8        599.32        518.97        78.68 o                         
   2  12   8       4407.73       4362.24       271.78 o                         
   3  12   8        655.45        471.35       120.26 o                         
   4  12   8        124.84        -32.56        64.81 o                         
   5  12   8        123.25        204.87       140.37 o                         
   6  12   8       3560.75       4001.92       528.54 o                         
   7  12   8        634.85        818.87       242.26 o                         
   8  12   8       5240.27       6174.40       691.11 o                         
  -8  13   8        910.55        799.14       258.53 o                         
  -7  13   8       1908.12       1979.26       346.84 o                         
  -6  13   8       7477.11       8626.32       631.01 o                         
  -5  13   8       4708.44       5204.50       467.17 o                         
  -4  13   8      12540.02      12910.82       714.71 o                         
  -3  13   8       4064.72       4560.57       396.71 o                         
  -2  13   8       2546.16       2345.32       262.37 o                         
  -1  13   8       2354.16       1910.50       131.83 o                         
   0  13   8       3740.43       3699.44       243.65 o                         
   1  13   8        787.33        874.54       132.71 o                         
   2  13   8       5899.97       5709.77       338.42 o                         
   3  13   8       4010.43       3717.41       380.48 o                         
   4  13   8       5441.19       5165.31       437.32 o                         
   5  13   8       3477.24       3824.50       364.87 o                         
   6  13   8       3642.12       4412.51       572.24 o                         
   7  13   8         81.29        109.58       125.80 o                         
  -8  14   8       3013.46       3791.51       598.60 o                         
  -7  14   8        280.69        195.19       108.00 o                         
  -6  14   8       1647.10       1907.79       308.59 o                         
  -5  14   8        932.75        629.38       177.65 o                         
  -4  14   8        569.07        577.84       205.75 o                         
  -3  14   8       3869.28       4739.39       417.88 o                         
  -2  14   8      11861.07      12781.32       661.36 o                         
  -1  14   8      10499.62       9423.09       474.41 o                         
   0  14   8       6343.22       6418.19       371.57 o                         
   1  14   8       8852.25       9317.27       739.82 o                         
   2  14   8        833.52        706.80       168.05 o                         
   3  14   8       2410.01       2258.46       299.06 o                         
   4  14   8          7.21        -41.65       103.84 o                         
   5  14   8        426.37         89.14        90.86 o                         
   6  14   8       1606.29       1792.58       627.43 o                         
   7  14   8       4671.57       5507.99       953.08 o                         
  -8  15   8        128.45         93.96       191.52 o                         
  -7  15   8       5151.09       5463.92      1220.84 o                         
  -6  15   8        713.15        294.00        99.95 o                         
  -5  15   8       6568.44       6719.02       545.82 o                         
  -4  15   8       1341.03       1481.37       251.71 o                         
  -3  15   8       3833.82       3802.49       384.21 o                         
  -2  15   8         20.83        137.31        88.68 o                         
  -1  15   8       1692.79       1508.78       249.26 o                         
   0  15   8       2148.96       2272.05       239.39 o                         
   1  15   8       1965.20       1531.11       245.41 o                         
   2  15   8       2054.51       1629.19       267.03 o                         
   3  15   8      14248.46      13789.08       774.45 o                         
   4  15   8       2317.98       2056.05       289.97 o                         
   5  15   8       5464.40       5333.58       648.21 o                         
   6  15   8       1183.15       1215.52       332.95 o                         
  -7  16   8       2199.82       2117.61       391.08 o                         
  -6  16   8        354.98        290.27       152.89 o                         
  -5  16   8          5.30         39.75       119.80 o                         
  -4  16   8          7.19        -27.58        75.00 o                         
  -3  16   8       4445.96       4019.49       402.00 o                         
  -2  16   8        697.02        577.56       198.12 o                         
  -1  16   8      10215.75       9619.38       511.66 o                         
   0  16   8       1087.66       1200.03       157.81 o                         
   1  16   8      10681.16      11516.85       724.03 o                         
   2  16   8         22.59        -24.55       103.18 o                         
   3  16   8        926.42       1015.15       209.08 o                         
   4  16   8         53.52        -88.75       142.10 o                         
   5  16   8       4100.81       4481.27       597.66 o                         
   6  16   8          4.35         54.09       109.84 o                         
  -6  17   8          6.62        -71.24        89.23 o                         
  -5  17   8       4831.19       5499.53       513.63 o                         
  -4  17   8         40.10        187.67       126.70 o                         
  -3  17   8       2382.24       2205.21       314.45 o                         
  -2  17   8         22.59         -7.20        74.93 o                         
  -1  17   8        242.12        117.72       116.52 o                         
   0  17   8        219.96        249.01       111.47 o                         
   1  17   8       1973.36       1727.03       277.15 o                         
   2  17   8        361.42        256.11       150.65 o                         
   3  17   8      14644.85      15365.94       836.00 o                         
   4  17   8        700.66        921.25       267.77 o                         
   5  17   8       7379.86       7426.24       782.05 o                         
  -6  18   8        998.64       1175.99       285.84 o                         
  -5  18   8        404.75        -88.80       138.02 o                         
  -4  18   8        270.06        176.04        85.28 o                         
  -3  18   8       2293.94       2035.16       288.67 o                         
  -2  18   8        400.23        172.46       115.49 o                         
  -1  18   8       3494.77       3754.75       379.99 o                         
   0  18   8        620.15        149.86       250.39 o                         
   1  18   8       4181.10       4449.93       452.38 o                         
   2  18   8         81.23         88.12       182.71 o                         
   3  18   8        969.28        569.30       148.34 o                         
   4  18   8          5.75       -260.91       354.23 o                         
  -5  19   8       3915.43       4264.88       561.81 o                         
  -4  19   8       2534.52       3016.89       377.10 o                         
  -3  19   8       2210.23       2719.29       341.17 o                         
  -2  19   8        666.58        702.19       245.42 o                         
  -1  19   8        378.06         86.56       114.09 o                         
   0  19   8        440.59        666.58       166.98 o                         
   1  19   8        279.67         36.95       138.44 o                         
   2  19   8       1907.15       2096.83       309.32 o                         
   3  19   8       2163.82       2583.95       337.89 o                         
  -3  20   8        813.72        361.71       251.77 o                         
  -2  20   8       3890.00       3708.45       551.10 o                         
  -1  20   8       2208.29       2030.62       367.34 o                         
   0  20   8       4707.40       4682.06       478.27 o                         
   1  20   8       2184.47       2670.44       347.54 o                         
   2  20   8       2247.44       1775.07       283.17 o                         
 -11   0   9        494.95       1101.29       430.44 o                         
  -9   0   9       7427.80       7819.01       679.77 o                         
  -7   0   9      38698.79      41700.36      2124.66 o                         
  -5   0   9      18901.32      17940.92      1248.44 o                         
  -3   0   9        831.40        664.94       238.04 o                         
  -1   0   9      11036.44      11760.67       559.54 o                         
   1   0   9      33579.82      32640.88       735.32 o                         
   3   0   9      44754.95      42180.38      1687.90 o                         
   5   0   9      10171.32      14084.05      1847.76 o                         
   7   0   9        506.01        194.46       130.81 o                         
   9   0   9       1364.58       1826.23       466.47 o                         
 -11   1   9       6748.48       7833.49       945.15 o                         
 -10   1   9        881.13       1058.52       331.02 o                         
  -9   1   9       7950.48       9144.68       561.76 o                         
  -8   1   9       1614.36       1566.29       215.45 o                         
  -7   1   9        390.27        349.44       163.42 o                         
  -6   1   9        994.98       1091.15       215.91 o                         
  -5   1   9       7761.53       8312.31       575.76 o                         
  -4   1   9        155.64        116.51        64.96 o                         
  -3   1   9      23591.03      23318.67      1020.62 o                         
  -2   1   9       1019.20        920.83       154.96 o                         
  -1   1   9      18861.53      18898.10       482.62 o                         
   0   1   9        829.16        898.90        93.18 o                         
   1   1   9       3710.44       3589.70       155.10 o                         
   2   1   9       2164.16       2181.85       161.47 o                         
   3   1   9       2265.47       1972.45       136.08 o                         
   4   1   9        428.45        156.44        68.24 o                         
   5   1   9      24607.84      25827.37      1194.94 o                         
   6   1   9        845.98        888.06       194.25 o                         
   7   1   9      13263.19      15059.54       862.79 o                         
   8   1   9        610.61        917.90       219.46 o                         
   9   1   9       3256.33       3945.43       467.57 o                         
 -11   2   9        877.27        596.35       251.03 o                         
 -10   2   9          7.47        -93.13       277.21 o                         
  -9   2   9       1199.53       1203.39       186.30 o                         
  -8   2   9        123.71        196.84        75.12 o                         
  -7   2   9      12799.37      13088.32       565.76 o                         
  -6   2   9       5650.41       6059.36       470.74 o                         
  -5   2   9      10794.90       9706.17       631.61 o                         
  -4   2   9       3147.47       3249.06       363.62 o                         
  -3   2   9       2838.66       2854.62       325.50 o                         
  -2   2   9        421.49        360.04       134.86 o                         
  -1   2   9        106.65        197.96        44.86 o                         
   0   2   9       9750.97       9398.29       288.81 o                         
   1   2   9      12306.54      11576.25       345.46 o                         
   2   2   9       2870.17       2529.38       143.86 o                         
   3   2   9      23367.62      22392.17       635.47 o                         
   4   2   9       1533.41       1692.24       166.65 o                         
   5   2   9       3812.90       3665.16       319.37 o                         
   6   2   9       1749.59       1828.50       232.64 o                         
   7   2   9        506.31        666.51       202.79 o                         
   8   2   9         57.27         36.61       115.35 o                         
   9   2   9       2999.61       3527.73       444.65 o                         
 -10   3   9       1733.46       2030.33       445.24 o                         
  -9   3   9       4123.86       4500.64       471.01 o                         
  -8   3   9       1820.91       2000.05       253.86 o                         
  -7   3   9        227.11        293.00       113.96 o                         
  -6   3   9        380.28        273.51        68.89 o                         
  -5   3   9       6348.26       5828.73       357.64 o                         
  -4   3   9       6757.19       6162.84       488.50 o                         
  -3   3   9      14041.90      14103.80       869.14 o                         
  -2   3   9      38525.02      37748.27       958.30 o                         
  -1   3   9      11767.21      11685.67       333.01 o                         
   0   3   9      17008.54      16579.39       472.25 o                         
   1   3   9       4354.16       4278.06       205.73 o                         
   2   3   9         16.92         19.27        28.63 o                         
   3   3   9       1557.21       1406.11       124.19 o                         
   4   3   9        613.93        610.19       113.33 o                         
   5   3   9        196.94         87.27        63.27 o                         
   6   3   9       4143.86       4018.67       344.71 o                         
   7   3   9       3021.39       3153.82       318.28 o                         
   8   3   9       7092.60       8732.50       680.55 o                         
   9   3   9        646.82       1123.78       256.62 o                         
 -10   4   9        169.30        460.86       263.93 o                         
  -9   4   9         67.50        234.98       136.86 o                         
  -8   4   9       3461.09       4049.43       493.25 o                         
  -7   4   9       2607.36       2738.33       263.70 o                         
  -6   4   9      18097.57      17802.76       632.98 o                         
  -5   4   9       6533.04       6302.36       339.17 o                         
  -4   4   9      22482.74      21508.48       692.57 o                         
  -3   4   9        737.91        477.18       184.89 o                         
  -2   4   9        984.53       1216.93       324.92 o                         
  -1   4   9        155.48         98.17        28.83 o                         
   0   4   9      14286.73      14159.32       374.68 o                         
   1   4   9       2007.00       1726.92       147.25 o                         
   2   4   9      21091.75      20678.76       537.33 o                         
   3   4   9        587.41        539.92       112.26 o                         
   4   4   9      11989.51      12597.49       460.12 o                         
   5   4   9       1810.82       1838.65       189.35 o                         
   6   4   9       1428.39       1315.53       262.73 o                         
   7   4   9        123.67         53.52       110.95 o                         
   8   4   9       1209.40       1257.30       216.82 o                         
   9   4   9        306.92        248.14       277.37 o                         
 -10   5   9       5750.99       6323.06       815.86 o                         
  -9   5   9        160.77        184.24       189.80 o                         
  -8   5   9       2803.68       2918.11       293.68 o                         
  -7   5   9        287.27        242.82        81.73 o                         
  -6   5   9        647.25        499.90        97.56 o                         
  -5   5   9        358.62        412.12        85.44 o                         
  -4   5   9      29013.33      28575.48       893.01 o                         
  -3   5   9       1275.70       1551.35       263.97 o                         
  -2   5   9      50510.20      49640.59      1719.04 o                         
  -1   5   9        959.40        857.59        92.76 o                         
   0   5   9      12332.09      11259.92       417.91 o                         
   1   5   9        314.45        197.28        57.30 o                         
   2   5   9        631.91        445.53        96.42 o                         
   3   5   9        289.05        263.99        53.98 o                         
   4   5   9       2246.18       2116.92       141.06 o                         
   5   5   9         33.68        100.33        56.76 o                         
   6   5   9       5115.09       5251.11       414.72 o                         
   7   5   9        489.05        790.90       165.10 o                         
   8   5   9       7057.05       8147.36       720.64 o                         
   9   5   9        436.08        622.21       288.32 o                         
 -10   6   9        102.07        -19.08       186.29 o                         
  -9   6   9        112.39        124.74       131.28 o                         
  -8   6   9       7322.29       7791.06       758.78 o                         
  -7   6   9        513.32        445.78       114.06 o                         
  -6   6   9      20346.03      20006.85       664.95 o                         
  -5   6   9         12.38        -47.91        47.91 o                         
  -4   6   9      19210.03      17908.54       745.95 o                         
  -3   6   9        313.47        136.06        95.00 o                         
  -2   6   9        930.27        899.43       119.84 o                         
  -1   6   9       3068.01       3187.92       186.05 o                         
   0   6   9      16771.17      15389.24       538.47 o                         
   1   6   9        811.64        924.93       165.86 o                         
   2   6   9      22795.66      22675.75       706.43 o                         
   3   6   9       3322.56       3297.11       200.89 o                         
   4   6   9      14997.12      15481.63       603.32 o                         
   5   6   9        470.16        470.93       138.07 o                         
   6   6   9       1973.48       2270.70       273.16 o                         
   7   6   9       1819.27       1880.70       247.75 o                         
   8   6   9       1452.38       1767.30       370.26 o                         
   9   6   9         48.17        128.73       157.48 o                         
 -10   7   9       6622.01       6822.66      1967.23 o                         
  -9   7   9       1094.42       1103.92       279.89 o                         
  -8   7   9       5392.97       6536.14       706.89 o                         
  -7   7   9         56.41        129.24        78.39 o                         
  -6   7   9        258.88        219.01        66.84 o                         
  -5   7   9       1203.39       1363.45       149.42 o                         
  -4   7   9       7946.56       6061.28       551.83 o                         
  -3   7   9        539.56        616.53       137.16 o                         
  -2   7   9      14546.35      13695.10       511.08 o                         
  -1   7   9       4569.78       4696.75       286.33 o                         
   0   7   9      11855.06      10104.07       445.33 o                         
   1   7   9       3273.27       3227.67       204.97 o                         
   2   7   9         78.78         66.37        24.79 o                         
   3   7   9         30.16         21.61        50.18 o                         
   4   7   9       7919.29       8111.78       434.03 o                         
   5   7   9       2187.12       2011.11       252.98 o                         
   6   7   9      15248.99      16987.01       785.19 o                         
   7   7   9       1598.98       1840.93       242.43 o                         
   8   7   9       5694.09       6162.80       648.24 o                         
   9   7   9         60.68        -36.95       121.10 o                         
 -10   8   9         63.85        286.28       185.67 o                         
  -9   8   9        817.05        788.23       166.12 o                         
  -8   8   9       4806.08       5388.85       737.73 o                         
  -7   8   9       4761.24       5313.00       393.07 o                         
  -6   8   9       7717.05       8239.21       393.73 o                         
  -5   8   9       3831.18       3927.30       244.46 o                         
  -4   8   9       1456.60       1389.00       208.89 o                         
  -3   8   9       1675.83       1865.15       227.63 o                         
  -2   8   9       1378.75       1205.68       261.27 o                         
  -1   8   9        471.04        344.59        87.83 o                         
   0   8   9       4151.85       3390.95       353.29 o                         
   1   8   9      10948.20      10575.57       365.81 o                         
   2   8   9      12349.20      12546.31       513.92 o                         
   3   8   9      15646.19      15760.67       512.31 o                         
   4   8   9      10968.27      12653.75       451.62 o                         
   5   8   9       3348.51       3395.18       333.75 o                         
   6   8   9       2090.03       2269.41       276.71 o                         
   7   8   9        157.36        211.02       105.30 o                         
   8   8   9       1067.77       1022.01       263.01 o                         
 -10   9   9       2194.25       3150.63       526.77 o                         
  -9   9   9       4046.81       4423.04       465.71 o                         
  -8   9   9       1512.13       1812.72       286.10 o                         
  -7   9   9       2218.27       2409.04       320.68 o                         
  -6   9   9       1291.13       1253.49       173.09 o                         
  -5   9   9         59.89         71.81        39.99 o                         
  -4   9   9       4261.98       4748.91       394.60 o                         
  -3   9   9       7275.72       7778.00       470.50 o                         
  -2   9   9       1557.78       1563.31       189.88 o                         
  -1   9   9      10401.67       9836.19       412.35 o                         
   0   9   9       3409.78       3002.01       212.08 o                         
   1   9   9       8395.62       8065.87       313.95 o                         
   2   9   9        269.64        276.64       114.00 o                         
   3   9   9       2081.86       2010.99       163.53 o                         
   4   9   9       1079.45       1011.06       133.40 o                         
   5   9   9      16683.48      16661.06       786.96 o                         
   6   9   9       2928.06       3204.15       329.33 o                         
   7   9   9      10389.30      10707.90       862.02 o                         
   8   9   9        839.86        891.56       244.06 o                         
  -9  10   9       2123.24       2010.08       313.98 o                         
  -8  10   9       2089.30       2098.54       327.63 o                         
  -7  10   9      10422.23      10666.26       713.60 o                         
  -6  10   9       2517.11       2445.21       234.96 o                         
  -5  10   9      10106.10       9845.17       623.24 o                         
  -4  10   9         93.28         32.39        81.53 o                         
  -3  10   9       2245.23       2236.20       251.84 o                         
  -2  10   9        534.76        531.37       131.72 o                         
  -1  10   9       2156.69       2159.23       179.32 o                         
   0  10   9        136.86         75.86        85.71 o                         
   1  10   9      16290.85      16542.53       481.93 o                         
   2  10   9        410.48        393.33        54.54 o                         
   3  10   9      19764.28      19118.11       601.79 o                         
   4  10   9       1098.36       1330.75       291.99 o                         
   5  10   9       4373.66       5042.19       417.12 o                         
   6  10   9        275.23        205.32        86.30 o                         
   7  10   9         73.51         87.14       382.56 o                         
   8  10   9         34.06        393.20       206.34 o                         
  -9  11   9       3120.06       3408.64       526.09 o                         
  -8  11   9        136.98        322.26       166.61 o                         
  -7  11   9        399.46        432.44       135.57 o                         
  -6  11   9       1413.38       1462.83       181.75 o                         
  -5  11   9       3973.13       3802.71       385.06 o                         
  -4  11   9        420.25        193.11       114.57 o                         
  -3  11   9      29182.78      29738.88      1083.06 o                         
  -2  11   9       1312.82       1206.22       175.42 o                         
  -1  11   9      25734.77      27033.42       742.30 o                         
   0  11   9        311.86        227.40        48.04 o                         
   1  11   9       6723.37       6390.44       438.98 o                         
   2  11   9       1186.06        994.46        99.98 o                         
   3  11   9        287.63        172.29        55.75 o                         
   4  11   9        179.44         99.27        83.81 o                         
   5  11   9       6991.03       7025.63       506.71 o                         
   6  11   9        310.09        253.53       120.28 o                         
   7  11   9       6181.43       7945.14       760.74 o                         
   8  11   9         74.93        153.27        97.56 o                         
  -9  12   9        979.59        781.03       255.72 o                         
  -8  12   9        122.92        -26.54       105.95 o                         
  -7  12   9       6018.52       6523.02       556.95 o                         
  -6  12   9        708.10        888.24       179.75 o                         
  -5  12   9      15104.22      15843.66       825.28 o                         
  -4  12   9       1228.87       1235.36       219.56 o                         
  -3  12   9       7742.71       8286.79       527.05 o                         
  -2  12   9         38.03        -35.76       105.64 o                         
  -1  12   9       2215.63       2078.04       189.17 o                         
   0  12   9       1278.56       1308.49        99.73 o                         
   1  12   9      13335.26      13885.67       665.57 o                         
   2  12   9       1019.65        841.88        99.31 o                         
   3  12   9      11408.98      11211.61       667.37 o                         
   4  12   9         45.30        128.81       140.91 o                         
   5  12   9       2409.44       2541.55       301.45 o                         
   6  12   9          0.76       -134.05       148.81 o                         
   7  12   9        122.06         34.24       115.02 o                         
  -8  13   9        327.48         -6.24       103.61 o                         
  -7  13   9        684.62        369.77       137.33 o                         
  -6  13   9          5.30         12.26        78.61 o                         
  -5  13   9       1517.33       1218.64       217.67 o                         
  -4  13   9       1955.41       2235.33       286.62 o                         
  -3  13   9       9757.97      10280.51       611.66 o                         
  -2  13   9       4583.45       4490.77       377.11 o                         
  -1  13   9      14955.63      15204.77       556.05 o                         
   0  13   9       7646.39       7738.86       298.70 o                         
   1  13   9       1951.51       1701.83       182.61 o                         
   2  13   9        623.21        348.13       120.22 o                         
   3  13   9         14.13        -69.09        97.46 o                         
   4  13   9        979.36        972.42       199.13 o                         
   5  13   9       1709.61       1828.90       278.66 o                         
   6  13   9       1967.33       1835.28       604.54 o                         
   7  13   9       3435.93       3644.18       545.83 o                         
  -8  14   9       1120.35       1188.23       329.20 o                         
  -7  14   9        994.98       1453.63       254.38 o                         
  -6  14   9       3696.16       4065.27       434.76 o                         
  -5  14   9       2996.62       3371.02       381.73 o                         
  -4  14   9       6905.67       7330.21       537.43 o                         
  -3  14   9       1395.13       1460.96       274.27 o                         
  -2  14   9       1486.78       1391.67       195.82 o                         
  -1  14   9       1353.52       1402.91       265.35 o                         
   0  14   9       2752.39       2828.53       193.38 o                         
   1  14   9       5416.09       5727.18       489.24 o                         
   2  14   9      10314.10      10578.03       672.81 o                         
   3  14   9       1830.30       2323.06       301.53 o                         
   4  14   9       6657.44       6402.42       501.56 o                         
   5  14   9       1186.00       1666.46       251.73 o                         
   6  14   9        245.95        488.15       278.36 o                         
  -7  15   9        295.43        232.92        94.53 o                         
  -6  15   9        132.87        201.66       166.64 o                         
  -5  15   9        144.97        253.89       102.47 o                         
  -4  15   9       3503.05       3564.93       385.43 o                         
  -3  15   9       1821.87       1539.73       226.75 o                         
  -2  15   9       8730.12       8947.75       506.91 o                         
  -1  15   9       1116.37       1358.42       177.67 o                         
   0  15   9      11694.23      12453.98       852.18 o                         
   1  15   9        221.83        247.47        94.32 o                         
   2  15   9       1741.09       1307.70       239.06 o                         
   3  15   9        732.36        402.37       131.78 o                         
   4  15   9       5217.69       4954.68       451.00 o                         
   5  15   9        567.14       1010.95       275.55 o                         
   6  15   9       6653.79       6636.42       738.97 o                         
  -7  16   9        334.30        520.22       170.13 o                         
  -6  16   9       5138.99       5558.87       522.53 o                         
  -5  16   9        175.72        305.01       141.24 o                         
  -4  16   9       3264.31       3454.13       386.42 o                         
  -3  16   9         18.38        -19.45       142.50 o                         
  -2  16   9         29.85         74.06        73.64 o                         
  -1  16   9        131.33         45.22        52.85 o                         
   0  16   9       5143.88       4611.26       447.90 o                         
   1  16   9        180.88        -62.50       153.30 o                         
   2  16   9      14925.82      15681.28       861.02 o                         
   3  16   9        160.95        134.05        82.20 o                         
   4  16   9      11229.44      11634.23       712.42 o                         
   5  16   9        621.85        325.41       198.79 o                         
  -6  17   9         29.44         52.98       184.96 o                         
  -5  17   9         11.43        -89.48       130.80 o                         
  -4  17   9        708.11        780.13       178.61 o                         
  -3  17   9         94.23        -56.50       179.85 o                         
  -2  17   9       6993.56       7255.29       461.60 o                         
  -1  17   9        150.47        -97.89       160.65 o                         
   0  17   9       8382.03       8847.55       651.70 o                         
   1  17   9         58.76        -25.14       105.17 o                         
   2  17   9        244.33        138.99       101.85 o                         
   3  17   9        279.12        242.60       150.76 o                         
   4  17   9       6035.22       5720.93       684.01 o                         
   5  17   9        287.43        473.44       160.36 o                         
  -5  18   9        950.98        688.61       250.59 o                         
  -4  18   9       2352.52       2279.27       413.92 o                         
  -3  18   9        329.94        338.93       173.63 o                         
  -2  18   9        474.49        512.07       221.10 o                         
  -1  18   9        557.77        357.89       191.82 o                         
   0  18   9       2246.96       2265.03       328.13 o                         
   1  18   9       3226.04       3256.05       400.94 o                         
   2  18   9       8623.99       8821.22       646.27 o                         
   3  18   9       1011.11       1359.91       220.66 o                         
   4  18   9       5237.61       5833.89       694.06 o                         
  -4  19   9       1592.10       1881.33       463.62 o                         
  -3  19   9       3770.65       4956.99      1206.39 o                         
  -2  19   9       4377.80       4926.77       614.54 o                         
  -1  19   9       5024.21       4499.68       757.63 o                         
   0  19   9       6382.74       7370.30       610.62 o                         
   1  19   9        765.50        426.24       207.90 o                         
   2  19   9        686.54        692.03       185.74 o                         
   3  19   9        662.55        859.68       291.15 o                         
  -2  20   9        111.50        -18.43       247.03 o                         
  -1  20   9        804.42        983.93       300.56 o                         
   0  20   9        531.45        189.87       116.09 o                         
   1  20   9       4577.59       4677.59       478.00 o                         
 -10   0  10       8062.71       9532.29      1452.46 o                         
  -8   0  10        700.90        481.24       253.42 o                         
  -6   0  10       6521.22       6209.94       745.70 o                         
  -4   0  10       6934.66       6915.97       763.15 o                         
  -2   0  10      11795.48      12305.05       526.22 o                         
   0   0  10      12461.86      13028.13       584.82 o                         
   2   0  10        261.93        113.13       121.88 o                         
   4   0  10      27060.03      28583.68      2301.94 o                         
   6   0  10      27733.02      30259.84      1607.83 o                         
   8   0  10       2264.55       2031.73       443.80 o                         
 -10   1  10       2804.94       2166.12       503.08 o                         
  -9   1  10       1474.08       1706.17       235.24 o                         
  -8   1  10      14286.10      14184.74       666.02 o                         
  -7   1  10       1651.94       1810.80       254.04 o                         
  -6   1  10       8455.19       8863.22       624.90 o                         
  -5   1  10       1899.74       2116.82       293.01 o                         
  -4   1  10        177.17         61.70        96.66 o                         
  -3   1  10        124.37         73.41       113.47 o                         
  -2   1  10       3285.12       3346.01       193.45 o                         
  -1   1  10        145.42        152.77        36.95 o                         
   0   1  10      16097.10      15422.73       588.38 o                         
   1   1  10       1815.48       1602.04       130.80 o                         
   2   1  10      31521.15      29421.82       692.84 o                         
   3   1  10        517.39        423.26        69.55 o                         
   4   1  10      18224.36      17742.09       573.45 o                         
   5   1  10       1475.86       1435.26       187.85 o                         
   6   1  10        798.90        821.11       151.47 o                         
   7   1  10        160.05         80.00        88.42 o                         
   8   1  10       5598.89       7478.32      1242.96 o                         
   9   1  10        449.96        753.94       430.09 o                         
 -10   2  10       4641.74       4075.48       645.83 o                         
  -9   2  10        802.38        839.28       159.70 o                         
  -8   2  10        268.87        311.99       114.06 o                         
  -7   2  10       2057.43       2372.74       234.92 o                         
  -6   2  10       6411.65       6805.55       803.66 o                         
  -5   2  10       1948.33       2144.55       297.18 o                         
  -4   2  10      17229.77      16306.93       859.38 o                         
  -3   2  10       8729.62       8915.28       500.16 o                         
  -2   2  10      15369.50      15411.83       503.07 o                         
  -1   2  10       2408.67       2545.38       158.76 o                         
   0   2  10      12691.13      12607.44       356.07 o                         
   1   2  10        315.40        271.33        61.42 o                         
   2   2  10        293.62        244.95        49.98 o                         
   3   2  10       7845.80       8134.09       320.53 o                         
   4   2  10       8930.47       9294.36       392.94 o                         
   5   2  10       6843.04       6792.25       596.45 o                         
   6   2  10       8049.99       8786.34       667.68 o                         
   7   2  10       2746.08       3178.88       322.61 o                         
   8   2  10        933.12       1225.84       239.43 o                         
   9   2  10        435.35        521.44       178.11 o                         
 -10   3  10        663.60        646.65       217.60 o                         
  -9   3  10       3816.19       4533.65       483.75 o                         
  -8   3  10       4133.44       4943.01       411.47 o                         
  -7   3  10       7917.00       8214.93       437.28 o                         
  -6   3  10       3487.66       3843.75       280.43 o                         
  -5   3  10      11975.54      12140.16       738.36 o                         
  -4   3  10        106.46          3.84        87.11 o                         
  -3   3  10        880.71        798.95       186.10 o                         
  -2   3  10       3778.74       3654.77       239.55 o                         
  -1   3  10       8703.12       8732.09       292.30 o                         
   0   3  10      15795.45      16845.89       582.75 o                         
   1   3  10      18139.91      18121.20       468.05 o                         
   2   3  10      21041.31      16478.92      1756.50 o                         
   3   3  10       1533.73       1364.69       125.00 o                         
   4   3  10       2789.22       2802.64       239.49 o                         
   5   3  10         88.02         79.54        43.01 o                         
   6   3  10        146.45         42.46       110.42 o                         
   7   3  10       2080.03       2682.95       404.99 o                         
   8   3  10       2811.73       3205.60       379.41 o                         
   9   3  10       4337.20       4996.41       780.27 o                         
 -10   4  10        171.11        149.50       132.08 o                         
  -9   4  10        659.57        726.30       255.59 o                         
  -8   4  10        491.45        326.39       119.37 o                         
  -7   4  10        422.15        656.03       127.82 o                         
  -6   4  10        902.22        716.43       118.14 o                         
  -5   4  10      16468.81      15934.65       573.52 o                         
  -4   4  10       2234.11       2169.27       189.69 o                         
  -3   4  10      42604.57      41266.91      1199.98 o                         
  -2   4  10       2149.85       1565.44       174.11 o                         
  -1   4  10      19672.96      18559.46       545.46 o                         
   0   4  10       2041.18       1959.04       162.42 o                         
   1   4  10         66.11         40.06        34.35 o                         
   2   4  10          6.85         23.22        66.41 o                         
   3   4  10       2640.35       2505.70       168.45 o                         
   4   4  10       1029.89       1059.03       122.41 o                         
   5   4  10      11722.04      12120.35       480.32 o                         
   6   4  10       1267.40       1882.33       321.90 o                         
   7   4  10       7380.45       8397.77       536.55 o                         
   8   4  10       1167.53       1267.38       214.38 o                         
   9   4  10        732.59        758.26       281.17 o                         
 -10   5  10        563.04        626.67       176.63 o                         
  -9   5  10       5429.73       5795.11       663.95 o                         
  -8   5  10        178.91        154.98        75.53 o                         
  -7   5  10       9888.28      10121.53       595.26 o                         
  -6   5  10        519.48        449.17        95.84 o                         
  -5   5  10       8350.68       7832.80       478.68 o                         
  -4   5  10       1045.23       1017.06       126.46 o                         
  -3   5  10        189.77        153.84       103.64 o                         
  -2   5  10        115.55        139.51        77.14 o                         
  -1   5  10      24590.31      25060.62       936.07 o                         
   0   5  10         86.67         -2.31        71.79 o                         
   1   5  10      32552.77      32458.00       854.88 o                         
   2   5  10         51.46         83.47        45.54 o                         
   3   5  10      12613.48      11305.95       735.16 o                         
   4   5  10        148.88         59.92        48.84 o                         
   5   5  10        395.15        566.57       106.86 o                         
   6   5  10         55.98        116.98        90.52 o                         
   7   5  10       3088.71       3396.27       280.92 o                         
   8   5  10        217.87        177.04       118.25 o                         
   9   5  10       7469.88       8037.12      1014.88 o                         
 -10   6  10        109.66        417.06       170.72 o                         
  -9   6  10       1329.88       1840.81       393.98 o                         
  -8   6  10          4.38        -86.84       172.40 o                         
  -7   6  10        518.73        877.18       173.99 o                         
  -6   6  10       1137.96       1041.46       149.01 o                         
  -5   6  10       6901.51       6723.34       334.06 o                         
  -4   6  10       1333.72       1210.47       266.25 o                         
  -3   6  10      20913.91      18958.17      1040.28 o                         
  -2   6  10        748.15        679.84       130.28 o                         
  -1   6  10      13126.79      13879.26       686.23 o                         
   0   6  10       1628.96       1905.09       248.09 o                         
   1   6  10        391.13        265.51        70.01 o                         
   2   6  10       1898.30       1699.03       181.66 o                         
   3   6  10       5330.92       4815.80       477.48 o                         
   4   6  10         12.90          9.89        33.96 o                         
   5   6  10      17645.75      19635.10       750.99 o                         
   6   6  10         98.52        147.03       104.15 o                         
   7   6  10      10250.09      12055.93       688.69 o                         
   8   6  10        444.72        162.51       120.17 o                         
 -10   7  10         32.99        132.21       121.87 o                         
  -9   7  10       5938.34       6880.25       754.60 o                         
  -8   7  10       1681.57       2091.86       846.41 o                         
  -7   7  10      13616.55      14358.48       715.19 o                         
  -6   7  10       3090.50       2864.07       227.58 o                         
  -5   7  10       6299.19       6785.50       322.31 o                         
  -4   7  10        300.35        202.26       130.86 o                         
  -3   7  10        343.61        148.46        99.55 o                         
  -2   7  10        255.24        227.43        86.13 o                         
  -1   7  10       6232.13       5291.85       356.98 o                         
   0   7  10       1935.26       2170.09       196.24 o                         
   1   7  10      14847.16      13845.96       412.48 o                         
   2   7  10       5187.95       4766.46       336.74 o                         
   3   7  10       9458.96       9023.59       556.66 o                         
   4   7  10        647.60        605.69        77.67 o                         
   5   7  10        815.61        909.77       181.86 o                         
   6   7  10         51.09        137.31       103.63 o                         
   7   7  10       1200.36       1360.53       219.79 o                         
   8   7  10        590.42        503.60       212.99 o                         
 -10   8  10       3486.50       5556.71      1064.95 o                         
  -9   8  10       2897.06       3298.34       541.01 o                         
  -8   8  10        989.32       1335.36       608.03 o                         
  -7   8  10        240.21        117.74       177.02 o                         
  -6   8  10       1452.42       1592.56       230.54 o                         
  -5   8  10       2135.09       1700.22       297.04 o                         
  -4   8  10       6852.44       6978.19       471.64 o                         
  -3   8  10       6695.24       7289.27       444.35 o                         
  -2   8  10       6714.23       6994.25       439.34 o                         
  -1   8  10       4042.64       3566.72       336.57 o                         
   0   8  10       2775.82       2622.61       334.63 o                         
   1   8  10        562.33        468.87        72.92 o                         
   2   8  10       2511.39       2492.01       223.44 o                         
   3   8  10       5802.30       5500.56       433.49 o                         
   4   8  10      10773.88      11629.97       372.02 o                         
   5   8  10       8030.24       9487.02       589.09 o                         
   6   8  10       3594.80       4151.33       382.01 o                         
   7   8  10       4923.53       5806.91       623.92 o                         
   8   8  10        282.76        514.01       186.34 o                         
  -9   9  10       2918.24       3544.50       419.18 o                         
  -8   9  10       5882.38       7326.88       603.10 o                         
  -7   9  10       3054.27       3150.00       378.38 o                         
  -6   9  10       7448.42       7830.72       449.26 o                         
  -5   9  10        131.03         47.51        94.59 o                         
  -4   9  10        682.02        994.12       185.44 o                         
  -3   9  10        250.50        132.32       115.95 o                         
  -2   9  10       8963.00       8992.58       503.45 o                         
  -1   9  10        144.52        188.33        54.32 o                         
   0   9  10      18532.80      17917.29       672.84 o                         
   1   9  10       3716.54       3802.62       209.26 o                         
   2   9  10      21278.14      21702.54       717.18 o                         
   3   9  10       6951.57       7515.79       520.99 o                         
   4   9  10       3522.02       3336.22       343.61 o                         
   5   9  10        185.54        215.91        84.96 o                         
   6   9  10        500.44        387.17       165.80 o                         
   7   9  10        791.02        948.47       348.96 o                         
   8   9  10       2257.96       2208.27       399.66 o                         
  -9  10  10          4.61        113.76        92.81 o                         
  -8  10  10       1002.90       1137.85       230.50 o                         
  -7  10  10       2534.95       2993.24       367.50 o                         
  -6  10  10       2358.31       2216.01       233.83 o                         
  -5  10  10       2102.99       1682.13       239.74 o                         
  -4  10  10      14502.12      14773.52       727.32 o                         
  -3  10  10         78.45         58.89        88.33 o                         
  -2  10  10      31683.26      31284.94      1202.84 o                         
  -1  10  10       1296.15       1005.26       134.28 o                         
   0  10  10       3674.64       2961.85       262.37 o                         
   1  10  10       3451.92       3235.64       190.80 o                         
   2  10  10       3352.19       3386.50       263.58 o                         
   3  10  10        308.80        232.62        98.82 o                         
   4  10  10      10486.55      10614.08       638.44 o                         
   5  10  10        480.12        559.51       142.42 o                         
   6  10  10       8396.87       8468.49       564.46 o                         
   7  10  10        410.46        292.61       188.85 o                         
  -9  11  10        150.62         91.09        96.24 o                         
  -8  11  10       4847.06       5270.97       510.96 o                         
  -7  11  10         10.62        -50.83        93.73 o                         
  -6  11  10       7996.29       8080.07       463.07 o                         
  -5  11  10       1422.48       1103.35       200.06 o                         
  -4  11  10       2992.51       2797.43       305.17 o                         
  -3  11  10       3211.82       3049.39       303.31 o                         
  -2  11  10       3466.19       3194.31       265.32 o                         
  -1  11  10        419.18        365.06        72.71 o                         
   0  11  10      20054.62      19589.34       729.43 o                         
   1  11  10        873.64        714.50        90.59 o                         
   2  11  10      16554.89      16558.66       631.38 o                         
   3  11  10       2363.17       2479.12       306.92 o                         
   4  11  10       5148.08       5035.29       435.66 o                         
   5  11  10          7.80        -38.45       139.24 o                         
   6  11  10        292.07        -40.76       108.91 o                         
   7  11  10        412.27        236.32       214.05 o                         
  -8  12  10         17.75         21.65        85.78 o                         
  -7  12  10        799.39        657.04       188.36 o                         
  -6  12  10       2241.70       2647.45       347.34 o                         
  -5  12  10        163.61        193.82        96.49 o                         
  -4  12  10      14082.63      14155.18       735.08 o                         
  -3  12  10       4312.91       5237.19       410.07 o                         
  -2  12  10      22005.73      22318.52       771.39 o                         
  -1  12  10        481.01        242.60        70.24 o                         
   0  12  10       4016.69       3711.30       312.33 o                         
   1  12  10        184.76        143.86        82.72 o                         
   2  12  10       1484.94       1505.54       253.61 o                         
   3  12  10        469.15        382.74       129.59 o                         
   4  12  10       4498.75       5190.69       448.45 o                         
   5  12  10         87.69         79.97       110.84 o                         
   6  12  10       4135.20       3847.61       525.63 o                         
   7  12  10        504.30        351.40       444.42 o                         
  -8  13  10       1776.91       1848.67       298.40 o                         
  -7  13  10       2141.58       2561.07       356.52 o                         
  -6  13  10       9115.96      10201.08       689.66 o                         
  -5  13  10       4144.44       4294.37       422.49 o                         
  -4  13  10       3173.05       3239.53       342.95 o                         
  -3  13  10          0.96        -62.01        62.01 o                         
  -2  13  10       2168.57       2027.52       228.75 o                         
  -1  13  10       3866.99       3927.10       277.29 o                         
   0  13  10      13318.23      12919.51       588.77 o                         
   1  13  10       6295.37       6836.92       534.15 o                         
   2  13  10       6018.78       6030.33       544.32 o                         
   3  13  10       1537.65       1464.13       326.30 o                         
   4  13  10        912.41        627.98       164.78 o                         
   5  13  10         10.52        -75.34       115.61 o                         
   6  13  10         57.78         53.09       137.66 o                         
  -7  14  10        267.75        381.51       198.29 o                         
  -6  14  10         47.21        223.50       135.90 o                         
  -5  14  10       5477.86       5033.97       465.61 o                         
  -4  14  10       3145.05       3250.03       360.41 o                         
  -3  14  10      13056.45      13465.19       720.95 o                         
  -2  14  10       4526.04       4964.10       355.31 o                         
  -1  14  10       5836.46       6102.41       359.53 o                         
   0  14  10       1088.84        910.98       214.02 o                         
   1  14  10         30.51        -79.38        99.40 o                         
   2  14  10        762.89        740.02       161.31 o                         
   3  14  10       2510.24       2075.84       281.49 o                         
   4  14  10       1268.84        715.47       207.98 o                         
   5  14  10       2846.99       2955.01       472.36 o                         
   6  14  10       2341.67       2622.53       459.95 o                         
  -7  15  10       7209.33       8675.12       664.92 o                         
  -6  15  10        666.21       1014.65       218.44 o                         
  -5  15  10       4349.61       5297.81       482.36 o                         
  -4  15  10        110.00        122.15       115.83 o                         
  -3  15  10         33.79         32.65        95.43 o                         
  -2  15  10        251.64        287.16        66.50 o                         
  -1  15  10       6666.21       6444.18       592.37 o                         
   0  15  10        501.63        465.42       141.63 o                         
   1  15  10      10861.49      10514.32       686.71 o                         
   2  15  10        529.27        177.98        88.53 o                         
   3  15  10       3987.14       3983.90       413.46 o                         
   4  15  10        200.81         76.46        84.16 o                         
   5  15  10        115.99        380.38       182.77 o                         
  -6  16  10          2.63        100.21        98.79 o                         
  -5  16  10       4946.17       4987.90       475.46 o                         
  -4  16  10        264.46        100.77       133.63 o                         
  -3  16  10       7916.04       9425.15      1346.37 o                         
  -2  16  10        116.80        -54.33        85.68 o                         
  -1  16  10       4011.26       4095.18       543.66 o                         
   0  16  10        106.35         -0.52       102.76 o                         
   1  16  10        188.40        178.97       128.95 o                         
   2  16  10         80.90        -65.20       122.78 o                         
   3  16  10       5603.20       4969.28       546.49 o                         
   4  16  10         63.75          7.09       147.02 o                         
   5  16  10      12688.41      13070.24      1059.13 o                         
  -5  17  10       2894.20       2726.09       483.01 o                         
  -4  17  10          8.37        181.47       149.03 o                         
  -3  17  10         57.45        -40.20        96.22 o                         
  -2  17  10          4.05        -67.02       123.56 o                         
  -1  17  10       2975.36       2145.77       383.88 o                         
   0  17  10         50.01        110.48        88.07 o                         
   1  17  10      11270.50      11726.59       752.52 o                         
   2  17  10        368.71        192.60       161.94 o                         
   3  17  10       7218.69       7771.96      1024.46 o                         
   4  17  10         90.01       -123.21       314.55 o                         
  -4  18  10        473.37        359.23       137.31 o                         
  -3  18  10       7294.07       8468.66       823.21 o                         
  -2  18  10       1295.44       1067.69       292.37 o                         
  -1  18  10       4855.27       4937.55       610.83 o                         
   0  18  10        154.15         42.74       119.33 o                         
   1  18  10        159.43        200.70       123.23 o                         
   2  18  10        976.58        803.39       213.10 o                         
   3  18  10       2737.34       2613.31       340.93 o                         
  -3  19  10         19.88       -180.70       197.92 o                         
  -2  19  10        785.34       1255.64       321.44 o                         
  -1  19  10       1804.69       1947.90       392.87 o                         
   0  19  10       2320.84       2267.57       332.73 o                         
   1  19  10       5304.99       5271.90       503.82 o                         
   2  19  10       1881.43       1806.24       292.43 o                         
  -9   0  11       7579.14       7669.64       959.62 o                         
  -7   0  11      11262.94      11723.74      1076.06 o                         
  -5   0  11       2497.86       2152.12       436.46 o                         
  -3   0  11       1114.11        866.57       278.39 o                         
  -1   0  11      17783.93      16822.07       727.87 o                         
   1   0  11      28876.43      28092.54       805.11 o                         
   3   0  11       4360.71       4166.15       316.96 o                         
   5   0  11       1272.24       1282.08       285.10 o                         
   7   0  11      15017.67      16834.27      1289.92 o                         
 -10   1  11        422.96        325.18       379.28 o                         
  -9   1  11        406.48        227.63       118.23 o                         
  -8   1  11        223.77        379.33       127.97 o                         
  -7   1  11       3661.23       3199.65       380.74 o                         
  -6   1  11       1033.60        932.23       208.08 o                         
  -5   1  11      18408.63      16626.71      1184.61 o                         
  -4   1  11        423.46        213.37       170.92 o                         
  -3   1  11      15606.78      15313.00       682.37 o                         
  -2   1  11       1416.94       1412.79       122.01 o                         
  -1   1  11       7588.75       7799.40       308.27 o                         
   0   1  11        321.87        303.33        71.09 o                         
   1   1  11       2776.73       2653.39       184.80 o                         
   2   1  11       5269.59       4934.44       235.91 o                         
   3   1  11      26971.61      25250.38       677.50 o                         
   4   1  11       2931.62       2776.11       213.20 o                         
   5   1  11      22311.63      23050.78       954.71 o                         
   6   1  11        686.34        788.34       148.90 o                         
   7   1  11       2229.29       1993.35       305.39 o                         
   8   1  11         33.71         64.91       199.98 o                         
 -10   2  11       1146.05        998.50       356.26 o                         
  -9   2  11       4078.78       4139.50       445.20 o                         
  -8   2  11       1030.69       1188.42       255.57 o                         
  -7   2  11       3746.83       3951.68       375.15 o                         
  -6   2  11       6455.66       6502.34       546.73 o                         
  -5   2  11        668.55        626.56       173.21 o                         
  -4   2  11       2924.37       2973.53       411.85 o                         
  -3   2  11       2861.33       2945.59       223.22 o                         
  -2   2  11       3617.62       3731.42       208.05 o                         
  -1   2  11      16639.39      16664.56       460.68 o                         
   0   2  11       3348.13       3207.55       193.63 o                         
   1   2  11      26720.28      25941.24       624.07 o                         
   2   2  11       1924.24       1868.96       136.54 o                         
   3   2  11       8228.00       7314.18       286.03 o                         
   4   2  11        105.38         88.65        55.05 o                         
   5   2  11        650.74        190.70       232.71 o                         
   6   2  11        919.76        867.91       204.98 o                         
   7   2  11       4166.49       4977.32       474.35 o                         
   8   2  11       1200.83       1422.39       349.35 o                         
 -10   3  11        308.12        353.83       141.19 o                         
  -9   3  11        394.47        749.90       200.26 o                         
  -8   3  11        585.24        605.41       151.05 o                         
  -7   3  11        843.29        894.39       176.45 o                         
  -6   3  11       2720.04       2733.11       241.82 o                         
  -5   3  11       6230.11       6282.16       538.94 o                         
  -4   3  11      18557.44      18346.17       970.78 o                         
  -3   3  11      14686.76      15226.23       693.82 o                         
  -2   3  11      16607.55      16350.05       521.18 o                         
  -1   3  11       6632.34       6599.86       256.08 o                         
   0   3  11          0.57         19.76        61.06 o                         
   1   3  11        256.46        255.61        47.20 o                         
   2   3  11       9409.01       6669.39      1984.18 o                         
   3   3  11       4897.08       4576.54       246.43 o                         
   4   3  11       5587.52       6056.29       412.17 o                         
   5   3  11       4211.18       3857.18       562.28 o                         
   6   3  11       4468.57       4979.59       518.93 o                         
   7   3  11        268.77        328.46       111.84 o                         
   8   3  11       1508.22       1313.59       280.11 o                         
 -10   4  11       1719.87       2056.88       344.75 o                         
  -9   4  11        178.75        269.38       161.47 o                         
  -8   4  11       2740.53       2820.75       314.94 o                         
  -7   4  11        546.16        426.15       135.58 o                         
  -6   4  11       4307.25       4185.31       299.24 o                         
  -5   4  11       2322.87       2286.43       203.62 o                         
  -4   4  11         45.62          3.65        82.54 o                         
  -3   4  11        137.33        131.56        66.05 o                         
  -2   4  11      17586.72      15679.80       624.98 o                         
  -1   4  11       5038.93       5211.79       196.06 o                         
   0   4  11      39813.33      41242.60       982.63 o                         
   1   4  11       9893.08      10248.25       376.57 o                         
   2   4  11      12145.07      12002.88       645.41 o                         
   3   4  11       3962.33       3475.00       201.93 o                         
   4   4  11        548.18        681.42        98.59 o                         
   5   4  11        621.85        745.32       131.37 o                         
   6   4  11       2204.05       2461.40       358.14 o                         
   7   4  11        399.98        399.99       116.97 o                         
   8   4  11       5138.04       5495.98      1032.49 o                         
 -10   5  11        206.82         94.23       130.24 o                         
  -9   5  11        269.51        -73.25       167.00 o                         
  -8   5  11        215.29        327.52       126.73 o                         
  -7   5  11        184.52         11.36        91.01 o                         
  -6   5  11       6323.91       6901.20       374.95 o                         
  -5   5  11         18.19        -44.81        46.21 o                         
  -4   5  11      21807.41      19457.91       494.30 o                         
  -3   5  11       2188.36       2143.85       457.88 o                         
  -2   5  11      23820.62      23974.73       928.97 o                         
  -1   5  11        603.51        512.06       128.44 o                         
   0   5  11          1.67         94.33        86.75 o                         
   1   5  11        611.25        524.00       101.97 o                         
   2   5  11      18202.12      18860.68       782.57 o                         
   3   5  11       4351.09       4034.81       282.68 o                         
   4   5  11      15260.69      14904.01       623.99 o                         
   5   5  11       1412.18       1461.01       161.71 o                         
   6   5  11       7272.86       7896.96       536.82 o                         
   7   5  11         31.97       -117.95       209.09 o                         
   8   5  11        293.50        569.38       191.71 o                         
 -10   6  11       2656.28       3234.31       438.32 o                         
  -9   6  11        312.20        246.59       245.70 o                         
  -8   6  11       7876.26       8263.72       795.85 o                         
  -7   6  11        359.29        158.72       139.80 o                         
  -6   6  11       8328.42       7986.24       541.80 o                         
  -5   6  11         39.93         -4.57        39.97 o                         
  -4   6  11         50.78        185.51       172.80 o                         
  -3   6  11       3212.32       2924.77       395.66 o                         
  -2   6  11      10668.97      10445.15       457.59 o                         
  -1   6  11        659.76        760.19       145.10 o                         
   0   6  11      30788.62      31966.35      1474.95 o                         
   1   6  11       1671.21       1552.52       147.04 o                         
   2   6  11      14775.00      14720.90       564.75 o                         
   3   6  11       2860.99       2771.19       221.84 o                         
   4   6  11       1019.48        826.18       105.83 o                         
   5   6  11         32.92         50.04        57.72 o                         
   6   6  11       3079.65       2971.60       332.33 o                         
   7   6  11        108.90        198.44       157.01 o                         
   8   6  11       6469.34       7749.62       724.71 o                         
  -9   7  11        331.70        972.44       277.31 o                         
  -8   7  11         62.00       -132.97       132.97 o                         
  -7   7  11       2369.74       2990.19       324.78 o                         
  -6   7  11       5683.31       6145.96       474.53 o                         
  -5   7  11       5424.15       5250.38       440.05 o                         
  -4   7  11      12360.73      12219.99       868.93 o                         
  -3   7  11       4625.51       4447.90       339.36 o                         
  -2   7  11      12086.55      11857.82       795.67 o                         
  -1   7  11       2462.95       2034.11       258.95 o                         
   0   7  11          1.34        -78.41        84.90 o                         
   1   7  11       1490.26       1425.75       154.44 o                         
   2   7  11       8867.87       9140.92       437.74 o                         
   3   7  11       1386.29       1689.72       242.62 o                         
   4   7  11      17679.56      16631.48      1198.71 o                         
   5   7  11       1762.54       1598.63       238.47 o                         
   6   7  11       7051.67       7784.11       540.45 o                         
   7   7  11        131.47         20.09        85.47 o                         
   8   7  11        387.52        441.71       188.88 o                         
  -9   8  11       5277.02       6102.22       715.94 o                         
  -8   8  11       4028.24       4886.99       623.69 o                         
  -7   8  11       5762.25       6235.89       473.92 o                         
  -6   8  11       2202.97       2543.64       308.51 o                         
  -5   8  11        144.02        -10.36        89.75 o                         
  -4   8  11         10.55        -46.47        69.52 o                         
  -3   8  11       1751.13       1805.24       212.61 o                         
  -2   8  11       2459.55       2340.20       192.30 o                         
  -1   8  11       3270.51       2858.48       345.79 o                         
   0   8  11       5365.03       5341.02       349.78 o                         
   1   8  11       3437.15       3208.68       198.23 o                         
   2   8  11       7139.08       6054.53       576.88 o                         
   3   8  11       2608.78       2148.95       278.18 o                         
   4   8  11         55.08        109.37        73.47 o                         
   5   8  11        439.97        302.99       108.72 o                         
   6   8  11       3270.41       3596.56       366.66 o                         
   7   8  11       2682.39       3017.75       453.25 o                         
   8   8  11       2722.44       4016.34       534.61 o                         
  -9   9  11        813.68       1334.61       270.61 o                         
  -8   9  11         23.82         48.81       153.67 o                         
  -7   9  11       1502.13       1665.25       328.69 o                         
  -6   9  11       2596.74       3014.54       281.81 o                         
  -5   9  11       7939.30       9008.65       584.07 o                         
  -4   9  11       7887.89       7729.68       502.04 o                         
  -3   9  11       3306.13       3439.45       303.21 o                         
  -2   9  11       5184.52       5028.09       444.89 o                         
  -1   9  11         75.57        -30.92        56.82 o                         
   0   9  11       1998.72       1818.77       208.78 o                         
   1   9  11       1601.75       1398.42       125.74 o                         
   2   9  11        250.80        207.96        60.50 o                         
   3   9  11      13149.78      12752.22       705.18 o                         
   4   9  11       7134.03       6946.74       512.94 o                         
   5   9  11      11391.63      11929.06       691.47 o                         
   6   9  11       1712.31       2117.92       287.28 o                         
   7   9  11       1317.17       1212.95       268.49 o                         
  -9  10  11       5304.49       6843.71       604.97 o                         
  -8  10  11        305.69        305.35       137.77 o                         
  -7  10  11       6251.68       6740.15       556.51 o                         
  -6  10  11         17.38         12.30        84.40 o                         
  -5  10  11        158.01        188.15        87.66 o                         
  -4  10  11         35.73         60.95        75.89 o                         
  -3  10  11       1090.77       1048.30       169.13 o                         
  -2  10  11        161.28        112.05        53.58 o                         
  -1  10  11      16323.20      15325.62       755.85 o                         
   0  10  11       4254.33       4202.25       320.04 o                         
   1  10  11      16813.79      14936.42       760.83 o                         
   2  10  11       7089.09       7433.86       394.99 o                         
   3  10  11       2162.02       1629.84       297.84 o                         
   4  10  11        507.54        484.92       138.01 o                         
   5  10  11       1098.54        982.04       229.58 o                         
   6  10  11        408.78        194.65        90.48 o                         
   7  10  11       5372.71       4922.62       601.74 o                         
  -8  11  11         32.41        -13.83       176.33 o                         
  -7  11  11       2481.80       2287.79       323.43 o                         
  -6  11  11          6.27         -3.18       113.98 o                         
  -5  11  11      15322.26      16142.74       811.91 o                         
  -4  11  11        119.08         47.27       119.28 o                         
  -3  11  11      14513.31      15758.83       772.37 o                         
  -2  11  11        135.60         25.34        70.08 o                         
  -1  11  11       3436.11       2660.29       316.19 o                         
   0  11  11        654.09        475.30        94.87 o                         
   1  11  11       1869.13       1819.35       193.22 o                         
   2  11  11         14.19        -87.06        87.06 o                         
   3  11  11       9641.00       9565.58       617.75 o                         
   4  11  11        367.60        529.12       158.71 o                         
   5  11  11      11685.36      11900.62       695.63 o                         
   6  11  11         45.63        156.12       129.74 o                         
   7  11  11       1915.16       1796.58       380.13 o                         
  -8  12  11        836.62        786.71       235.65 o                         
  -7  12  11       3945.65       4127.70       435.87 o                         
  -6  12  11       1353.15       1438.44       251.99 o                         
  -5  12  11       1138.13        967.80       194.76 o                         
  -4  12  11        158.97        117.28        67.00 o                         
  -3  12  11       2718.98       3164.26       314.97 o                         
  -2  12  11       1647.01       1586.21       181.65 o                         
  -1  12  11      16691.19      16575.62       815.77 o                         
   0  12  11        771.52        932.95       147.61 o                         
   1  12  11      16023.95      16472.75       844.03 o                         
   2  12  11        393.43        303.81       138.02 o                         
   3  12  11       2599.92       2900.73       343.84 o                         
   4  12  11         20.22        185.94       118.42 o                         
   5  12  11         14.82       -107.21       149.19 o                         
   6  12  11         37.02         79.72        90.19 o                         
  -7  13  11        631.27        553.63       188.97 o                         
  -6  13  11       1699.35       2161.93       288.02 o                         
  -5  13  11       6395.83       7123.83       535.81 o                         
  -4  13  11       3760.08       4244.89       392.66 o                         
  -3  13  11      11349.66      11555.40       633.69 o                         
  -2  13  11        735.77        826.44       136.19 o                         
  -1  13  11       1614.09       1569.91       252.03 o                         
   0  13  11        172.10          5.99        61.32 o                         
   1  13  11        940.33        811.72       207.68 o                         
   2  13  11        327.26        293.14       128.10 o                         
   3  13  11       3174.92       3823.11       400.76 o                         
   4  13  11       1239.16       1359.21       242.66 o                         
   5  13  11       3437.23       3848.87       398.80 o                         
   6  13  11        592.20        264.32       273.77 o                         
  -7  14  11       1867.19       2299.20       338.48 o                         
  -6  14  11       1359.76       1305.24       234.96 o                         
  -5  14  11       2954.95       2868.85       339.00 o                         
  -4  14  11       1537.90       1530.16       239.81 o                         
  -3  14  11        230.84        170.18       148.18 o                         
  -2  14  11       7588.67       8310.14       610.07 o                         
  -1  14  11       4344.73       5201.40       451.97 o                         
   0  14  11       8229.24       8790.11       628.92 o                         
   1  14  11       2993.20       3133.16       359.04 o                         
   2  14  11       4647.27       4186.83       422.63 o                         
   3  14  11        266.41        151.62       105.76 o                         
   4  14  11        892.47       1102.88       209.58 o                         
   5  14  11         14.42        140.07       362.28 o                         
  -6  15  11       6380.73       7002.88       571.43 o                         
  -5  15  11        459.23        297.07       125.82 o                         
  -4  15  11       9169.70      10473.85       917.71 o                         
  -3  15  11       2562.16       2583.01       347.02 o                         
  -2  15  11       3601.11       4001.12       423.12 o                         
  -1  15  11         10.99       -160.55       160.55 o                         
   0  15  11         55.85       -109.53       116.34 o                         
   1  15  11       1860.83       1749.66       291.28 o                         
   2  15  11       2568.79       2688.12       345.75 o                         
   3  15  11       3216.23       3519.98       401.97 o                         
   4  15  11       5473.79       5099.37       524.04 o                         
   5  15  11       1830.00       2280.05       438.49 o                         
  -6  16  11       2162.46       1987.38       971.90 o                         
  -5  16  11        286.34        420.63       248.97 o                         
  -4  16  11        842.89        525.19       220.29 o                         
  -3  16  11         10.85        -57.43       184.59 o                         
  -2  16  11       3165.70       3057.93       361.63 o                         
  -1  16  11        486.85        232.83       156.09 o                         
   0  16  11       6705.43       6240.26       541.48 o                         
   1  16  11        121.96          2.09       116.36 o                         
   2  16  11       3831.15       3531.52       395.16 o                         
   3  16  11          2.24        111.79        94.79 o                         
   4  16  11          6.81       -100.53       156.37 o                         
  -5  17  11          9.27        135.71       149.06 o                         
  -4  17  11       5433.02       5602.72       708.52 o                         
  -3  17  11         45.14         75.74       200.55 o                         
  -2  17  11       1973.83       1606.18       422.39 o                         
  -1  17  11         17.97         43.11       292.49 o                         
   0  17  11         23.16        317.76       167.39 o                         
   1  17  11          5.36        249.25        98.50 o                         
   2  17  11       2642.72       2702.91       356.32 o                         
   3  17  11        291.92        217.03        84.44 o                         
  -4  18  11        549.61        812.03       332.48 o                         
  -3  18  11         12.41        -96.93        96.93 o                         
  -2  18  11       2743.97       2991.41       473.00 o                         
  -1  18  11        913.87       1230.92       325.97 o                         
   0  18  11       3675.56       3894.03       465.28 o                         
   1  18  11        987.64       1056.54       215.39 o                         
   2  18  11       3969.70       4142.96       444.92 o                         
  -1  19  11         29.60       1021.41      1665.63 o                         
   0  19  11        362.82        184.82       466.68 o                         
 -10   0  12        180.54        530.65       358.36 o                         
  -8   0  12       5510.16       5413.75       588.67 o                         
  -6   0  12      25992.39      25438.20      1678.04 o                         
  -4   0  12      26706.07      26650.56      1750.65 o                         
  -2   0  12       2148.12       2331.66       232.55 o                         
   0   0  12       4893.31       4773.35       342.27 o                         
   2   0  12      24930.58      24192.78       784.70 o                         
   4   0  12      10688.13       9863.32      1326.49 o                         
   6   0  12       1151.95        906.88       206.96 o                         
 -10   1  12       4912.81       5579.50       768.72 o                         
  -9   1  12       4251.08       4257.37       375.42 o                         
  -8   1  12      13135.41      13241.70       738.23 o                         
  -7   1  12       2401.39       2071.84       323.37 o                         
  -6   1  12       1264.40       1253.27       325.34 o                         
  -5   1  12        763.99        881.38       193.00 o                         
  -4   1  12      12017.58      11307.74       765.69 o                         
  -3   1  12        191.66         72.68        39.51 o                         
  -2   1  12      17261.65      17873.58       576.28 o                         
  -1   1  12       1830.44       1824.92       147.27 o                         
   0   1  12      12220.98      12038.29       400.33 o                         
   1   1  12        177.22        161.23        81.43 o                         
   2   1  12       1549.33       1488.67       138.45 o                         
   3   1  12        109.72         54.62        62.26 o                         
   4   1  12       7541.28       7332.77       381.28 o                         
   5   1  12        123.59         98.85       103.47 o                         
   6   1  12      11505.58      12581.91       619.78 o                         
   7   1  12         37.71         47.17       113.19 o                         
   8   1  12       5829.25       7062.35       858.48 o                         
 -10   2  12        181.23        447.33       239.19 o                         
  -9   2  12         21.94        -98.86        98.86 o                         
  -8   2  12       2469.17       2921.89       341.25 o                         
  -7   2  12        874.29        840.95       175.77 o                         
  -6   2  12      13515.82      13009.33       816.52 o                         
  -5   2  12       3281.02       3139.85       473.77 o                         
  -4   2  12      14393.54      14306.52       875.24 o                         
  -3   2  12       7363.30       7645.52       375.86 o                         
  -2   2  12       1057.46       1134.09       113.70 o                         
  -1   2  12        103.32        106.38        33.13 o                         
   0   2  12       2694.53       2351.27       143.09 o                         
   1   2  12       5486.06       5366.66       282.06 o                         
   2   2  12       8621.06       9059.66       654.32 o                         
   3   2  12       9359.68       9004.50       573.28 o                         
   4   2  12       9190.41       8954.32       411.49 o                         
   5   2  12       3562.22       3458.56       385.03 o                         
   6   2  12       1898.96       2140.41       335.14 o                         
   7   2  12        301.23        343.15       118.15 o                         
   8   2  12        135.62        131.36       254.42 o                         
 -10   3  12       1491.10       1584.91       307.96 o                         
  -9   3  12       2806.23       3149.70       464.71 o                         
  -8   3  12       4058.32       4590.35       421.93 o                         
  -7   3  12       1126.80       1048.90       181.85 o                         
  -6   3  12        520.37        501.20       114.94 o                         
  -5   3  12         53.10       -109.05       109.05 o                         
  -4   3  12       1544.94       1374.48       266.90 o                         
  -3   3  12       6601.47       7191.79       348.50 o                         
  -2   3  12      18715.25      19739.07       511.13 o                         
  -1   3  12      23165.21      22949.53       543.45 o                         
   0   3  12      20200.97      20844.92       651.10 o                         
   1   3  12       9967.00      10358.65       377.38 o                         
   2   3  12       4552.14       4700.85       305.14 o                         
   3   3  12          2.19         36.09        30.56 o                         
   4   3  12         26.04         -8.07        57.88 o                         
   5   3  12       1509.86       1906.43       211.09 o                         
   6   3  12       1803.54       1941.16       332.16 o                         
   7   3  12       3239.88       4443.36       504.26 o                         
   8   3  12        652.67        382.71       161.53 o                         
 -10   4  12        181.26        125.07       162.03 o                         
  -9   4  12         31.58       -169.51       169.51 o                         
  -8   4  12        160.74        111.42        81.82 o                         
  -7   4  12       3240.86       3645.04       370.85 o                         
  -6   4  12       2687.10       2996.25       335.66 o                         
  -5   4  12      11933.23      12415.09       546.79 o                         
  -4   4  12       3720.03       3753.58       385.65 o                         
  -3   4  12       7585.30       6604.47       550.69 o                         
  -2   4  12        435.57        435.26        57.68 o                         
  -1   4  12        569.98        500.12       119.60 o                         
   0   4  12       3030.66       3142.88       229.66 o                         
   1   4  12      10755.30      10111.93       518.64 o                         
   2   4  12        836.77        515.10       181.81 o                         
   3   4  12       9229.61       8713.88       593.91 o                         
   4   4  12        345.58        256.95        59.88 o                         
   5   4  12       3804.38       3840.31       335.90 o                         
   6   4  12         20.54        124.66        98.88 o                         
   7   4  12        387.32        109.25       114.17 o                         
   8   4  12        208.06        282.73       149.49 o                         
  -9   5  12       3160.99       4017.95       555.39 o                         
  -8   5  12        224.38        298.50       116.88 o                         
  -7   5  12       2875.43       2985.52       331.43 o                         
  -6   5  12       1152.70       1111.92       206.25 o                         
  -5   5  12        512.25        289.12       136.65 o                         
  -4   5  12         13.13         25.19        28.21 o                         
  -3   5  12      26301.87      24847.28      1722.50 o                         
  -2   5  12       1845.81       1963.01       166.63 o                         
  -1   5  12      44602.24      47186.31      1411.42 o                         
   0   5  12         25.75        -67.26        67.26 o                         
   1   5  12      16685.89      16061.72       791.28 o                         
   2   5  12       1044.04        310.59       231.74 o                         
   3   5  12        235.83        116.13        45.50 o                         
   4   5  12         28.26        -26.12        40.37 o                         
   5   5  12       3010.79       3358.29       345.21 o                         
   6   5  12         19.60       -137.73       137.73 o                         
   7   5  12       4083.84       4465.12       418.31 o                         
   8   5  12        278.13        306.80       158.99 o                         
  -9   6  12        266.83         86.64       217.60 o                         
  -8   6  12        517.07        330.11       132.90 o                         
  -7   6  12       5857.73       6367.56       499.65 o                         
  -6   6  12        936.16        983.21       195.99 o                         
  -5   6  12      18658.12      19047.36       891.07 o                         
  -4   6  12         42.00         54.39       147.52 o                         
  -3   6  12       4289.18       4374.80       694.58 o                         
  -2   6  12        290.83        190.51        63.22 o                         
  -1   6  12       3194.19       3002.39       422.91 o                         
   0   6  12        241.03        294.95       249.84 o                         
   1   6  12      25952.06      22681.44       874.24 o                         
   2   6  12        212.68        158.02        70.55 o                         
   3   6  12      18426.72      17862.27       903.98 o                         
   4   6  12        530.09        328.19       108.74 o                         
   5   6  12       4331.44       4506.79       410.08 o                         
   6   6  12          5.54         32.72        92.95 o                         
   7   6  12        282.74        223.18        98.07 o                         
  -9   7  12       7109.65       7364.51      1096.22 o                         
  -8   7  12       2555.69       1800.34       396.30 o                         
  -7   7  12       6157.07       6540.14       505.74 o                         
  -6   7  12        118.44        195.87        94.26 o                         
  -5   7  12         23.19        161.27        72.81 o                         
  -4   7  12        618.96        479.99       172.95 o                         
  -3   7  12       9494.55       9744.35       503.63 o                         
  -2   7  12        590.73        593.88        88.00 o                         
  -1   7  12      19133.31      18930.94      1328.48 o                         
   0   7  12       1628.45       1648.37       237.58 o                         
   1   7  12       2714.44       2306.94       199.43 o                         
   2   7  12       3162.13       2840.78       237.84 o                         
   3   7  12        105.93        174.25        88.34 o                         
   4   7  12         63.68         67.54       112.54 o                         
   5   7  12       2889.09       3005.05       335.19 o                         
   6   7  12       2868.06       3062.08       344.82 o                         
   7   7  12       5707.63       5916.38       631.51 o                         
  -9   8  12         32.00       -110.22       158.83 o                         
  -8   8  12       2091.64       2683.73       463.54 o                         
  -7   8  12       3905.01       4420.03       417.32 o                         
  -6   8  12       5952.33       6067.30       490.89 o                         
  -5   8  12      11367.19      12329.65       583.45 o                         
  -4   8  12       4996.69       5194.71       406.41 o                         
  -3   8  12       5798.87       6390.19       401.02 o                         
  -2   8  12       3948.07       4197.71       276.05 o                         
  -1   8  12         25.86         17.31        68.96 o                         
   0   8  12         49.32         19.55        64.36 o                         
   1   8  12       3529.46       3153.21       313.15 o                         
   2   8  12       2271.34       2098.50       226.27 o                         
   3   8  12       8170.16       8172.24       553.47 o                         
   4   8  12       8033.00       8162.03       563.42 o                         
   5   8  12       3496.06       3640.83       375.67 o                         
   6   8  12       1226.82       1304.94       424.62 o                         
   7   8  12         29.74         28.10       125.83 o                         
  -9   9  12       2573.33       3347.37       402.61 o                         
  -8   9  12       4391.96       5210.51       503.09 o                         
  -7   9  12       1647.79       1904.92       300.95 o                         
  -6   9  12        672.68        640.26       123.33 o                         
  -5   9  12        261.05        474.09       137.85 o                         
  -4   9  12       2082.19       2196.76       260.03 o                         
  -3   9  12       6010.40       5999.67       391.30 o                         
  -2   9  12       3102.35       3095.17       210.54 o                         
  -1   9  12       7932.68       7370.35       510.19 o                         
   0   9  12       5183.34       4963.33       347.79 o                         
   1   9  12        892.27        758.71        94.40 o                         
   2   9  12       2810.73       2984.95       327.24 o                         
   3   9  12         47.03        111.91       190.26 o                         
   4   9  12       1260.06       1060.61       199.10 o                         
   5   9  12       1151.44       1150.28       203.05 o                         
   6   9  12       7958.39       8486.73       592.80 o                         
   7   9  12       1171.11        889.49       255.59 o                         
  -8  10  12       2630.78       2646.92       424.37 o                         
  -7  10  12       2937.14       3102.95       374.22 o                         
  -6  10  12      11240.12      12209.16       599.37 o                         
  -5  10  12       1946.75       2261.51       290.63 o                         
  -4  10  12      10171.99      10614.64       719.45 o                         
  -3  10  12         78.99        184.53        86.91 o                         
  -2  10  12       2874.96       2631.01       356.44 o                         
  -1  10  12        258.29        302.66       130.17 o                         
   0  10  12       1528.43       1604.94       224.35 o                         
   1  10  12        216.11        238.92        79.51 o                         
   2  10  12      12103.97      12039.93       696.64 o                         
   3  10  12        455.26        465.34       144.48 o                         
   4  10  12      11579.62      12663.73      1097.47 o                         
   5  10  12        152.57       -111.55       149.25 o                         
   6  10  12       2921.54       3255.90       368.23 o                         
  -8  11  12       3227.92       3478.96       416.58 o                         
  -7  11  12         41.94         18.10       104.98 o                         
  -6  11  12        543.90        566.14       106.94 o                         
  -5  11  12        261.98        109.83        74.78 o                         
  -4  11  12       5072.79       4838.45       404.79 o                         
  -3  11  12        537.98        598.85       129.70 o                         
  -2  11  12      16288.23      15990.91       561.92 o                         
  -1  11  12         87.00         43.18        81.14 o                         
   0  11  12      15586.54      15385.21       703.41 o                         
   1  11  12        587.17        383.01       188.46 o                         
   2  11  12       1909.21       1685.64       336.14 o                         
   3  11  12        215.66         19.72        95.03 o                         
   4  11  12        900.39        808.24       180.20 o                         
   5  11  12         36.21        -60.16       139.41 o                         
   6  11  12       4483.19       3984.87       554.97 o                         
  -7  12  12         87.16         77.00       107.89 o                         
  -6  12  12       5822.78       5601.49       494.15 o                         
  -5  12  12        634.22        575.73       165.86 o                         
  -4  12  12       7780.69       8351.61       540.37 o                         
  -3  12  12       1243.82       1397.61       175.75 o                         
  -2  12  12       1007.70        930.80       212.99 o                         
  -1  12  12         14.37         -8.21        88.69 o                         
   0  12  12       2320.65       2298.81       242.29 o                         
   1  12  12       1085.48        800.94       177.05 o                         
   2  12  12       9517.63      10739.92       676.72 o                         
   3  12  12       1101.04       1013.28       188.53 o                         
   4  12  12       4057.38       4411.28       425.79 o                         
   5  12  12        929.63       1175.03       327.76 o                         
   6  12  12        735.79        593.03       210.11 o                         
  -7  13  12        138.82        103.52        98.43 o                         
  -6  13  12        315.74        173.45       187.94 o                         
  -5  13  12         10.75        134.73       153.71 o                         
  -4  13  12        777.58       1046.73       283.25 o                         
  -3  13  12       2380.31       1839.46       283.18 o                         
  -2  13  12      12001.63      12315.55       738.44 o                         
  -1  13  12       7602.38       7369.00       530.49 o                         
   0  13  12      11066.79      10938.21       695.50 o                         
   1  13  12       2998.34       2613.38       330.91 o                         
   2  13  12       2218.48       2368.32       359.41 o                         
   3  13  12       1372.59       1149.46       214.39 o                         
   4  13  12         42.21         34.09        84.10 o                         
   5  13  12         45.38         73.70       333.96 o                         
  -6  14  12       1843.00       1655.39       351.62 o                         
  -5  14  12       2037.96       2065.28       389.62 o                         
  -4  14  12       3981.63       4259.99       571.21 o                         
  -3  14  12       1113.33        708.48       209.12 o                         
  -2  14  12        701.99        370.45       111.43 o                         
  -1  14  12         36.04        -84.10        84.10 o                         
   0  14  12       2176.00       1866.14       281.98 o                         
   1  14  12       2267.16       1840.10       273.58 o                         
   2  14  12       3631.31       3650.95       405.37 o                         
   3  14  12       6439.75       6394.24       534.69 o                         
   4  14  12       1570.32       1789.37       281.86 o                         
   5  14  12       3144.04       3359.14       513.64 o                         
  -6  15  12        255.65        -29.46       349.24 o                         
  -5  15  12        219.62        258.30       358.60 o                         
  -4  15  12        120.71         96.56       138.29 o                         
  -3  15  12       3496.80       3026.46       376.96 o                         
  -2  15  12       2328.69       2548.12       437.33 o                         
  -1  15  12       5038.07       4511.25       574.94 o                         
   0  15  12        473.43        290.66       114.03 o                         
   1  15  12       4073.37       4075.32       429.08 o                         
   2  15  12        175.43        136.06       118.78 o                         
   3  15  12         25.34        116.83        91.98 o                         
   4  15  12        737.38       1118.14       219.47 o                         
  -5  16  12       7537.12       8542.53       857.94 o                         
  -4  16  12        129.59        -35.53       337.60 o                         
  -3  16  12       1392.53       1381.57       265.23 o                         
  -2  16  12         15.93          1.16       144.20 o                         
  -1  16  12         84.78         61.77       317.84 o                         
   0  16  12        595.13        308.31       130.21 o                         
   1  16  12       2065.52       1944.45       302.00 o                         
   2  16  12        293.40        359.33       142.72 o                         
   3  16  12       9992.99      10453.32       697.65 o                         
  -4  17  12        225.16        -11.38       113.45 o                         
  -3  17  12       2352.44       2186.48       423.54 o                         
  -2  17  12          9.59       -130.70       130.70 o                         
  -1  17  12       4266.99       3734.01       521.44 o                         
   0  17  12          7.91         26.19        91.51 o                         
   1  17  12       4688.81       5291.11       502.76 o                         
   2  17  12         10.00        242.64       225.62 o                         
  -2  18  12        882.90        732.83       207.97 o                         
  -1  18  12        310.92        144.29       155.83 o                         
   0  18  12        111.56       -168.48       173.40 o                         
  -9   0  13       6409.98       6724.41       681.83 o                         
  -7   0  13        108.62        102.55       112.54 o                         
  -5   0  13       3898.97       2717.79       532.41 o                         
  -3   0  13      11409.90      11553.19       551.29 o                         
  -1   0  13       3722.05       4058.42       304.35 o                         
   1   0  13       1432.02       1441.62       327.28 o                         
   3   0  13        109.77        131.19        67.13 o                         
   5   0  13       7623.37       8422.71       970.17 o                         
  -9   1  13       1309.60       1421.72       239.79 o                         
  -8   1  13        724.33        757.13       177.78 o                         
  -7   1  13      13246.03      13576.91       861.10 o                         
  -6   1  13       1562.02       1720.31       298.31 o                         
  -5   1  13      12078.53      11486.04       790.82 o                         
  -4   1  13       1608.43       1343.81       270.76 o                         
  -3   1  13        365.30        264.93        52.61 o                         
  -2   1  13        371.08        339.24        77.59 o                         
  -1   1  13       2151.64       2154.92       158.25 o                         
   0   1  13       1833.86       1981.64       141.78 o                         
   1   1  13       8470.88       8497.82       423.23 o                         
   2   1  13        686.40        574.68        92.88 o                         
   3   1  13      19136.49      16433.96       635.63 o                         
   4   1  13        120.92        254.80        75.19 o                         
   5   1  13       2574.62       2846.67       292.50 o                         
   6   1  13         81.06        196.49       116.38 o                         
  -9   2  13       3220.40       3688.10       437.79 o                         
  -8   2  13        743.67        685.02       181.93 o                         
  -7   2  13        247.40        130.87       108.45 o                         
  -6   2  13        178.36        175.71        85.26 o                         
  -5   2  13       5169.45       4993.39       508.16 o                         
  -4   2  13       1285.53       1357.57       190.83 o                         
  -3   2  13      15484.57      15872.70       522.54 o                         
  -2   2  13       4046.28       4174.22       224.33 o                         
  -1   2  13      10846.25      10872.84       365.84 o                         
   0   2  13        347.25        444.50        86.68 o                         
   1   2  13       1641.54       1711.27       175.60 o                         
   2   2  13        601.17        732.38       175.98 o                         
   3   2  13        815.50        862.35       108.38 o                         
   4   2  13       1173.74       1061.15       143.43 o                         
   5   2  13       6153.21       5984.29       526.25 o                         
   6   2  13       2284.63       2712.65       363.06 o                         
   7   2  13       5243.39       5947.48       570.96 o                         
  -9   3  13       1032.69       1389.59       329.96 o                         
  -8   3  13       2589.13       2676.84       331.28 o                         
  -7   3  13       7966.57       8021.90       567.68 o                         
  -6   3  13       8272.65       8579.13       680.15 o                         
  -5   3  13       2486.43       2669.12       383.17 o                         
  -4   3  13       7365.13       7614.07       435.24 o                         
  -3   3  13         42.36        132.32        62.81 o                         
  -2   3  13          3.32         25.35        32.02 o                         
  -1   3  13       1327.16       1249.99       104.01 o                         
   0   3  13       8929.81       9023.26       413.52 o                         
   1   3  13       6225.37       6842.30       381.01 o                         
   2   3  13       7841.60       8697.40       512.21 o                         
   3   3  13       6793.91       6118.65       513.20 o                         
   4   3  13       2533.12       2215.81       198.04 o                         
   5   3  13       5348.66       5964.48       534.75 o                         
   6   3  13        137.01         49.66       121.98 o                         
   7   3  13         15.05         81.66       232.55 o                         
  -9   4  13        679.72        661.49       347.43 o                         
  -8   4  13        384.17        352.38       137.45 o                         
  -7   4  13         34.80        -43.18       127.12 o                         
  -6   4  13        980.60       1038.66       200.16 o                         
  -5   4  13       4053.82       4107.35       487.73 o                         
  -4   4  13      13170.93      13087.94       524.56 o                         
  -3   4  13       4285.62       3805.06       229.31 o                         
  -2   4  13      37846.21      35865.11       888.38 o                         
  -1   4  13       3874.94       4021.19       248.19 o                         
   0   4  13      14886.46      14840.61       542.03 o                         
   1   4  13       1020.16       1020.79       121.15 o                         
   2   4  13          0.48         58.91        74.38 o                         
   3   4  13         60.46         11.58       123.09 o                         
   4   4  13       3205.68       2984.30       319.77 o                         
   5   4  13        501.53        372.43       109.88 o                         
   6   4  13       4139.94       4422.52       407.53 o                         
   7   4  13        715.76        752.43       164.07 o                         
  -9   5  13        742.68        526.33       185.76 o                         
  -8   5  13       3795.34       3161.31       470.89 o                         
  -7   5  13        225.44        191.81        83.19 o                         
  -6   5  13       5538.03       6387.86       514.12 o                         
  -5   5  13        187.30        102.48        50.39 o                         
  -4   5  13       3635.64       3543.61       450.27 o                         
  -3   5  13         64.26       -112.30       112.30 o                         
  -2   5  13       2001.53       2072.04       180.64 o                         
  -1   5  13         40.77        -72.95       119.52 o                         
   0   5  13      11703.30      12786.10       669.86 o                         
   1   5  13        320.88        242.57        79.07 o                         
   2   5  13      17504.63      17366.31      1078.50 o                         
   3   5  13        120.79         29.38        70.47 o                         
   4   5  13       8389.29       8531.72       586.05 o                         
   5   5  13         21.49        -49.19        76.19 o                         
   6   5  13        799.07        565.91       159.75 o                         
   7   5  13          0.43        144.14        93.10 o                         
  -9   6  13         39.55         17.18       200.30 o                         
  -8   6  13       1623.45       1305.71       316.53 o                         
  -7   6  13        204.65        222.47       101.76 o                         
  -6   6  13         91.19         45.24       144.33 o                         
  -5   6  13         73.15        -81.92       125.02 o                         
  -4   6  13       7358.77       6883.65       671.24 o                         
  -3   6  13       1150.53        626.72       182.74 o                         
  -2   6  13      11243.60      10418.67       430.66 o                         
  -1   6  13       2545.99       2584.27       378.79 o                         
   0   6  13       6736.66       6357.69       912.53 o                         
   1   6  13       1493.02       1581.40       169.16 o                         
   2   6  13          2.88         63.26        60.11 o                         
   3   6  13        130.78         40.49        85.46 o                         
   4   6  13       4872.46       4873.22       420.17 o                         
   5   6  13        126.90        112.37        61.37 o                         
   6   6  13       6812.51       7155.19       540.95 o                         
   7   6  13         61.51         24.46       107.81 o                         
  -9   7  13        263.39        280.91       134.28 o                         
  -8   7  13       4815.89       5765.75       703.13 o                         
  -7   7  13       3619.03       3283.19       359.27 o                         
  -6   7  13      10520.76      10127.54       656.73 o                         
  -5   7  13        995.22       1190.26       230.46 o                         
  -4   7  13      10037.32       9040.55       772.33 o                         
  -3   7  13         24.15         43.52        56.44 o                         
  -2   7  13        800.76        372.35       121.90 o                         
  -1   7  13         53.73        225.35       145.59 o                         
   0   7  13       6021.88       6272.81       739.40 o                         
   1   7  13       2499.63       2716.44       221.85 o                         
   2   7  13      11162.64      11605.67       773.87 o                         
   3   7  13       4079.85       4200.82       390.94 o                         
   4   7  13       5008.27       5162.18       440.88 o                         
   5   7  13       1288.59       1519.65       239.59 o                         
   6   7  13        300.30        512.23       162.10 o                         
   7   7  13        122.09       -153.13       348.90 o                         
  -8   8  13       1741.27       1927.53       380.19 o                         
  -7   8  13        550.68        585.52       179.85 o                         
  -6   8  13        631.31        594.14       171.22 o                         
  -5   8  13       1327.08       1817.32       222.06 o                         
  -4   8  13       5514.47       5733.30       418.68 o                         
  -3   8  13       4196.11       4317.90       306.75 o                         
  -2   8  13       3053.93       2661.81       313.32 o                         
  -1   8  13       5336.95       4621.43       401.90 o                         
   0   8  13       3333.64       3192.13       371.95 o                         
   1   8  13        605.17        515.73       102.77 o                         
   2   8  13         17.86         32.65        58.97 o                         
   3   8  13        599.71        516.61       138.49 o                         
   4   8  13       2814.64       2941.55       346.43 o                         
   5   8  13       5654.37       6129.10       540.97 o                         
   6   8  13       5053.40       6186.59       508.08 o                         
  -8   9  13       2306.73       2935.64       374.08 o                         
  -7   9  13       5824.53       5902.66       516.34 o                         
  -6   9  13       4401.59       5148.10       440.42 o                         
  -5   9  13       7559.75       8327.51       553.08 o                         
  -4   9  13        480.30        429.73       109.49 o                         
  -3   9  13        459.93        450.62        92.23 o                         
  -2   9  13          6.22         78.20        72.69 o                         
  -1   9  13       1066.95        928.74       190.99 o                         
   0   9  13        838.59        606.93       142.28 o                         
   1   9  13      10274.54       9486.69       465.51 o                         
   2   9  13       1946.87       1826.30       262.86 o                         
   3   9  13       9645.81      10050.76       796.64 o                         
   4   9  13       3470.19       3564.20       378.34 o                         
   5   9  13        271.82        122.77       147.46 o                         
   6   9  13        508.30        417.03       143.54 o                         
  -8  10  13        313.25        401.56       146.71 o                         
  -7  10  13         13.11         -0.83        91.11 o                         
  -6  10  13       1298.62       1638.04       217.65 o                         
  -5  10  13       2053.72       2183.52       277.44 o                         
  -4  10  13       1380.31       1622.53       215.22 o                         
  -3  10  13       8506.01       7894.19       624.40 o                         
  -2  10  13        132.83        121.50        84.70 o                         
  -1  10  13       6741.20       6282.20       604.47 o                         
   0  10  13        126.81         97.28        78.93 o                         
   1  10  13       1007.61       1146.88       220.61 o                         
   2  10  13        773.61       1011.31       202.51 o                         
   3  10  13       2083.77       2012.81       287.32 o                         
   4  10  13         13.57        -58.87        95.33 o                         
   5  10  13       8500.98       8750.83       612.84 o                         
   6  10  13        373.25        269.71       144.94 o                         
  -7  11  13       5004.45       5716.26       510.73 o                         
  -6  11  13          9.11        -33.06        87.72 o                         
  -5  11  13       4993.13       5062.98       429.08 o                         
  -4  11  13       1872.17       3976.93      2987.08 o                         
  -3  11  13        600.06        429.60       176.50 o                         
  -2  11  13       2424.30       1969.55       274.84 o                         
  -1  11  13       2136.36       1757.79       259.10 o                         
   0  11  13          0.34        -63.54        66.96 o                         
   1  11  13      11464.88      10832.19       677.82 o                         
   2  11  13         45.22        -75.82        85.18 o                         
   3  11  13      10636.02      11073.17       688.59 o                         
   4  11  13        663.57        641.94       186.45 o                         
   5  11  13       1916.65       2052.20       293.71 o                         
  -7  12  13         72.34        185.88       186.91 o                         
  -6  12  13        233.28        132.49       191.54 o                         
  -5  12  13       2428.91       2266.96       424.10 o                         
  -4  12  13         19.46         68.43       197.10 o                         
  -3  12  13      15290.00      14660.87       825.73 o                         
  -2  12  13       1450.14       1395.37       239.29 o                         
  -1  12  13      16472.78      16426.82       814.56 o                         
   0  12  13       2822.85       2429.55       367.43 o                         
   1  12  13       5741.03       6088.18       513.57 o                         
   2  12  13         11.94          2.75       108.16 o                         
   3  12  13        320.77        354.23       141.55 o                         
   4  12  13         77.05        100.66        94.43 o                         
   5  12  13       3243.40       2839.91       499.76 o                         
  -6  13  13        754.79        334.13       154.35 o                         
  -5  13  13       3422.92       3082.31       518.84 o                         
  -4  13  13       1006.92        959.33       258.80 o                         
  -3  13  13       2884.14       2464.47       335.85 o                         
  -2  13  13         48.70        -29.66       221.50 o                         
  -1  13  13       1250.05       1391.59       296.28 o                         
   0  13  13       6176.69       5648.55       616.47 o                         
   1  13  13       8295.12       8479.38       617.49 o                         
   2  13  13       5204.82       5244.53       478.85 o                         
   3  13  13       4407.09       4791.40       452.88 o                         
   4  13  13       1285.83       1464.87       263.42 o                         
  -6  14  13          5.88        -54.94       147.00 o                         
  -5  14  13        148.83         92.77       193.52 o                         
  -4  14  13       3225.18       3396.50       507.94 o                         
  -3  14  13       2740.64       2833.82       365.57 o                         
  -2  14  13       9414.07       9747.96       660.69 o                         
  -1  14  13       4904.97       4972.19       586.06 o                         
   0  14  13       6402.44       6489.75       839.73 o                         
   1  14  13        118.11         90.76       101.82 o                         
   2  14  13         18.98          7.03       151.14 o                         
   3  14  13        627.55        504.56       134.65 o                         
   4  14  13       3298.56       3493.65       396.76 o                         
  -5  15  13        909.28        416.41       342.47 o                         
  -4  15  13       3396.62       2717.75       365.55 o                         
  -3  15  13        822.04        512.54       336.09 o                         
  -2  15  13        100.99        152.03       321.96 o                         
  -1  15  13        117.19        155.30       149.45 o                         
   0  15  13       4606.17       4250.43       545.21 o                         
   1  15  13        654.90        503.72       155.34 o                         
   2  15  13       6848.32       6848.64       605.16 o                         
   3  15  13        450.22        275.76       150.64 o                         
  -4  16  13       3807.33       3799.25       447.15 o                         
  -3  16  13         23.16       -151.91       151.91 o                         
  -2  16  13       4587.99       4315.50       574.09 o                         
  -1  16  13         64.51         26.45       103.46 o                         
   0  16  13       2128.37       1973.39       377.25 o                         
   1  16  13        148.80        174.28       178.82 o                         
   2  16  13          0.18         74.95        80.45 o                         
  -3  17  13        110.31        -13.33       286.20 o                         
  -2  17  13          1.85        -52.53       113.52 o                         
  -1  17  13        107.49       -147.45       255.55 o                         
   0  17  13       2525.69       2466.09       421.82 o                         
   1  17  13         10.44         14.63       124.86 o                         
  -8   0  14      11125.25      12524.64      1194.93 o                         
  -6   0  14       6159.13       5772.89       804.34 o                         
  -4   0  14        728.35        595.40       124.39 o                         
  -2   0  14       2625.19       2664.52       296.71 o                         
   0   0  14      15509.46      15533.54       676.88 o                         
   2   0  14      13830.42      13794.38      1095.39 o                         
   4   0  14       3351.82        312.79      1751.47 o                         
   6   0  14       3046.50       3640.30       642.85 o                         
  -9   1  14         19.13         -7.10       102.70 o                         
  -8   1  14        142.27         44.70        78.47 o                         
  -7   1  14          1.44       -122.88       142.24 o                         
  -6   1  14       4274.36       3846.01       453.20 o                         
  -5   1  14        603.31        664.58       196.46 o                         
  -4   1  14       7794.43       7905.23       360.31 o                         
  -3   1  14       1309.55       1336.25       124.90 o                         
  -2   1  14       6187.32       5844.80       267.87 o                         
  -1   1  14       2144.23       2128.35       157.47 o                         
   0   1  14       2033.36       2179.60       151.91 o                         
   1   1  14         62.77         52.52        56.70 o                         
   2   1  14        730.58        558.62       163.95 o                         
   3   1  14        423.71        492.66        89.77 o                         
   4   1  14      16302.16      15519.64       903.37 o                         
   5   1  14        881.39        568.75       153.44 o                         
   6   1  14       8797.28       8470.21      1019.47 o                         
  -9   2  14       2092.48       2186.57       495.21 o                         
  -8   2  14       5294.51       5788.67       725.57 o                         
  -7   2  14       3843.24       3983.12       469.93 o                         
  -6   2  14       3436.34       2985.02       408.14 o                         
  -5   2  14       3476.90       3369.26       471.71 o                         
  -4   2  14        157.55        139.66        60.38 o                         
  -3   2  14        760.80        699.13        93.60 o                         
  -2   2  14       3940.59       3685.40       225.86 o                         
  -1   2  14       1977.49       2075.89       150.11 o                         
   0   2  14       9883.56       9871.75       472.90 o                         
   1   2  14       6656.17       6636.33       360.79 o                         
   2   2  14      13795.67      13235.93       575.63 o                         
   3   2  14        595.75        573.47       282.53 o                         
   4   2  14       4259.93       4163.02       442.59 o                         
   5   2  14        245.68        126.46       374.27 o                         
   6   2  14        247.95       -222.84       259.69 o                         
   7   2  14        348.19        560.91       301.72 o                         
  -9   3  14         42.57        -67.77        94.54 o                         
  -8   3  14         93.82         92.83       143.17 o                         
  -7   3  14        297.66        143.58       112.98 o                         
  -6   3  14       1552.90       1560.10       394.91 o                         
  -5   3  14       5249.05       5286.75       380.43 o                         
  -4   3  14       5715.68       6105.28       446.94 o                         
  -3   3  14      11925.86      12195.59       412.00 o                         
  -2   3  14       6593.00       6727.57       281.51 o                         
  -1   3  14       6561.43       5931.63       396.18 o                         
   0   3  14       3931.06       3939.05       269.84 o                         
   1   3  14        292.43        356.35        75.29 o                         
   2   3  14        164.89        104.52        57.25 o                         
   3   3  14       4012.54       4634.56       399.87 o                         
   4   3  14       2322.28       2010.83       386.48 o                         
   5   3  14       4524.06       4516.40       462.62 o                         
   6   3  14       3378.89       3459.75       427.82 o                         
   7   3  14       1969.81       3173.85       647.93 o                         
  -9   4  14       3696.07       4066.82       557.98 o                         
  -8   4  14        251.42        210.39       139.51 o                         
  -7   4  14       3631.22       3331.24       367.23 o                         
  -6   4  14        635.36        639.11       155.71 o                         
  -5   4  14        931.29       1182.13       315.70 o                         
  -4   4  14          3.81         25.13        56.38 o                         
  -3   4  14          7.82         30.63        30.67 o                         
  -2   4  14       1032.48       1105.62       124.90 o                         
  -1   4  14      10066.53      10373.81       427.42 o                         
   0   4  14       2818.07       3090.18       245.70 o                         
   1   4  14      16019.04      16524.96       610.86 o                         
   2   4  14       4304.92       4741.13       514.76 o                         
   3   4  14       3271.24       3694.60       344.19 o                         
   4   4  14        921.09        759.00       162.74 o                         
   5   4  14          2.88          7.80        76.66 o                         
   6   4  14          7.25        -36.17        70.57 o                         
   7   4  14        835.25        625.65       209.67 o                         
  -9   5  14        273.26        432.85       176.22 o                         
  -8   5  14         83.27        -40.64       262.14 o                         
  -7   5  14        507.08        377.53       189.51 o                         
  -6   5  14         43.27        -76.82        96.39 o                         
  -5   5  14       5456.03       5759.42       499.66 o                         
  -4   5  14         33.58         -0.39        94.58 o                         
  -3   5  14      19233.03      19077.09      1046.57 o                         
  -2   5  14         14.72          8.82        18.30 o                         
  -1   5  14       8755.10       9279.55       715.82 o                         
   0   5  14         98.94         60.35        89.94 o                         
   1   5  14          9.66        113.93        93.88 o                         
   2   5  14        181.08        170.58        94.27 o                         
   3   5  14       4812.70       4761.82       400.64 o                         
   4   5  14         71.36         -2.97        61.97 o                         
   5   5  14       7471.11       7710.80       545.92 o                         
   6   5  14        505.37        612.86       154.45 o                         
  -8   6  14          7.66        -47.29       294.41 o                         
  -7   6  14       6286.44       6140.08       592.03 o                         
  -6   6  14         71.83       -130.04       130.04 o                         
  -5   6  14       3940.94       3873.40       408.90 o                         
  -4   6  14        796.01        691.72       191.37 o                         
  -3   6  14          8.08        -50.76        66.18 o                         
  -2   6  14        839.00        398.08       158.70 o                         
  -1   6  14       9833.13       9771.55       828.31 o                         
   0   6  14       1179.38       1273.59       282.59 o                         
   1   6  14      16444.79      17530.32       808.70 o                         
   2   6  14       2361.03       2198.34       275.81 o                         
   3   6  14       5257.37       4996.24       427.69 o                         
   4   6  14        746.67       1042.34       254.70 o                         
   5   6  14         10.03        -88.84        88.84 o                         
   6   6  14          8.30        -78.76       197.65 o                         
  -8   7  14       1519.36       1359.34       329.77 o                         
  -7   7  14       1069.37        791.40       213.12 o                         
  -6   7  14        416.94        645.30       174.47 o                         
  -5   7  14       5885.51       6214.34       527.48 o                         
  -4   7  14       2671.23       3052.69       298.12 o                         
  -3   7  14      11394.47      12104.15       490.73 o                         
  -2   7  14        716.47        736.38       256.66 o                         
  -1   7  14       4892.69       4852.16       661.76 o                         
   0   7  14        834.67        538.30       187.37 o                         
   1   7  14         53.31        -25.71        94.05 o                         
   2   7  14         37.61        114.60        65.95 o                         
   3   7  14       3529.11       3848.14       377.31 o                         
   4   7  14       1678.47       1938.37       267.84 o                         
   5   7  14       6928.35       8022.41       573.91 o                         
   6   7  14       1344.92       1230.79       226.65 o                         
  -8   8  14       3263.80       4020.28       584.16 o                         
  -7   8  14       5831.39       6399.36       717.43 o                         
  -6   8  14       5605.26       5815.27       750.02 o                         
  -5   8  14       2769.47       2886.89       282.75 o                         
  -4   8  14        379.05        258.11       113.34 o                         
  -3   8  14        568.51        379.08       160.27 o                         
  -2   8  14       2099.76       1999.82       271.57 o                         
  -1   8  14       1842.33       1475.97       235.71 o
[truncated: 57,268 more chars]
